# Supplementary material for: Did the early full genome sequencing of yeast boost gene function discovery?
Source: Biol Direct. 2023 Aug 14;18:46. doi: 10.1186/s13062-023-00403-8 (PMC10424406; doi:10.1186/s13062-023-00403-8)
Supplement: Supplementary file 3 — Additional file 3. File 1. This file lists the association between the gene and the article mentioning the gene (defined by the PUBMED ID). Count defines the number of times a gene is mentioned in the associated article. FPE is the FPE-score of the gene in the associated article. File 2. This file lists the yeast-relevant literature items with their publication year. File 3. This file lists the number of new genes reaching a specific FPE threshold as defined by T-threshold categories throughout the years. File 4. This file provides the information of which year the gene (GeneID) is first mentioned (First Mentioned). Subsequently, we provide the number of articles that have been published for the gene until it reaches a specific FPE threshold (T1, T5, T10, ..., T100, T500). The column with "−" value means the gene has not achieved that FPE threshold in the study till December 2022. File 5. This file provides the list of journals publishing the yeast relevant articles until December 2022. The total number of articles for each journal is listed. The projected principal components for the 15 T-threshold categories are given as PC1, PC2 until PC15. Subsequently, the percentage of the contributed FPE score for each journal is given for T0 through T500. [file 13062_2023_403_MOESM3_ESM.zip]

Archive with 6 entries (5 files):
- supplementary-files_v3/
- supplementary-files_v3/SupplementaryFile1-FPE_score.txt
- supplementary-files_v3/SupplementaryFile2-Yeast-Publications.txt
- supplementary-files_v3/SupplementaryFile3-newgenes-per-year.txt
- supplementary-files_v3/SupplementaryFile4-number-articles-to-achieve-Tindex.txt
- supplementary-files_v3/SupplementaryFile5-PCA-with-percentage-score.txt
