# Supplementary material for: Did the early full genome sequencing of yeast boost gene function discovery?
Source: Biol Direct. 2023 Aug 14;18:46. doi: 10.1186/s13062-023-00403-8 (PMC10424406; doi:10.1186/s13062-023-00403-8)
Supplement: Supplementary file 3 — Additional file 3. File 1. This file lists the association between the gene and the article mentioning the gene (defined by the PUBMED ID). Count defines the number of times a gene is mentioned in the associated article. FPE is the FPE-score of the gene in the associated article. File 2. This file lists the yeast-relevant literature items with their publication year. File 3. This file lists the number of new genes reaching a specific FPE threshold as defined by T-threshold categories throughout the years. File 4. This file provides the information of which year the gene (GeneID) is first mentioned (First Mentioned). Subsequently, we provide the number of articles that have been published for the gene until it reaches a specific FPE threshold (T1, T5, T10, ..., T100, T500). The column with "−" value means the gene has not achieved that FPE threshold in the study till December 2022. File 5. This file provides the list of journals publishing the yeast relevant articles until December 2022. The total number of articles for each journal is listed. The projected principal components for the 15 T-threshold categories are given as PC1, PC2 until PC15. Subsequently, the percentage of the contributed FPE score for each journal is given for T0 through T500. [file 13062_2023_403_MOESM3_ESM.zip › supplementary-files_v3/SupplementaryFile1-FPE_score.txt]

Gene	PubmedID	Year	Count	FPE
Q0010	PMID:2034232	1991	1	1
Q0010	PMID:15534694	2004	4	0.0310077519379845
Q0010	PMID:15608215	2005	1	1
Q0010	PMID:16431155	2006	1	0.166666666666667
Q0010	PMID:17520018	2007	6	0.461538461538462
Q0010	PMID:19700326	2009	1	0.166666666666667
Q0010	PMID:19765976	2009	1	0.333333333333333
Q0010	PMID:20358042	2010	2	1
Q0010	PMID:20360047	2010	10	0.0591715976331361
Q0010	PMID:20362316	2010	1	0.5
Q0010	PMID:22870285	2012	4	0.0677966101694915
Q0010	PMID:23003323	2012	1	0.1
Q0010	PMID:24371430	2012	4	0.571428571428571
Q0010	PMID:23936483	2013	1	0.012987012987013
Q0010	PMID:24688489	2013	1	0.5
Q0010	PMID:24568283	2014	1	0.2
Q0010	PMID:24605990	2014	4	0.4
Q0010	PMID:25335861	2014	1	0.0158730158730159
Q0010	PMID:26441893	2015	1	0.166666666666667
Q0010	PMID:26579480	2015	2	0.166666666666667
Q0010	PMID:27084056	2016	2	0.0952380952380952
Q0010	PMID:27187420	2016	7	0.4375
Q0010	PMID:30346988	2018	8	0.333333333333333
Q0010	PMID:32681170	2020	1	0.333333333333333
Q0010	PMID:33519871	2020	1	0.0454545454545455
Q0010	PMID:33433784	2021	10	0.5
Q0010	PMID:33614158	2021	5	1
Q0010	PMID:33733422	2021	2	0.5
Q0010	PMID:33881644	2021	1	0.00613496932515337
Q0010	PMID:33936564	2021	1	0.333333333333333
Q0010	PMID:34102080	2021	1	0.0833333333333333
Q0010	PMID:34288324	2021	4	0.5
Q0010	PMID:35401477	2022	10	0.416666666666667
Q0017	PMID:19223322	2009	1	1
Q0017	PMID:19700326	2009	2	0.333333333333333
Q0017	PMID:21261920	2009	1	1
Q0017	PMID:20362316	2010	1	0.5
Q0017	PMID:22870285	2012	8	0.135593220338983
Q0017	PMID:24371430	2012	3	0.428571428571429
Q0017	PMID:24845309	2014	1	0.2
Q0017	PMID:24895571	2014	1	1
Q0017	PMID:26252474	2015	2	1
Q0017	PMID:26441893	2015	1	0.166666666666667
Q0017	PMID:26712826	2016	1	0.2
Q0017	PMID:28417606	2017	5	0.714285714285714
Q0017	PMID:29236778	2017	1	0.00819672131147541
Q0017	PMID:29706937	2018	1	0.0114942528735632
Q0017	PMID:30065171	2018	1	0.0666666666666667
Q0017	PMID:30346988	2018	6	0.25
Q0017	PMID:30440046	2018	1	0.0588235294117647
Q0017	PMID:32281544	2020	13	1
Q0017	PMID:32977396	2020	1	0.2
Q0017	PMID:33160446	2020	1	0.333333333333333
Q0017	PMID:33379234	2020	1	1
Q0017	PMID:32955149	2021	1	1
Q0017	PMID:33733422	2021	1	0.25
Q0017	PMID:34117216	2021	1	0.0833333333333333
Q0017	PMID:34288324	2021	4	0.5
Q0017	PMID:34777688	2021	1	0.0526315789473684
Q0017	PMID:35434120	2022	1	1
Q0032	PMID:17520018	2007	1	0.0769230769230769
Q0032	PMID:17640731	2007	1	0.5
Q0032	PMID:19700326	2009	1	0.166666666666667
Q0032	PMID:20144233	2010	1	0.5
Q0032	PMID:21994708	2010	2	1
Q0032	PMID:22870285	2012	8	0.135593220338983
Q0032	PMID:24845309	2014	1	0.2
Q0032	PMID:25304691	2014	1	0.0714285714285714
Q0032	PMID:25781462	2015	1	0.0454545454545455
Q0032	PMID:26211836	2015	2	0.0222222222222222
Q0032	PMID:26441893	2015	1	0.166666666666667
Q0032	PMID:27084056	2016	1	0.0476190476190476
Q0032	PMID:29361162	2018	1	0.333333333333333
Q0032	PMID:29995859	2018	1	0.0714285714285714
Q0032	PMID:30065171	2018	9	0.6
Q0032	PMID:32201497	2018	1	0.142857142857143
Q0032	PMID:30537381	2019	1	0.5
Q0032	PMID:31130943	2019	1	0.0833333333333333
Q0032	PMID:32365808	2020	1	0.166666666666667
Q0032	PMID:32439847	2020	6	1
Q0032	PMID:32742815	2020	16	0.516129032258065
Q0032	PMID:32983027	2020	2	1
Q0032	PMID:33060197	2020	19	0.125827814569536
Q0032	PMID:33070389	2021	1	1
Q0032	PMID:33137330	2021	7	0.5
Q0032	PMID:33433784	2021	9	0.45
Q0032	PMID:33723527	2021	79	1
Q0032	PMID:33733422	2021	1	0.25
Q0032	PMID:33835389	2021	3	0.375
Q0032	PMID:33936564	2021	1	0.333333333333333
Q0032	PMID:34117216	2021	2	0.166666666666667
Q0032	PMID:34386498	2021	1	0.0142857142857143
Q0032	PMID:34420513	2021	1	1
Q0032	PMID:34838536	2022	1	1
Q0032	PMID:35401477	2022	6	0.25
Q0045	PMID:164012	1975	1	1
Q0045	PMID:166377	1975	1	1
Q0045	PMID:348697	1978	1	0.333333333333333
Q0045	PMID:353530	1978	1	0.5
Q0045	PMID:355853	1978	1	0.333333333333333
Q0045	PMID:216902	1979	6	1
Q0045	PMID:227609	1979	3	1
Q0045	PMID:378973	1979	1	0.5
Q0045	PMID:392241	1979	2	0.222222222222222
Q0045	PMID:24190833	1980	4	1
Q0045	PMID:6254985	1980	5	1
Q0045	PMID:6254986	1980	3	1
Q0045	PMID:6993008	1980	3	0.5
Q0045	PMID:24189953	1981	1	0.333333333333333
Q0045	PMID:6262825	1981	4	1
Q0045	PMID:7034966	1981	1	1
Q0045	PMID:6189373	1982	2	1
Q0045	PMID:6277926	1982	5	1
Q0045	PMID:6281278	1982	1	0.0714285714285714
Q0045	PMID:6294481	1982	2	0.666666666666667
Q0045	PMID:6754381	1982	3	0.272727272727273
Q0045	PMID:6223276	1983	1	0.5
Q0045	PMID:6296117	1983	2	0.666666666666667
Q0045	PMID:6317200	1983	1	0.5
Q0045	PMID:6207024	1984	2	0.25
Q0045	PMID:6320175	1984	3	0.428571428571429
Q0045	PMID:6397407	1984	1	0.5
Q0045	PMID:2578960	1985	2	0.5
Q0045	PMID:2987871	1985	2	0.4
Q0045	PMID:2997455	1985	2	1
Q0045	PMID:2834080	1986	1	0.142857142857143
Q0045	PMID:2834089	1986	1	0.0833333333333333
Q0045	PMID:3067726	1988	1	0.5
Q0045	PMID:3284745	1988	1	0.1
Q0045	PMID:2546686	1989	1	1
Q0045	PMID:1701209	1990	1	0.1
Q0045	PMID:1658541	1991	2	0.222222222222222
Q0045	PMID:1724152	1991	3	0.3
Q0045	PMID:1314704	1992	9	1
Q0045	PMID:1314705	1992	1	1
Q0045	PMID:1452043	1992	1	0.5
Q0045	PMID:1473183	1992	1	0.25
Q0045	PMID:1475194	1992	3	1
Q0045	PMID:1732740	1992	1	0.111111111111111
Q0045	PMID:8413192	1993	6	0.206896551724138
Q0045	PMID:7808447	1994	1	0.5
Q0045	PMID:7664742	1995	10	0.384615384615385
Q0045	PMID:8536312	1995	1	0.333333333333333
Q0045	PMID:9341683	1997	4	0.25
Q0045	PMID:9692914	1998	4	0.25
Q0045	PMID:10803883	2000	9	1
Q0045	PMID:10809734	2000	1	0.0666666666666667
Q0045	PMID:11381092	2001	4	0.0118343195266272
Q0045	PMID:11404323	2001	3	0.142857142857143
Q0045	PMID:11782424	2002	4	0.333333333333333
Q0045	PMID:15908144	2005	3	0.428571428571429
Q0045	PMID:15925309	2005	2	0.153846153846154
Q0045	PMID:16339141	2006	7	0.35
Q0045	PMID:16476776	2006	8	0.0246153846153846
Q0045	PMID:16738570	2006	1	0.0119047619047619
Q0045	PMID:17110482	2007	4	0.333333333333333
Q0045	PMID:17135289	2007	12	0.571428571428571
Q0045	PMID:17267405	2007	1	0.00714285714285714
Q0045	PMID:17868468	2007	1	0.0232558139534884
Q0045	PMID:17882259	2007	3	0.1875
Q0045	PMID:18459161	2008	7	0.0346534653465347
Q0045	PMID:18627600	2008	1	0.00301204819277108
Q0045	PMID:18666033	2008	1	0.0120481927710843
Q0045	PMID:18811939	2008	1	0.25
Q0045	PMID:18941284	2008	1	1
Q0045	PMID:19330094	2008	1	0.00980392156862745
Q0045	PMID:18672007	2009	20	0.0985221674876847
Q0045	PMID:18983998	2009	1	0.0217391304347826
Q0045	PMID:19197988	2009	2	0.0363636363636364
Q0045	PMID:19239415	2009	1	0.00595238095238095
Q0045	PMID:19254780	2009	1	0.00348432055749129
Q0045	PMID:19282647	2009	1	0.5
Q0045	PMID:19285548	2009	1	0.0212765957446809
Q0045	PMID:19393667	2009	14	0.0660377358490566
Q0045	PMID:19521515	2009	4	0.0714285714285714
Q0045	PMID:19562342	2009	28	0.204379562043796
Q0045	PMID:19735676	2009	8	0.142857142857143
Q0045	PMID:19751518	2009	5	0.034965034965035
Q0045	PMID:20157595	2009	6	0.0594059405940594
Q0045	PMID:20381373	2010	1	0.00980392156862745
Q0045	PMID:20395267	2010	1	0.125
Q0045	PMID:20427570	2010	36	0.149377593360996
Q0045	PMID:20554854	2010	1	0.010752688172043
Q0045	PMID:21068384	2011	11	0.305555555555556
Q0045	PMID:21179059	2011	3	0.0588235294117647
Q0045	PMID:21257754	2011	6	0.260869565217391
Q0045	PMID:21321019	2011	1	0.0238095238095238
Q0045	PMID:21489274	2011	1	0.0153846153846154
Q0045	PMID:21494679	2011	1	0.0833333333333333
Q0045	PMID:21507216	2011	2	0.016
Q0045	PMID:21572524	2011	1	0.0714285714285714
Q0045	PMID:21655263	2011	2	0.00884955752212389
Q0045	PMID:21670217	2011	10	0.0178890876565295
Q0045	PMID:21679717	2011	17	0.0769230769230769
Q0045	PMID:21695049	2011	1	0.00292397660818713
Q0045	PMID:21945532	2011	7	0.0404624277456647
Q0045	PMID:22114551	2011	4	0.0597014925373134
Q0045	PMID:22308047	2011	22	0.814814814814815
Q0045	PMID:22138626	2012	1	0.00321543408360129
Q0045	PMID:22253786	2012	1	0.0161290322580645
Q0045	PMID:22281184	2012	1	0.0625
Q0045	PMID:22292080	2012	42	0.35
Q0045	PMID:22369888	2012	5	0.0961538461538462
Q0045	PMID:22444147	2012	2	1
Q0045	PMID:22470547	2012	1	0.0666666666666667
Q0045	PMID:22508683	2012	1	0.25
Q0045	PMID:22513091	2012	1	0.004149377593361
Q0045	PMID:22641639	2012	1	0.0151515151515152
Q0045	PMID:22723847	2012	1	0.00689655172413793
Q0045	PMID:22761677	2012	5	0.0505050505050505
Q0045	PMID:22833609	2012	1	0.5
Q0045	PMID:22861139	2012	13	0.0817610062893082
Q0045	PMID:22916027	2012	3	0.020979020979021
Q0045	PMID:22952445	2012	2	0.0740740740740741
Q0045	PMID:22984289	2012	1	0.00571428571428571
Q0045	PMID:23181069	2012	1	0.333333333333333
Q0045	PMID:22995827	2013	2	0.021505376344086
Q0045	PMID:23864706	2013	12	0.06282722513089
Q0045	PMID:24023759	2013	1	0.25
Q0045	PMID:24102902	2013	41	0.236994219653179
Q0045	PMID:24143261	2013	7	0.116666666666667
Q0045	PMID:24206665	2013	2	0.0116279069767442
Q0045	PMID:24339937	2013	5	0.037593984962406
Q0045	PMID:23954798	2014	1	0.0133333333333333
Q0045	PMID:24220500	2014	1	0.00806451612903226
Q0045	PMID:24708151	2014	2	0.0392156862745098
Q0045	PMID:24841564	2014	2	0.00423728813559322
Q0045	PMID:24948101	2014	43	1
Q0045	PMID:25057017	2014	5	0.021551724137931
Q0045	PMID:25081569	2014	17	0.186813186813187
Q0045	PMID:25181249	2014	1	0.00505050505050505
Q0045	PMID:25340760	2014	3	0.0348837209302326
Q0045	PMID:25357144	2014	5	0.0403225806451613
Q0045	PMID:25486052	2014	1	0.00684931506849315
Q0045	PMID:25398609	2015	1	1
Q0045	PMID:25462018	2015	3	0.03
Q0045	PMID:25643668	2015	2	1
Q0045	PMID:25789484	2015	1	1
Q0045	PMID:25827423	2015	1	0.0833333333333333
Q0045	PMID:25897011	2015	2	0.153846153846154
Q0045	PMID:25898254	2015	9	0.0342205323193916
Q0045	PMID:25955966	2015	2	0.0869565217391304
Q0045	PMID:26285039	2015	1	0.0285714285714286
Q0045	PMID:26305987	2015	1	0.0133333333333333
Q0045	PMID:26392412	2015	2	0.00843881856540084
Q0045	PMID:26503604	2015	1	0.0099009900990099
Q0045	PMID:26579168	2015	1	0.125
Q0045	PMID:26793186	2015	1	0.03125
Q0045	PMID:28357310	2015	2	0.05
Q0045	PMID:26415097	2016	9	1
Q0045	PMID:26728900	2016	6	0.0731707317073171
Q0045	PMID:26763345	2016	1	0.00588235294117647
Q0045	PMID:26846578	2016	2	0.153846153846154
Q0045	PMID:27030670	2016	72	0.263736263736264
Q0045	PMID:27077367	2016	1	0.0121951219512195
Q0045	PMID:27519690	2016	1	0.0178571428571429
Q0045	PMID:27582385	2016	1	0.00819672131147541
Q0045	PMID:27908235	2016	1	0.1
Q0045	PMID:28357355	2016	1	0.0344827586206897
Q0045	PMID:28115039	2017	1	0.0666666666666667
Q0045	PMID:28369459	2017	5	0.138888888888889
Q0045	PMID:28404747	2017	13	0.0381231671554252
Q0045	PMID:28416820	2017	1	0.0434782608695652
Q0045	PMID:28510588	2017	1	0.00970873786407767
Q0045	PMID:28520979	2017	131	0.295045045045045
Q0045	PMID:28549155	2017	11	0.0785714285714286
Q0045	PMID:28705245	2017	1	0.0357142857142857
Q0045	PMID:28743806	2017	1	0.0147058823529412
Q0045	PMID:28814753	2017	3	0.0319148936170213
Q0045	PMID:28886682	2017	4	0.0254777070063694
Q0045	PMID:28922393	2017	1	0.0147058823529412
Q0045	PMID:28928274	2017	3	0.00785340314136126
Q0045	PMID:29093463	2017	2	0.00436681222707424
Q0045	PMID:29163823	2017	2	0.25
Q0045	PMID:28918000	2018	2	0.0062111801242236
Q0045	PMID:29208650	2018	1	0.00381679389312977
Q0045	PMID:29227471	2018	4	0.0666666666666667
Q0045	PMID:29320804	2018	1	0.25
Q0045	PMID:29386296	2018	11	0.0758620689655172
Q0045	PMID:29458562	2018	6	0.428571428571429
Q0045	PMID:29474395	2018	2	0.032258064516129
Q0045	PMID:29570052	2018	36	0.272727272727273
Q0045	PMID:29651047	2018	2	0.08
Q0045	PMID:29968727	2018	3	1
Q0045	PMID:30091672	2018	2	0.0110497237569061
Q0045	PMID:30102515	2018	4	0.0350877192982456
Q0045	PMID:30227387	2018	2	0.0150375939849624
Q0045	PMID:30262823	2018	1	0.0188679245283019
Q0045	PMID:30336542	2018	1	0.00636942675159236
Q0045	PMID:30518034	2018	3	0.0337078651685393
Q0045	PMID:30523084	2018	1	0.166666666666667
Q0045	PMID:30517740	2019	1	0.0384615384615385
Q0045	PMID:30638445	2019	1	0.025
Q0045	PMID:30777878	2019	3	0.0212765957446809
Q0045	PMID:30926815	2019	4	0.0136054421768707
Q0045	PMID:31170927	2019	1	1
Q0045	PMID:31248014	2019	3	0.0352941176470588
Q0045	PMID:31292547	2019	2	0.0112994350282486
Q0045	PMID:31309140	2019	1	0.01
Q0045	PMID:31367038	2019	1	0.0166666666666667
Q0045	PMID:31511699	2019	7	0.0648148148148148
Q0045	PMID:31531508	2019	4	0.0103359173126615
Q0045	PMID:31681635	2019	1	0.0117647058823529
Q0045	PMID:31754027	2019	1	0.0344827586206897
Q0045	PMID:31816993	2019	1	0.0769230769230769
Q0045	PMID:31848371	2019	3	0.0545454545454545
Q0045	PMID:31532710	2020	6	0.0171919770773639
Q0045	PMID:31630969	2020	2	0.016260162601626
Q0045	PMID:31981017	2020	2	1
Q0045	PMID:32142477	2020	1	0.333333333333333
Q0045	PMID:32152734	2020	6	0.0458015267175573
Q0045	PMID:32228748	2020	1	0.333333333333333
Q0045	PMID:32246033	2020	3	0.75
Q0045	PMID:32332106	2020	1	0.00469483568075117
Q0045	PMID:32413073	2020	12	0.044280442804428
Q0045	PMID:32437849	2020	3	0.0120481927710843
Q0045	PMID:32449921	2020	9	0.0152027027027027
Q0045	PMID:32467310	2020	2	0.0103092783505155
Q0045	PMID:32595706	2020	1	1
Q0045	PMID:32727571	2020	13	0.245283018867925
Q0045	PMID:32904421	2020	1	0.03125
Q0045	PMID:32923632	2020	4	0.0131147540983607
Q0045	PMID:32925942	2020	3	0.0535714285714286
Q0045	PMID:33019712	2020	1	0.00510204081632653
Q0045	PMID:33087354	2020	2	0.0344827586206897
Q0045	PMID:33339134	2020	15	0.101351351351351
Q0045	PMID:33169484	2021	2	0.153846153846154
Q0045	PMID:33494450	2021	1	0.0303030303030303
Q0045	PMID:33614281	2021	1	0.0149253731343284
Q0045	PMID:33662401	2021	1	0.0131578947368421
Q0045	PMID:34119521	2021	7	0.162790697674419
Q0045	PMID:34205737	2021	3	0.0857142857142857
Q0045	PMID:34494883	2021	1	0.125
Q0045	PMID:34517185	2021	2	0.0087719298245614
Q0045	PMID:34634819	2021	67	0.403614457831325
Q0045	PMID:34665800	2021	10	0.0291545189504373
Q0045	PMID:34713605	2021	1	0.0032258064516129
Q0045	PMID:34763695	2021	2	0.00557103064066852
Q0045	PMID:34849793	2021	1	0.010989010989011
Q0045	PMID:34919594	2021	2	0.0238095238095238
Q0045	PMID:34937540	2021	1	0.0714285714285714
Q0045	PMID:34943220	2021	1	0.0116279069767442
Q0045	PMID:35004695	2021	3	0.0131578947368421
Q0045	PMID:35100419	2022	10	0.0333333333333333
Q0045	PMID:35126340	2022	6	0.193548387096774
Q0045	PMID:35248023	2022	2	0.00454545454545455
Q0045	PMID:35270104	2022	1	0.166666666666667
Q0045	PMID:35408515	2022	1	0.5
Q0045	PMID:36089751	2022	5	1
Q0050	PMID:6057787	1967	2	1
Q0050	PMID:6294615	1982	1	0.5
Q0050	PMID:2834080	1986	3	0.428571428571429
Q0050	PMID:1701209	1990	2	0.2
Q0050	PMID:1333316	1992	2	0.285714285714286
Q0050	PMID:8383070	1993	1	0.5
Q0050	PMID:8413192	1993	1	0.0344827586206897
Q0050	PMID:7525273	1994	2	0.4
Q0050	PMID:7932746	1994	2	1
Q0050	PMID:8112577	1994	2	0.5
Q0050	PMID:7537853	1995	2	0.25
Q0050	PMID:14612420	2003	1	0.125
Q0050	PMID:15757514	2005	1	0.25
Q0050	PMID:15908144	2005	1	0.142857142857143
Q0050	PMID:15925309	2005	6	0.461538461538462
Q0050	PMID:16684995	2006	1	0.0434782608695652
Q0050	PMID:16794839	2006	1	0.5
Q0050	PMID:17437029	2007	1	0.0769230769230769
Q0050	PMID:18505552	2008	1	0.0769230769230769
Q0050	PMID:18831723	2008	3	1
Q0050	PMID:19204821	2008	1	0.5
Q0050	PMID:19449980	2009	1	0.0175438596491228
Q0050	PMID:19709416	2009	1	1
Q0050	PMID:20007599	2010	3	0.0833333333333333
Q0050	PMID:21154668	2010	2	0.333333333333333
Q0050	PMID:21679436	2011	1	0.0909090909090909
Q0050	PMID:21679717	2011	1	0.00452488687782805
Q0050	PMID:21743060	2011	1	1
Q0050	PMID:21910920	2011	1	0.142857142857143
Q0050	PMID:21945532	2011	1	0.00578034682080925
Q0050	PMID:21958598	2012	1	0.00540540540540541
Q0050	PMID:22292080	2012	2	0.0166666666666667
Q0050	PMID:22689778	2012	1	0.0416666666666667
Q0050	PMID:22995827	2013	2	0.021505376344086
Q0050	PMID:23965312	2013	13	1
Q0050	PMID:24278007	2013	2	1
Q0050	PMID:24710283	2014	8	0.8
Q0050	PMID:24877244	2014	1	1
Q0050	PMID:25299649	2014	10	0.37037037037037
Q0050	PMID:25628643	2014	1	0.0344827586206897
Q0050	PMID:25758050	2015	1	1
Q0050	PMID:26057748	2015	1	1
Q0050	PMID:26062918	2015	2	0.0487804878048781
Q0050	PMID:26077851	2015	2	0.0869565217391304
Q0050	PMID:26085848	2015	3	0.15
Q0050	PMID:26104554	2015	3	0.214285714285714
Q0050	PMID:26500616	2015	2	1
Q0050	PMID:26580629	2015	1	0.125
Q0050	PMID:27362507	2016	6	1
Q0050	PMID:27373593	2016	1	1
Q0050	PMID:28379194	2017	1	1
Q0050	PMID:28871265	2017	1	1
Q0050	PMID:28960879	2018	1	1
Q0050	PMID:29317620	2018	1	0.0555555555555556
Q0050	PMID:29570052	2018	1	0.00757575757575758
Q0050	PMID:29739943	2018	2	0.25
Q0050	PMID:29922309	2018	12	0.6
Q0050	PMID:30298548	2018	1	1
Q0050	PMID:30323219	2018	1	0.1
Q0050	PMID:30306718	2019	3	0.272727272727273
Q0050	PMID:31364709	2019	3	0.15
Q0050	PMID:31442399	2019	1	1
Q0050	PMID:32647619	2019	1	0.125
Q0050	PMID:33688008	2021	5	0.357142857142857
Q0050	PMID:34034823	2021	1	1
Q0050	PMID:34052951	2021	1	0.0131578947368421
Q0050	PMID:34234747	2021	9	1
Q0050	PMID:34454598	2021	1	0.010989010989011
Q0050	PMID:34634819	2021	2	0.0120481927710843
Q0050	PMID:35071644	2021	1	1
Q0050	PMID:34483651	2022	4	0.8
Q0050	PMID:35327432	2022	9	0.75
Q0055	PMID:6294615	1982	1	0.5
Q0055	PMID:2834080	1986	3	0.428571428571429
Q0055	PMID:3067726	1988	1	0.5
Q0055	PMID:1701209	1990	7	0.7
Q0055	PMID:8383070	1993	1	0.5
Q0055	PMID:8413192	1993	1	0.0344827586206897
Q0055	PMID:7525273	1994	2	0.4
Q0055	PMID:7537853	1995	6	0.75
Q0055	PMID:10467004	1999	2	1
Q0055	PMID:14612420	2003	7	0.875
Q0055	PMID:15618406	2005	1	0.333333333333333
Q0055	PMID:15908144	2005	1	0.142857142857143
Q0055	PMID:15925309	2005	3	0.230769230769231
Q0055	PMID:16339141	2006	1	0.05
Q0055	PMID:16684995	2006	1	0.0434782608695652
Q0055	PMID:17437029	2007	1	0.0769230769230769
Q0055	PMID:18505552	2008	1	0.0769230769230769
Q0055	PMID:19393667	2009	1	0.00471698113207547
Q0055	PMID:19460296	2009	2	0.0147058823529412
Q0055	PMID:20004207	2010	2	0.00743494423791822
Q0055	PMID:20007599	2010	8	0.222222222222222
Q0055	PMID:21679717	2011	1	0.00452488687782805
Q0055	PMID:21945532	2011	1	0.00578034682080925
Q0055	PMID:22292080	2012	2	0.0166666666666667
Q0055	PMID:23145081	2012	1	0.010989010989011
Q0055	PMID:22995827	2013	3	0.032258064516129
Q0055	PMID:24487271	2014	1	1
Q0055	PMID:25232834	2014	2	0.00843881856540084
Q0055	PMID:25299649	2014	12	0.444444444444444
Q0055	PMID:26062918	2015	2	0.0487804878048781
Q0055	PMID:26077851	2015	11	0.478260869565217
Q0055	PMID:26104554	2015	4	0.285714285714286
Q0055	PMID:26580629	2015	1	0.125
Q0055	PMID:29570052	2018	4	0.0303030303030303
Q0055	PMID:30282991	2018	1	1
Q0055	PMID:30323219	2018	1	0.1
Q0055	PMID:32517148	2020	3	0.0193548387096774
Q0055	PMID:33141025	2020	3	1
Q0055	PMID:33584635	2021	1	1
Q0055	PMID:34052951	2021	1	0.0131578947368421
Q0055	PMID:34280434	2021	2	1
Q0055	PMID:34576818	2021	1	1
Q0055	PMID:34483651	2022	1	0.2
Q0060	PMID:8112577	1994	2	0.5
Q0060	PMID:18644379	2008	1	0.0072992700729927
Q0065	PMID:2172241	1990	8	1
Q0065	PMID:2216759	1990	1	1
Q0065	PMID:1732740	1992	8	0.888888888888889
Q0065	PMID:8413192	1993	2	0.0689655172413793
Q0065	PMID:7525273	1994	1	0.2
Q0065	PMID:7664742	1995	3	0.115384615384615
Q0065	PMID:9000384	1997	1	0.5
Q0065	PMID:9210597	1997	2	1
Q0065	PMID:18672007	2009	3	0.0147783251231527
Q0065	PMID:24710143	2011	1	0.00813008130081301
Q0065	PMID:21958598	2012	1	0.00540540540540541
Q0065	PMID:23598996	2013	13	0.0275423728813559
Q0065	PMID:24028550	2013	1	0.00952380952380952
Q0065	PMID:28404747	2017	1	0.00293255131964809
Q0065	PMID:32424437	2020	1	0.5
Q0065	PMID:34052951	2021	1	0.0131578947368421
Q0065	PMID:34135414	2021	2	0.0909090909090909
Q0070	PMID:3287336	1988	2	1
Q0070	PMID:2555177	1989	2	0.105263157894737
Q0070	PMID:1452043	1992	1	0.5
Q0070	PMID:20004207	2010	1	0.00371747211895911
Q0070	PMID:21945532	2011	1	0.00578034682080925
Q0070	PMID:21958598	2012	1	0.00540540540540541
Q0070	PMID:26062918	2015	2	0.0487804878048781
Q0070	PMID:26236191	2015	2	0.181818181818182
Q0070	PMID:29570052	2018	2	0.0151515151515152
Q0070	PMID:30323219	2018	1	0.1
Q0070	PMID:32393264	2020	2	0.0540540540540541
Q0075	PMID:2555177	1989	7	0.368421052631579
Q0075	PMID:1333316	1992	1	0.142857142857143
Q0075	PMID:9341683	1997	6	0.375
Q0075	PMID:16438716	2006	1	0.0256410256410256
Q0075	PMID:18388132	2008	96	0.273504273504274
Q0075	PMID:20064926	2010	7	0.304347826086957
Q0075	PMID:20307546	2010	20	0.117647058823529
Q0075	PMID:20652018	2010	1	0.0163934426229508
Q0075	PMID:21257754	2011	3	0.130434782608696
Q0075	PMID:21945532	2011	1	0.00578034682080925
Q0075	PMID:22861139	2012	2	0.0125786163522013
Q0075	PMID:22995827	2013	1	0.010752688172043
Q0075	PMID:23064153	2013	6	0.0428571428571429
Q0075	PMID:25181249	2014	1	0.00505050505050505
Q0075	PMID:26062918	2015	5	0.121951219512195
Q0075	PMID:26929411	2016	1	0.111111111111111
Q0075	PMID:29570052	2018	3	0.0227272727272727
Q0075	PMID:30323219	2018	1	0.1
Q0075	PMID:31239372	2019	1	0.0454545454545455
Q0075	PMID:33677552	2021	1	0.00649350649350649
Q0080	PMID:1824914	1991	1	0.2
Q0080	PMID:7586026	1995	2	0.222222222222222
Q0080	PMID:7723016	1995	2	0.333333333333333
Q0080	PMID:11404323	2001	1	0.0476190476190476
Q0080	PMID:14742425	2004	3	0.375
Q0080	PMID:17940284	2007	1	0.0625
Q0080	PMID:18216280	2008	1	0.0476190476190476
Q0080	PMID:18672007	2009	19	0.0935960591133005
Q0080	PMID:20427570	2010	1	0.004149377593361
Q0080	PMID:21439406	2011	3	0.00710900473933649
Q0080	PMID:21489274	2011	1	0.0153846153846154
Q0080	PMID:21799017	2011	2	0.166666666666667
Q0080	PMID:22384390	2012	1	0.00317460317460317
Q0080	PMID:22634726	2012	1	0.00833333333333333
Q0080	PMID:22882838	2012	1	0.00423728813559322
Q0080	PMID:22916027	2012	7	0.048951048951049
Q0080	PMID:23216988	2012	1	0.0333333333333333
Q0080	PMID:25081569	2014	1	0.010989010989011
Q0080	PMID:25759169	2015	1	0.0833333333333333
Q0080	PMID:25851905	2015	1	1
Q0080	PMID:25897011	2015	2	0.153846153846154
Q0080	PMID:26728900	2016	5	0.0609756097560976
Q0080	PMID:27200081	2016	1	0.00970873786407767
Q0080	PMID:27373333	2016	2	0.333333333333333
Q0080	PMID:28369459	2017	1	0.0277777777777778
Q0080	PMID:28404747	2017	72	0.211143695014663
Q0080	PMID:28787458	2017	1	0.00196850393700787
Q0080	PMID:29093463	2017	53	0.115720524017467
Q0080	PMID:29504936	2018	1	0.00253807106598985
Q0080	PMID:30233414	2018	6	0.214285714285714
Q0080	PMID:30336542	2018	1	0.00636942675159236
Q0080	PMID:30724163	2019	2	1
Q0080	PMID:31248014	2019	2	0.0235294117647059
Q0080	PMID:31441130	2019	1	0.00363636363636364
Q0080	PMID:32152734	2020	3	0.0229007633587786
Q0080	PMID:32408541	2020	2	0.00632911392405063
Q0080	PMID:32413073	2020	6	0.022140221402214
Q0080	PMID:32449921	2020	2	0.00337837837837838
Q0080	PMID:32762840	2020	1	0.00401606425702811
Q0080	PMID:32925942	2020	3	0.0535714285714286
Q0080	PMID:33372863	2021	1	0.0075187969924812
Q0080	PMID:33857138	2021	2	0.00478468899521531
Q0080	PMID:34421848	2021	2	0.00727272727272727
Q0080	PMID:34665800	2021	1	0.00291545189504373
Q0080	PMID:34847778	2021	1	0.0040650406504065
Q0080	PMID:35004695	2021	2	0.0087719298245614
Q0080	PMID:35100419	2022	8	0.0266666666666667
Q0080	PMID:35126340	2022	2	0.0645161290322581
Q0085	PMID:765203	1975	2	1
Q0085	PMID:134892	1976	5	0.714285714285714
Q0085	PMID:17248711	1976	2	0.5
Q0085	PMID:796670	1976	2	0.166666666666667
Q0085	PMID:15556	1977	1	0.25
Q0085	PMID:153229	1978	3	0.214285714285714
Q0085	PMID:353530	1978	1	0.5
Q0085	PMID:230092	1979	1	1
Q0085	PMID:371966	1979	3	0.272727272727273
Q0085	PMID:378973	1979	1	0.5
Q0085	PMID:6251866	1980	2	1
Q0085	PMID:6446405	1980	5	1
Q0085	PMID:6995224	1980	3	0.5
Q0085	PMID:6456764	1981	2	1
Q0085	PMID:24186225	1982	8	1
Q0085	PMID:6460623	1982	2	1
Q0085	PMID:6754381	1982	2	0.181818181818182
Q0085	PMID:6223276	1983	1	0.5
Q0085	PMID:6310571	1983	1	0.25
Q0085	PMID:6342676	1983	1	1
Q0085	PMID:24177588	1984	12	1
Q0085	PMID:24177745	1984	1	1
Q0085	PMID:6318047	1984	4	0.8
Q0085	PMID:2413888	1985	3	1
Q0085	PMID:2578960	1985	1	0.25
Q0085	PMID:2987871	1985	2	0.4
Q0085	PMID:2996981	1985	1	0.5
Q0085	PMID:3160589	1985	5	1
Q0085	PMID:3859458	1985	1	1
Q0085	PMID:2427512	1986	1	0.333333333333333
Q0085	PMID:2876917	1986	1	1
Q0085	PMID:2945163	1986	3	1
Q0085	PMID:3536917	1986	2	0.2
Q0085	PMID:2950378	1987	1	1
Q0085	PMID:2894987	1988	1	1
Q0085	PMID:2973353	1988	3	1
Q0085	PMID:1826652	1991	2	1
Q0085	PMID:1473183	1992	1	0.25
Q0085	PMID:1531141	1992	3	1
Q0085	PMID:8413192	1993	3	0.103448275862069
Q0085	PMID:7557473	1995	7	1
Q0085	PMID:7586026	1995	2	0.222222222222222
Q0085	PMID:7664742	1995	3	0.115384615384615
Q0085	PMID:7723016	1995	1	0.166666666666667
Q0085	PMID:8929394	1996	1	0.25
Q0085	PMID:9720203	1998	3	0.6
Q0085	PMID:10816574	2000	1	0.05
Q0085	PMID:10839818	2000	1	1
Q0085	PMID:10867012	2000	1	0.1
Q0085	PMID:11152889	2000	1	0.5
Q0085	PMID:11404323	2001	1	0.0476190476190476
Q0085	PMID:12402239	2002	2	0.2
Q0085	PMID:12799436	2003	1	1
Q0085	PMID:15096522	2004	3	0.0174418604651163
Q0085	PMID:15689432	2005	4	0.285714285714286
Q0085	PMID:15913459	2005	1	0.111111111111111
Q0085	PMID:16311627	2005	1	0.0099009900990099
Q0085	PMID:16476776	2006	30	0.0923076923076923
Q0085	PMID:16608846	2006	1	0.333333333333333
Q0085	PMID:16684995	2006	13	0.565217391304348
Q0085	PMID:16754953	2006	2	0.00662251655629139
Q0085	PMID:17110482	2007	3	0.25
Q0085	PMID:17261589	2007	9	1
Q0085	PMID:17264117	2007	1	0.02
Q0085	PMID:17688684	2007	1	0.111111111111111
Q0085	PMID:17706197	2007	1	0.125
Q0085	PMID:17868468	2007	1	0.0232558139534884
Q0085	PMID:17940284	2007	11	0.6875
Q0085	PMID:17983265	2007	1	0.25
Q0085	PMID:17986449	2007	1	0.0178571428571429
Q0085	PMID:18784789	2007	4	0.235294117647059
Q0085	PMID:25792771	2007	1	0.111111111111111
Q0085	PMID:18215303	2008	7	0.636363636363636
Q0085	PMID:18216280	2008	1	0.0476190476190476
Q0085	PMID:18224323	2008	1	1
Q0085	PMID:18252710	2008	2	0.666666666666667
Q0085	PMID:18261202	2008	2	0.0256410256410256
Q0085	PMID:18465791	2008	7	0.0972222222222222
Q0085	PMID:18474103	2008	1	0.2
Q0085	PMID:18625609	2008	5	0.3125
Q0085	PMID:18672007	2009	16	0.0788177339901478
Q0085	PMID:19261625	2009	1	0.0303030303030303
Q0085	PMID:19387075	2009	1	0.333333333333333
Q0085	PMID:19454486	2009	5	1
Q0085	PMID:19460296	2009	10	0.0735294117647059
Q0085	PMID:19532122	2009	3	0.5
Q0085	PMID:19735676	2009	12	0.214285714285714
Q0085	PMID:19751518	2009	1	0.00699300699300699
Q0085	PMID:19843529	2009	1	0.0909090909090909
Q0085	PMID:19939264	2009	1	0.2
Q0085	PMID:20003196	2009	4	0.333333333333333
Q0085	PMID:20333220	2009	4	0.8
Q0085	PMID:19864255	2010	7	0.2
Q0085	PMID:19960508	2010	3	0.5
Q0085	PMID:20004207	2010	7	0.0260223048327138
Q0085	PMID:20056103	2010	111	0.776223776223776
Q0085	PMID:20078222	2010	6	0.0857142857142857
Q0085	PMID:20207853	2010	3	0.75
Q0085	PMID:20395267	2010	4	0.5
Q0085	PMID:20427570	2010	2	0.00829875518672199
Q0085	PMID:20530490	2010	1	0.333333333333333
Q0085	PMID:20818735	2010	3	0.0566037735849057
Q0085	PMID:20856801	2010	1	0.5
Q0085	PMID:20934449	2010	2	0.0769230769230769
Q0085	PMID:21189990	2010	1	0.25
Q0085	PMID:19538466	2011	1	0.0555555555555556
Q0085	PMID:20601194	2011	2	0.5
Q0085	PMID:20619350	2011	1	0.0147058823529412
Q0085	PMID:21179059	2011	2	0.0392156862745098
Q0085	PMID:21221114	2011	1	0.5
Q0085	PMID:21229248	2011	12	0.923076923076923
Q0085	PMID:21266473	2011	7	0.5
Q0085	PMID:21321019	2011	1	0.0238095238095238
Q0085	PMID:21357609	2011	2	0.00985221674876847
Q0085	PMID:21439406	2011	14	0.033175355450237
Q0085	PMID:21489274	2011	1	0.0153846153846154
Q0085	PMID:21533204	2011	3	0.09375
Q0085	PMID:21606204	2011	1	0.25
Q0085	PMID:21670217	2011	2	0.0035778175313059
Q0085	PMID:21695049	2011	1	0.00292397660818713
Q0085	PMID:21727087	2011	9	0.1875
Q0085	PMID:21784071	2011	15	0.365853658536585
Q0085	PMID:21985407	2011	19	0.558823529411765
Q0085	PMID:22024028	2011	4	0.571428571428571
Q0085	PMID:21854831	2012	9	0.75
Q0085	PMID:21874297	2012	9	0.25
Q0085	PMID:21958598	2012	1	0.00540540540540541
Q0085	PMID:22172994	2012	3	0.5
Q0085	PMID:22262461	2012	5	0.078125
Q0085	PMID:22384266	2012	1	0.5
Q0085	PMID:22384390	2012	1	0.00317460317460317
Q0085	PMID:22641639	2012	1	0.0151515151515152
Q0085	PMID:22718514	2012	1	0.0135135135135135
Q0085	PMID:22723847	2012	9	0.0620689655172414
Q0085	PMID:22880118	2012	2	0.0266666666666667
Q0085	PMID:22916027	2012	8	0.0559440559440559
Q0085	PMID:22973548	2012	8	0.266666666666667
Q0085	PMID:23007649	2012	1	0.00427350427350427
Q0085	PMID:23112855	2012	3	0.230769230769231
Q0085	PMID:23236519	2012	1	0.0128205128205128
Q0085	PMID:22820117	2013	2	0.333333333333333
Q0085	PMID:23171548	2013	2	0.0952380952380952
Q0085	PMID:23221631	2013	1	0.0769230769230769
Q0085	PMID:23266989	2013	1	0.0119047619047619
Q0085	PMID:23276920	2013	4	0.027027027027027
Q0085	PMID:23337777	2013	1	0.03125
Q0085	PMID:23394930	2013	2	1
Q0085	PMID:23427135	2013	2	0.0833333333333333
Q0085	PMID:23598996	2013	6	0.0127118644067797
Q0085	PMID:23602005	2013	6	0.24
Q0085	PMID:23615445	2013	1	0.00909090909090909
Q0085	PMID:23637766	2013	31	0.5
Q0085	PMID:23762830	2013	1	0.03125
Q0085	PMID:23795962	2013	1	0.0909090909090909
Q0085	PMID:23826193	2013	4	0.5
Q0085	PMID:23908630	2013	4	0.235294117647059
Q0085	PMID:23929671	2013	3	0.0352941176470588
Q0085	PMID:23991034	2013	14	0.424242424242424
Q0085	PMID:24010864	2013	6	0.315789473684211
Q0085	PMID:24039607	2013	5	0.454545454545455
Q0085	PMID:24086452	2013	16	0.615384615384615
Q0085	PMID:24112604	2013	1	0.0104166666666667
Q0085	PMID:24143261	2013	1	0.0166666666666667
Q0085	PMID:24339937	2013	3	0.0225563909774436
Q0085	PMID:24381580	2013	6	0.666666666666667
Q0085	PMID:23954798	2014	4	0.0533333333333333
Q0085	PMID:24049072	2014	1	0.333333333333333
Q0085	PMID:24150935	2014	4	0.2
Q0085	PMID:24316278	2014	4	1
Q0085	PMID:24451261	2014	3	0.0638297872340425
Q0085	PMID:24587206	2014	3	0.6
Q0085	PMID:24743983	2014	1	0.0163934426229508
Q0085	PMID:24824642	2014	21	0.75
Q0085	PMID:25008111	2014	1	0.037037037037037
Q0085	PMID:25011705	2014	2	0.125
Q0085	PMID:25081569	2014	2	0.021978021978022
Q0085	PMID:25144534	2014	6	0.24
Q0085	PMID:25146648	2014	4	0.8
Q0085	PMID:25181249	2014	9	0.0454545454545455
Q0085	PMID:25212859	2014	5	0.217391304347826
Q0085	PMID:25245408	2014	1	0.333333333333333
Q0085	PMID:25389272	2014	1	0.00442477876106195
Q0085	PMID:25409087	2014	1	0.0526315789473684
Q0085	PMID:25428350	2014	3	0.176470588235294
Q0085	PMID:25519239	2014	4	0.0833333333333333
Q0085	PMID:25737592	2014	1	0.0454545454545455
Q0085	PMID:26224552	2014	1	1
Q0085	PMID:25561935	2015	2	0.333333333333333
Q0085	PMID:25591985	2015	1	0.015625
Q0085	PMID:25714685	2015	1	0.0588235294117647
Q0085	PMID:25806844	2015	1	1
Q0085	PMID:25852747	2015	1	0.0769230769230769
Q0085	PMID:25861818	2015	2	0.25
Q0085	PMID:25897011	2015	6	0.461538461538462
Q0085	PMID:25938092	2015	1	0.0588235294117647
Q0085	PMID:25946464	2015	1	0.166666666666667
Q0085	PMID:25970342	2015	1	0.0666666666666667
Q0085	PMID:26029714	2015	7	0.35
Q0085	PMID:26035862	2015	13	0.183098591549296
Q0085	PMID:26062918	2015	7	0.170731707317073
Q0085	PMID:26108620	2015	3	0.0340909090909091
Q0085	PMID:26151724	2015	3	0.0666666666666667
Q0085	PMID:26152302	2015	2	0.5
Q0085	PMID:26167193	2015	1	0.5
Q0085	PMID:26230693	2015	1	1
Q0085	PMID:26268215	2015	7	0.162790697674419
Q0085	PMID:26285039	2015	6	0.171428571428571
Q0085	PMID:26310806	2015	1	0.0833333333333333
Q0085	PMID:26365306	2015	1	0.00719424460431655
Q0085	PMID:26487099	2015	15	0.576923076923077
Q0085	PMID:26517373	2015	2	0.105263157894737
Q0085	PMID:26647378	2015	1	0.05
Q0085	PMID:26839582	2015	3	0.2
Q0085	PMID:26728900	2016	11	0.134146341463415
Q0085	PMID:26794724	2016	11	0.0964912280701754
Q0085	PMID:26823015	2016	78	0.586466165413534
Q0085	PMID:26839950	2016	3	1
Q0085	PMID:26880068	2016	24	0.128342245989305
Q0085	PMID:27026139	2016	1	0.0909090909090909
Q0085	PMID:27077367	2016	1	0.0121951219512195
Q0085	PMID:27101289	2016	1	0.0714285714285714
Q0085	PMID:27157299	2016	2	1
Q0085	PMID:27200081	2016	1	0.00970873786407767
Q0085	PMID:27225121	2016	3	0.25
Q0085	PMID:27257059	2016	1	0.00662251655629139
Q0085	PMID:27270106	2016	19	1
Q0085	PMID:27440870	2016	2	0.028169014084507
Q0085	PMID:27610327	2016	1	0.25
Q0085	PMID:27812026	2016	29	1
Q0085	PMID:27814391	2016	1	0.333333333333333
Q0085	PMID:28357319	2016	1	0.0909090909090909
Q0085	PMID:27911100	2017	1	0.0384615384615385
Q0085	PMID:28056814	2017	3	0.5
Q0085	PMID:28115039	2017	1	0.0666666666666667
Q0085	PMID:28168445	2017	1	0.111111111111111
Q0085	PMID:28204585	2017	3	0.0245901639344262
Q0085	PMID:28334955	2017	5	0.147058823529412
Q0085	PMID:28335714	2017	1	0.2
Q0085	PMID:28367989	2017	2	0.0363636363636364
Q0085	PMID:28369459	2017	1	0.0277777777777778
Q0085	PMID:28404747	2017	33	0.0967741935483871
Q0085	PMID:28404750	2017	1	0.0555555555555556
Q0085	PMID:28416820	2017	1	0.0434782608695652
Q0085	PMID:28431284	2017	1	0.5
Q0085	PMID:28438931	2017	1	0.00943396226415094
Q0085	PMID:28444332	2017	9	0.818181818181818
Q0085	PMID:28487205	2017	1	0.0344827586206897
Q0085	PMID:28520979	2017	2	0.0045045045045045
Q0085	PMID:28540288	2017	1	0.111111111111111
Q0085	PMID:28642475	2017	1	0.0526315789473684
Q0085	PMID:28658629	2017	1	0.0072992700729927
Q0085	PMID:28666889	2017	1	0.25
Q0085	PMID:28678443	2017	1	0.125
Q0085	PMID:28787458	2017	1	0.00196850393700787
Q0085	PMID:28813471	2017	2	0.166666666666667
Q0085	PMID:28875072	2017	2	0.5
Q0085	PMID:28931599	2017	2	0.0476190476190476
Q0085	PMID:28936218	2017	6	0.0517241379310345
Q0085	PMID:28992063	2017	5	0.116279069767442
Q0085	PMID:29042410	2017	5	0.0526315789473684
Q0085	PMID:29093463	2017	109	0.237991266375546
Q0085	PMID:29126284	2017	2	0.285714285714286
Q0085	PMID:29171834	2017	3	0.3
Q0085	PMID:29204122	2017	2	0.4
Q0085	PMID:29250050	2017	1	0.00892857142857143
Q0085	PMID:33474008	2017	2	0.25
Q0085	PMID:28752201	2018	1	0.04
Q0085	PMID:29099651	2018	1	0.2
Q0085	PMID:29160602	2018	2	0.0357142857142857
Q0085	PMID:29381136	2018	2	0.0253164556962025
Q0085	PMID:29495281	2018	1	0.0062111801242236
Q0085	PMID:29504936	2018	1	0.00253807106598985
Q0085	PMID:29518244	2018	1	0.0333333333333333
Q0085	PMID:29528462	2018	1	1
Q0085	PMID:29570052	2018	1	0.00757575757575758
Q0085	PMID:29634279	2018	1	0.0833333333333333
Q0085	PMID:29651047	2018	1	0.04
Q0085	PMID:29670542	2018	14	1
Q0085	PMID:29688796	2018	16	0.183908045977011
Q0085	PMID:29788292	2018	5	0.454545454545455
Q0085	PMID:29793100	2018	2	0.285714285714286
Q0085	PMID:29932645	2018	1	0.0909090909090909
Q0085	PMID:29954949	2018	6	0.3
Q0085	PMID:29974182	2018	13	0.111111111111111
Q0085	PMID:30085276	2018	1	0.003003003003003
Q0085	PMID:30190598	2018	1	0.111111111111111
Q0085	PMID:30195782	2018	6	0.272727272727273
Q0085	PMID:30201738	2018	1	0.0294117647058824
Q0085	PMID:30208599	2018	1	0.0909090909090909
Q0085	PMID:30227387	2018	1	0.0075187969924812
Q0085	PMID:30275044	2018	11	0.106796116504854
Q0085	PMID:30321378	2018	2	0.0465116279069767
Q0085	PMID:30336542	2018	1	0.00636942675159236
Q0085	PMID:30514960	2018	11	0.25
Q0085	PMID:30518034	2018	2	0.0224719101123595
Q0085	PMID:30555517	2018	1	1
Q0085	PMID:30414414	2019	1	1
Q0085	PMID:30498022	2019	2	1
Q0085	PMID:30552096	2019	1	0.0833333333333333
Q0085	PMID:30638445	2019	1	0.025
Q0085	PMID:30698742	2019	1	0.2
Q0085	PMID:30700008	2019	2	0.5
Q0085	PMID:30729162	2019	2	0.0833333333333333
Q0085	PMID:30777878	2019	1	0.00709219858156028
Q0085	PMID:30896806	2019	1	0.0416666666666667
Q0085	PMID:30902728	2019	3	0.0447761194029851
Q0085	PMID:30934711	2019	2	0.0465116279069767
Q0085	PMID:30935885	2019	1	0.0294117647058824
Q0085	PMID:30968120	2019	2	0.0327868852459016
Q0085	PMID:31119131	2019	2	0.0465116279069767
Q0085	PMID:31170154	2019	6	0.272727272727273
Q0085	PMID:31189779	2019	1	0.1
Q0085	PMID:31209489	2019	6	0.3
Q0085	PMID:31210725	2019	1	0.5
Q0085	PMID:31248014	2019	2	0.0235294117647059
Q0085	PMID:31364709	2019	3	0.15
Q0085	PMID:31396629	2019	3	0.142857142857143
Q0085	PMID:31418013	2019	1	0.166666666666667
Q0085	PMID:31441130	2019	1	0.00363636363636364
Q0085	PMID:31511504	2019	1	0.0833333333333333
Q0085	PMID:31617565	2019	2	1
Q0085	PMID:31636426	2019	1	0.0909090909090909
Q0085	PMID:31823727	2019	1	0.0416666666666667
Q0085	PMID:32647619	2019	1	0.125
Q0085	PMID:31647561	2020	1	0.0625
Q0085	PMID:31721420	2020	4	0.285714285714286
Q0085	PMID:31992838	2020	1	0.5
Q0085	PMID:32001952	2020	2	0.222222222222222
Q0085	PMID:32098170	2020	1	0.1
Q0085	PMID:32100973	2020	12	0.6
Q0085	PMID:32152734	2020	1	0.00763358778625954
Q0085	PMID:32244414	2020	4	0.235294117647059
Q0085	PMID:32265988	2020	23	0.605263157894737
Q0085	PMID:32346061	2020	24	0.631578947368421
Q0085	PMID:32354705	2020	1	0.333333333333333
Q0085	PMID:32392718	2020	21	0.724137931034483
Q0085	PMID:32393264	2020	6	0.162162162162162
Q0085	PMID:32397981	2020	3	0.157894736842105
Q0085	PMID:32407378	2020	1	0.5
Q0085	PMID:32408541	2020	2	0.00632911392405063
Q0085	PMID:32411111	2020	6	0.153846153846154
Q0085	PMID:32413073	2020	14	0.0516605166051661
Q0085	PMID:32449921	2020	1	0.00168918918918919
Q0085	PMID:32457720	2020	13	0.52
Q0085	PMID:32481479	2020	5	0.0485436893203883
Q0085	PMID:32494871	2020	2	0.5
Q0085	PMID:32528440	2020	1	1
Q0085	PMID:32547508	2020	3	0.428571428571429
Q0085	PMID:32580700	2020	3	0.25
Q0085	PMID:32585032	2020	9	0.473684210526316
Q0085	PMID:32595669	2020	17	0.586206896551724
Q0085	PMID:32596237	2020	1	0.333333333333333
Q0085	PMID:32605134	2020	1	0.25
Q0085	PMID:32652011	2020	3	0.0375
Q0085	PMID:32657755	2020	24	0.452830188679245
Q0085	PMID:32708436	2020	22	0.88
Q0085	PMID:32755582	2020	1	0.0434782608695652
Q0085	PMID:32762840	2020	1	0.00401606425702811
Q0085	PMID:32765429	2020	1	0.00313479623824451
Q0085	PMID:32849380	2020	1	0.5
Q0085	PMID:32900941	2020	2	0.153846153846154
Q0085	PMID:32904421	2020	2	0.0625
Q0085	PMID:32942072	2020	1	0.0714285714285714
Q0085	PMID:32986811	2020	1	0.25
Q0085	PMID:33066461	2020	1	0.111111111111111
Q0085	PMID:33168734	2020	18	0.375
Q0085	PMID:33193142	2020	2	0.666666666666667
Q0085	PMID:33238568	2020	9	0.0552147239263804
Q0085	PMID:33335957	2020	1	0.05
Q0085	PMID:33488569	2020	1	0.5
Q0085	PMID:33283228	2021	3	0.0666666666666667
Q0085	PMID:33435522	2021	2	0.0188679245283019
Q0085	PMID:33478009	2021	2	0.0173913043478261
Q0085	PMID:33489753	2021	2	0.111111111111111
Q0085	PMID:33490592	2021	2	0.4
Q0085	PMID:33493156	2021	18	0.514285714285714
Q0085	PMID:33530556	2021	1	0.04
Q0085	PMID:33600551	2021	2	1
Q0085	PMID:33633712	2021	2	0.05
Q0085	PMID:33643245	2021	10	0.25
Q0085	PMID:33672627	2021	1	0.0588235294117647
Q0085	PMID:33673810	2021	10	1
Q0085	PMID:33705433	2021	3	0.5
Q0085	PMID:33750312	2021	1	0.333333333333333
Q0085	PMID:33753518	2021	18	0.620689655172414
Q0085	PMID:33789740	2021	3	0.0666666666666667
Q0085	PMID:33804034	2021	3	0.136363636363636
Q0085	PMID:33857138	2021	2	0.00478468899521531
Q0085	PMID:33871031	2021	2	0.285714285714286
Q0085	PMID:33888562	2021	1	0.00671140939597315
Q0085	PMID:33900287	2021	1	0.2
Q0085	PMID:33917542	2021	1	0.0037593984962406
Q0085	PMID:33920164	2021	1	0.166666666666667
Q0085	PMID:33926074	2021	1	0.0116279069767442
Q0085	PMID:33995298	2021	15	0.0649350649350649
Q0085	PMID:34064758	2021	1	0.00420168067226891
Q0085	PMID:34068003	2021	2	1
Q0085	PMID:34119521	2021	1	0.0232558139534884
Q0085	PMID:34122362	2021	3	0.25
Q0085	PMID:34135414	2021	10	0.454545454545455
Q0085	PMID:34229573	2021	2	0.0625
Q0085	PMID:34230575	2021	21	0.84
Q0085	PMID:34235183	2021	3	0.0508474576271186
Q0085	PMID:34277617	2021	1	0.05
Q0085	PMID:34299638	2021	1	0.166666666666667
Q0085	PMID:34335532	2021	56	0.949152542372881
Q0085	PMID:34341414	2021	1	0.25
Q0085	PMID:34357035	2021	4	0.4
Q0085	PMID:34361091	2021	1	0.05
Q0085	PMID:34408154	2021	1	0.166666666666667
Q0085	PMID:34421848	2021	17	0.0618181818181818
Q0085	PMID:34432493	2021	1	0.00546448087431694
Q0085	PMID:34440770	2021	1	0.0833333333333333
Q0085	PMID:34442636	2021	2	0.00778210116731518
Q0085	PMID:34445483	2021	3	0.136363636363636
Q0085	PMID:34516914	2021	95	0.568862275449102
Q0085	PMID:34548025	2021	2	0.333333333333333
Q0085	PMID:34557489	2021	1	0.00571428571428571
Q0085	PMID:34562093	2021	11	0.55
Q0085	PMID:34594520	2021	2	1
Q0085	PMID:34616376	2021	7	0.777777777777778
Q0085	PMID:34621250	2021	1	1
Q0085	PMID:34634819	2021	8	0.0481927710843374
Q0085	PMID:34665800	2021	1	0.00291545189504373
Q0085	PMID:34733319	2021	4	0.666666666666667
Q0085	PMID:34821548	2021	4	0.0132450331125828
Q0085	PMID:34847778	2021	2	0.00813008130081301
Q0085	PMID:34878141	2021	2	0.166666666666667
Q0085	PMID:34925295	2021	3	0.3
Q0085	PMID:34934463	2021	1	0.142857142857143
Q0085	PMID:34946817	2021	2	0.1
Q0085	PMID:34969438	2021	1	0.0357142857142857
Q0085	PMID:35004695	2021	2	0.0087719298245614
Q0085	PMID:35056516	2021	1	0.015625
Q0085	PMID:35059386	2021	2	0.0277777777777778
Q0085	PMID:34731012	2022	8	0.062015503875969
Q0085	PMID:35017528	2022	2	0.0740740740740741
Q0085	PMID:35100419	2022	55	0.183333333333333
Q0085	PMID:35126340	2022	3	0.0967741935483871
Q0085	PMID:35177605	2022	1	0.0078125
Q0085	PMID:35185991	2022	5	0.0476190476190476
Q0085	PMID:35197994	2022	1	0.2
Q0085	PMID:35207491	2022	1	1
Q0085	PMID:35216443	2022	40	0.27972027972028
Q0085	PMID:35231030	2022	3	0.0198675496688742
Q0085	PMID:35387072	2022	11	0.166666666666667
Q0092	PMID:6092055	1984	2	1
Q0092	PMID:6397407	1984	1	0.5
Q0092	PMID:2473390	1989	1	1
Q0092	PMID:2181277	1990	2	1
Q0092	PMID:1708641	1991	1	0.5
Q0092	PMID:1904099	1991	2	1
Q0092	PMID:8628667	1996	2	0.166666666666667
Q0092	PMID:9469842	1998	1	1
Q0092	PMID:14597775	2003	22	0.578947368421053
Q0092	PMID:17116696	2007	11	0.647058823529412
Q0092	PMID:19074198	2009	161	0.521035598705502
Q0092	PMID:19700326	2009	1	0.166666666666667
Q0092	PMID:20086101	2010	1	0.5
Q0092	PMID:24710143	2011	15	0.121951219512195
Q0092	PMID:22808196	2012	1	0.00980392156862745
Q0092	PMID:22870285	2012	7	0.11864406779661
Q0092	PMID:23049891	2012	1	0.0123456790123457
Q0092	PMID:23163955	2012	1	1
Q0092	PMID:23276591	2012	1	0.5
Q0092	PMID:23598996	2013	68	0.144067796610169
Q0092	PMID:23688635	2013	4	0.0178571428571429
Q0092	PMID:24069231	2013	3	0.0789473684210526
Q0092	PMID:24143261	2013	1	0.0166666666666667
Q0092	PMID:24373996	2014	1	0.0136986301369863
Q0092	PMID:24605990	2014	3	0.3
Q0092	PMID:24762765	2014	4	0.0347826086956522
Q0092	PMID:25081569	2014	2	0.021978021978022
Q0092	PMID:25335861	2014	1	0.0158730158730159
Q0092	PMID:25389272	2014	7	0.0309734513274336
Q0092	PMID:26109598	2015	6	0.0106007067137809
Q0092	PMID:26184436	2015	1	0.0666666666666667
Q0092	PMID:26905289	2016	1	0.111111111111111
Q0092	PMID:27084056	2016	2	0.0952380952380952
Q0092	PMID:27899643	2017	2	0.0108108108108108
Q0092	PMID:28134821	2017	2	0.0298507462686567
Q0092	PMID:28338090	2017	4	0.307692307692308
Q0092	PMID:28496055	2017	2	0.0108695652173913
Q0092	PMID:28549155	2017	62	0.442857142857143
Q0092	PMID:28717049	2017	9	0.310344827586207
Q0092	PMID:29032234	2018	3	0.0184049079754601
Q0092	PMID:29706937	2018	1	0.0114942528735632
Q0092	PMID:31871091	2020	1	1
Q0092	PMID:32384722	2020	2	0.0689655172413793
Q0092	PMID:32559019	2020	1	0.142857142857143
Q0092	PMID:34665800	2021	50	0.145772594752187
Q0105	PMID:16747991	1946	1	1
Q0105	PMID:4287816	1966	1	1
Q0105	PMID:4323963	1971	3	1
Q0105	PMID:4405573	1972	1	1
Q0105	PMID:4604509	1974	1	1
Q0105	PMID:1098407	1975	2	1
Q0105	PMID:165191	1975	2	1
Q0105	PMID:235982	1975	2	1
Q0105	PMID:54082	1975	1	1
Q0105	PMID:1087863	1976	1	1
Q0105	PMID:188645	1976	1	1
Q0105	PMID:189177	1976	5	1
Q0105	PMID:796670	1976	7	0.583333333333333
Q0105	PMID:138589	1977	1	0.2
Q0105	PMID:323014	1977	3	1
Q0105	PMID:406512	1977	1	1
Q0105	PMID:79379	1977	1	1
Q0105	PMID:204648	1978	3	1
Q0105	PMID:214303	1978	2	1
Q0105	PMID:344314	1978	5	1
Q0105	PMID:352690	1978	8	1
Q0105	PMID:84628	1978	1	1
Q0105	PMID:368593	1979	2	1
Q0105	PMID:371966	1979	4	0.363636363636364
Q0105	PMID:374392	1979	2	1
Q0105	PMID:378939	1979	1	1
Q0105	PMID:392241	1979	2	0.222222222222222
Q0105	PMID:93451	1979	1	1
Q0105	PMID:93452	1979	1	1
Q0105	PMID:93454	1979	1	1
Q0105	PMID:6248232	1980	1	1
Q0105	PMID:6249582	1980	2	1
Q0105	PMID:6250620	1980	1	0.5
Q0105	PMID:6253453	1980	4	1
Q0105	PMID:6253454	1980	8	1
Q0105	PMID:6253481	1980	1	1
Q0105	PMID:6262574	1980	2	0.666666666666667
Q0105	PMID:6990201	1980	1	1
Q0105	PMID:6993008	1980	3	0.5
Q0105	PMID:6993856	1980	1	1
Q0105	PMID:7002556	1980	7	1
Q0105	PMID:7002557	1980	9	1
Q0105	PMID:6260757	1981	1	1
Q0105	PMID:6268407	1981	5	1
Q0105	PMID:6274398	1981	4	1
Q0105	PMID:7028114	1981	1	0.333333333333333
Q0105	PMID:7030742	1981	4	1
Q0105	PMID:7034963	1981	2	1
Q0105	PMID:24186230	1982	1	1
Q0105	PMID:6277636	1982	1	1
Q0105	PMID:6287753	1982	3	1
Q0105	PMID:6289886	1982	5	1
Q0105	PMID:6294481	1982	1	0.333333333333333
Q0105	PMID:6752659	1982	1	1
Q0105	PMID:6754378	1982	4	1
Q0105	PMID:7043464	1982	2	1
Q0105	PMID:7045587	1982	1	1
Q0105	PMID:11892797	1983	1	1
Q0105	PMID:16453467	1983	2	1
Q0105	PMID:18251112	1983	1	1
Q0105	PMID:6188109	1983	1	1
Q0105	PMID:6296117	1983	1	0.333333333333333
Q0105	PMID:6315962	1983	1	1
Q0105	PMID:6317200	1983	1	0.5
Q0105	PMID:6338917	1983	1	1
Q0105	PMID:6348045	1983	6	1
Q0105	PMID:6086348	1984	9	1
Q0105	PMID:6094975	1984	2	1
Q0105	PMID:6098800	1984	1	1
Q0105	PMID:6207024	1984	1	0.125
Q0105	PMID:6208024	1984	2	1
Q0105	PMID:6231283	1984	6	1
Q0105	PMID:6325407	1984	3	1
Q0105	PMID:6370993	1984	7	0.4375
Q0105	PMID:6384725	1984	3	1
Q0105	PMID:6391482	1984	6	1
Q0105	PMID:2981859	1985	6	1
Q0105	PMID:2990932	1985	2	0.5
Q0105	PMID:4046021	1985	3	1
Q0105	PMID:2427512	1986	1	0.333333333333333
Q0105	PMID:3008830	1986	4	1
Q0105	PMID:3032144	1986	1	1
Q0105	PMID:3442820	1986	2	1
Q0105	PMID:3536576	1986	4	1
Q0105	PMID:2833360	1987	1	1
Q0105	PMID:2835176	1987	5	0.625
Q0105	PMID:3028506	1987	4	1
Q0105	PMID:3302680	1987	7	1
Q0105	PMID:2833389	1988	1	1
Q0105	PMID:2837192	1988	3	1
Q0105	PMID:2842335	1988	6	1
Q0105	PMID:2843229	1988	2	1
Q0105	PMID:2844766	1988	4	1
Q0105	PMID:3045121	1988	3	1
Q0105	PMID:3070350	1988	1	0.142857142857143
Q0105	PMID:3169239	1988	2	1
Q0105	PMID:2482664	1989	1	1
Q0105	PMID:2508762	1989	1	1
Q0105	PMID:2517475	1989	6	1
Q0105	PMID:2528684	1989	1	1
Q0105	PMID:2535893	1989	1	0.166666666666667
Q0105	PMID:2538624	1989	7	0.538461538461538
Q0105	PMID:2540835	1989	1	1
Q0105	PMID:2543908	1989	1	0.2
Q0105	PMID:2544586	1989	3	0.230769230769231
Q0105	PMID:2545358	1989	1	1
Q0105	PMID:2547800	1989	5	1
Q0105	PMID:2551731	1989	3	1
Q0105	PMID:2651895	1989	1	0.1
Q0105	PMID:1972561	1990	1	0.25
Q0105	PMID:2078867	1990	4	1
Q0105	PMID:2104848	1990	2	1
Q0105	PMID:2154475	1990	5	1
Q0105	PMID:2158909	1990	3	1
Q0105	PMID:2160581	1990	1	0.125
Q0105	PMID:2163487	1990	1	1
Q0105	PMID:2170131	1990	1	1
Q0105	PMID:2174427	1990	1	0.125
Q0105	PMID:2174874	1990	2	1
Q0105	PMID:2270079	1990	2	0.142857142857143
Q0105	PMID:1657998	1991	3	0.5
Q0105	PMID:1708831	1991	5	1
Q0105	PMID:1807832	1991	1	1
Q0105	PMID:1850804	1991	1	1
Q0105	PMID:1990285	1991	1	0.5
Q0105	PMID:1993472	1991	2	1
Q0105	PMID:1325905	1992	5	1
Q0105	PMID:1330224	1992	1	0.333333333333333
Q0105	PMID:1332881	1992	1	0.5
Q0105	PMID:1409592	1992	1	1
Q0105	PMID:1525855	1992	1	0.142857142857143
Q0105	PMID:1633182	1992	1	1
Q0105	PMID:16653073	1992	2	0.5
Q0105	PMID:8321224	1993	2	1
Q0105	PMID:8386619	1993	3	1
Q0105	PMID:8386620	1993	1	1
Q0105	PMID:8389362	1993	4	0.571428571428571
Q0105	PMID:8393450	1993	3	1
Q0105	PMID:8393806	1993	3	1
Q0105	PMID:8394317	1993	4	1
Q0105	PMID:8394810	1993	2	0.5
Q0105	PMID:8413192	1993	5	0.172413793103448
Q0105	PMID:7725802	1994	1	0.125
Q0105	PMID:7851755	1994	2	0.153846153846154
Q0105	PMID:8063753	1994	2	0.117647058823529
Q0105	PMID:8125116	1994	4	0.4
Q0105	PMID:8152421	1994	1	0.2
Q0105	PMID:8196054	1994	2	0.142857142857143
Q0105	PMID:8200339	1994	12	1
Q0105	PMID:8288589	1994	1	0.25
Q0105	PMID:8307010	1994	2	0.666666666666667
Q0105	PMID:8307985	1994	5	1
Q0105	PMID:8313954	1994	5	1
Q0105	PMID:7601143	1995	7	1
Q0105	PMID:7673215	1995	5	0.714285714285714
Q0105	PMID:8529267	1995	4	0.4
Q0105	PMID:8718457	1995	3	1
Q0105	PMID:8602146	1996	1	1
Q0105	PMID:8626458	1996	2	0.5
Q0105	PMID:8631367	1996	1	1
Q0105	PMID:8662973	1996	2	0.285714285714286
Q0105	PMID:8663290	1996	2	0.285714285714286
Q0105	PMID:8670880	1996	1	0.333333333333333
Q0105	PMID:8753647	1996	3	1
Q0105	PMID:8915536	1996	1	1
Q0105	PMID:8917309	1996	1	0.142857142857143
Q0105	PMID:9000010	1996	1	1
Q0105	PMID:9030521	1997	4	0.363636363636364
Q0105	PMID:9093845	1997	2	1
Q0105	PMID:9162108	1997	1	0.166666666666667
Q0105	PMID:9210471	1997	1	1
Q0105	PMID:9234677	1997	3	1
Q0105	PMID:9343381	1997	2	1
Q0105	PMID:9371888	1997	6	1
Q0105	PMID:9541536	1998	2	0.666666666666667
Q0105	PMID:9613573	1998	1	1
Q0105	PMID:10101159	1999	1	0.125
Q0105	PMID:10102376	1999	2	0.2
Q0105	PMID:10473389	1999	2	1
Q0105	PMID:10531315	1999	8	1
Q0105	PMID:10541857	1999	1	0.0769230769230769
Q0105	PMID:10666469	2000	1	1
Q0105	PMID:10669873	2000	2	1
Q0105	PMID:10683261	2000	1	0.142857142857143
Q0105	PMID:10806428	2000	1	0.5
Q0105	PMID:11016843	2000	1	0.2
Q0105	PMID:11112411	2000	2	1
Q0105	PMID:11118520	2000	1	1
Q0105	PMID:11171153	2000	1	1
Q0105	PMID:11178258	2000	1	0.25
Q0105	PMID:11191212	2000	2	0.5
Q0105	PMID:11118450	2001	2	0.222222222222222
Q0105	PMID:11279158	2001	1	0.0909090909090909
Q0105	PMID:11381092	2001	3	0.00887573964497041
Q0105	PMID:11404323	2001	1	0.0476190476190476
Q0105	PMID:11420140	2001	5	0.384615384615385
Q0105	PMID:11423010	2001	1	0.02
Q0105	PMID:11522251	2001	2	1
Q0105	PMID:11556807	2001	2	0.222222222222222
Q0105	PMID:11556808	2001	1	0.0476190476190476
Q0105	PMID:11724940	2001	1	1
Q0105	PMID:11700316	2002	1	1
Q0105	PMID:12030323	2002	1	1
Q0105	PMID:12055292	2002	1	0.1
Q0105	PMID:12149267	2002	3	0.157894736842105
Q0105	PMID:12595523	2003	1	0.166666666666667
Q0105	PMID:12729906	2003	1	1
Q0105	PMID:12764667	2003	2	1
Q0105	PMID:12782631	2003	1	1
Q0105	PMID:12791689	2003	2	0.5
Q0105	PMID:12821639	2003	9	0.45
Q0105	PMID:12827502	2003	1	0.0625
Q0105	PMID:14630029	2003	1	1
Q0105	PMID:14576156	2004	3	1
Q0105	PMID:14593095	2004	1	0.111111111111111
Q0105	PMID:14670947	2004	4	1
Q0105	PMID:14672930	2004	3	0.3
Q0105	PMID:14706830	2004	1	1
Q0105	PMID:15009199	2004	4	0.666666666666667
Q0105	PMID:15039445	2004	5	1
Q0105	PMID:15047869	2004	1	0.0833333333333333
Q0105	PMID:15063807	2004	2	0.0909090909090909
Q0105	PMID:15127226	2004	1	0.166666666666667
Q0105	PMID:15153117	2004	4	1
Q0105	PMID:15168075	2004	2	0.5
Q0105	PMID:15328107	2004	1	0.0476190476190476
Q0105	PMID:15465674	2004	1	1
Q0105	PMID:15549653	2004	1	1
Q0105	PMID:15629687	2005	1	1
Q0105	PMID:15718226	2005	4	1
Q0105	PMID:15908144	2005	2	0.285714285714286
Q0105	PMID:15912560	2005	5	1
Q0105	PMID:15925309	2005	2	0.153846153846154
Q0105	PMID:15927884	2005	2	0.222222222222222
Q0105	PMID:16207980	2005	6	1
Q0105	PMID:16311627	2005	1	0.0099009900990099
Q0105	PMID:16324218	2005	1	0.0714285714285714
Q0105	PMID:16328883	2005	1	1
Q0105	PMID:16342963	2005	2	1
Q0105	PMID:16234411	2006	1	0.0714285714285714
Q0105	PMID:16293572	2006	1	1
Q0105	PMID:16476776	2006	21	0.0646153846153846
Q0105	PMID:16493140	2006	1	1
Q0105	PMID:16575563	2006	9	1
Q0105	PMID:16597436	2006	2	0.5
Q0105	PMID:16688790	2006	5	1
Q0105	PMID:16911521	2006	3	1
Q0105	PMID:16987808	2006	2	1
Q0105	PMID:17020611	2006	40	1
Q0105	PMID:17349966	2007	3	1
Q0105	PMID:17487271	2007	1	0.0188679245283019
Q0105	PMID:17706197	2007	1	0.125
Q0105	PMID:17803939	2007	2	0.285714285714286
Q0105	PMID:17884915	2007	2	0.333333333333333
Q0105	PMID:17914900	2007	2	0.285714285714286
Q0105	PMID:17957250	2007	2	0.0116959064327485
Q0105	PMID:18028869	2007	1	0.142857142857143
Q0105	PMID:18154678	2007	3	1
Q0105	PMID:18784789	2007	3	0.176470588235294
Q0105	PMID:18093133	2008	1	1
Q0105	PMID:18215069	2008	2	1
Q0105	PMID:18312693	2008	5	0.277777777777778
Q0105	PMID:18365025	2008	1	1
Q0105	PMID:18498758	2008	11	0.6875
Q0105	PMID:18617515	2008	1	0.25
Q0105	PMID:18782833	2008	2	0.4
Q0105	PMID:19006325	2008	2	0.5
Q0105	PMID:19030769	2008	4	0.571428571428571
Q0105	PMID:24031218	2008	3	0.6
Q0105	PMID:18501197	2009	2	0.5
Q0105	PMID:18672007	2009	1	0.00492610837438424
Q0105	PMID:19054355	2009	1	0.5
Q0105	PMID:19179332	2009	3	1
Q0105	PMID:19200357	2009	1	0.0104166666666667
Q0105	PMID:19224349	2009	35	0.853658536585366
Q0105	PMID:19236481	2009	18	0.160714285714286
Q0105	PMID:19253304	2009	7	0.225806451612903
Q0105	PMID:19282647	2009	1	0.5
Q0105	PMID:19284630	2009	8	1
Q0105	PMID:19287007	2009	1	0.0263157894736842
Q0105	PMID:19320974	2009	1	0.032258064516129
Q0105	PMID:19348906	2009	15	0.714285714285714
Q0105	PMID:19349040	2009	2	0.666666666666667
Q0105	PMID:19380879	2009	1	0.166666666666667
Q0105	PMID:19393667	2009	1	0.00471698113207547
Q0105	PMID:19460296	2009	5	0.0367647058823529
Q0105	PMID:19492094	2009	2	0.285714285714286
Q0105	PMID:19501154	2009	1	0.333333333333333
Q0105	PMID:19532122	2009	1	0.166666666666667
Q0105	PMID:19562342	2009	2	0.0145985401459854
Q0105	PMID:19564403	2009	5	0.357142857142857
Q0105	PMID:19720733	2009	3	0.428571428571429
Q0105	PMID:19735676	2009	1	0.0178571428571429
Q0105	PMID:19751518	2009	1	0.00699300699300699
Q0105	PMID:19810688	2009	7	0.777777777777778
Q0105	PMID:20333220	2009	1	0.2
Q0105	PMID:21088712	2009	1	1
Q0105	PMID:19660431	2010	21	0.875
Q0105	PMID:19910368	2010	18	0.947368421052632
Q0105	PMID:19939938	2010	1	1
Q0105	PMID:20004207	2010	17	0.0631970260223048
Q0105	PMID:20078222	2010	2	0.0285714285714286
Q0105	PMID:20084111	2010	1	0.0303030303030303
Q0105	PMID:20089839	2010	1	0.00961538461538462
Q0105	PMID:20100456	2010	3	0.103448275862069
Q0105	PMID:20335999	2010	1	0.333333333333333
Q0105	PMID:20381373	2010	2	0.0196078431372549
Q0105	PMID:20384844	2010	2	0.5
Q0105	PMID:20427570	2010	20	0.0829875518672199
Q0105	PMID:20430825	2010	2	0.142857142857143
Q0105	PMID:20434915	2010	1	0.25
Q0105	PMID:20528950	2010	1	1
Q0105	PMID:20546754	2010	3	0.375
Q0105	PMID:20626897	2010	1	1
Q0105	PMID:20660015	2010	1	0.142857142857143
Q0105	PMID:20694151	2010	1	0.00625
Q0105	PMID:20708717	2010	5	0.625
Q0105	PMID:20808766	2010	1	0.25
Q0105	PMID:20811585	2010	1	0.5
Q0105	PMID:20856801	2010	1	0.5
Q0105	PMID:20875086	2010	2	0.0740740740740741
Q0105	PMID:21069159	2010	10	1
Q0105	PMID:21083898	2010	2	1
Q0105	PMID:21151902	2010	1	0.125
Q0105	PMID:21164222	2010	1	0.125
Q0105	PMID:21189990	2010	1	0.25
Q0105	PMID:20860521	2011	1	0.0454545454545455
Q0105	PMID:20955788	2011	1	0.0232558139534884
Q0105	PMID:21081312	2011	2	1
Q0105	PMID:21115661	2011	1	0.166666666666667
Q0105	PMID:21169198	2011	2	0.0350877192982456
Q0105	PMID:21245038	2011	5	0.5
Q0105	PMID:21251930	2011	3	0.0666666666666667
Q0105	PMID:21251932	2011	28	0.848484848484849
Q0105	PMID:21253496	2011	1	0.0714285714285714
Q0105	PMID:21278281	2011	4	0.363636363636364
Q0105	PMID:21296186	2011	1	0.00228310502283105
Q0105	PMID:21340014	2011	1	0.5
Q0105	PMID:21398640	2011	1	0.0555555555555556
Q0105	PMID:21503671	2011	1	1
Q0105	PMID:21572524	2011	1	0.0714285714285714
Q0105	PMID:21603276	2011	1	0.0625
Q0105	PMID:21606204	2011	2	0.5
Q0105	PMID:21670217	2011	95	0.16994633273703
Q0105	PMID:21680271	2011	3	0.111111111111111
Q0105	PMID:21695049	2011	1	0.00292397660818713
Q0105	PMID:21698102	2011	2	0.5
Q0105	PMID:21716720	2011	9	0.12
Q0105	PMID:21727087	2011	22	0.458333333333333
Q0105	PMID:21777202	2011	2	0.00699300699300699
Q0105	PMID:21818309	2011	1	0.142857142857143
Q0105	PMID:21866942	2011	17	0.944444444444444
Q0105	PMID:21935410	2011	1	0.00909090909090909
Q0105	PMID:21945532	2011	1	0.00578034682080925
Q0105	PMID:21979157	2011	1	0.2
Q0105	PMID:21985407	2011	1	0.0294117647058824
Q0105	PMID:22022633	2011	2	1
Q0105	PMID:22024028	2011	2	0.285714285714286
Q0105	PMID:22027258	2011	1	0.0128205128205128
Q0105	PMID:22087268	2011	1	0.0333333333333333
Q0105	PMID:22118681	2011	3	0.333333333333333
Q0105	PMID:22195562	2011	11	0.916666666666667
Q0105	PMID:22204630	2011	1	1
Q0105	PMID:22253533	2011	1	1
Q0105	PMID:21854831	2012	1	0.0833333333333333
Q0105	PMID:21925484	2012	2	0.0555555555555556
Q0105	PMID:21946159	2012	1	0.2
Q0105	PMID:22138626	2012	18	0.0578778135048231
Q0105	PMID:22172992	2012	1	0.037037037037037
Q0105	PMID:22238376	2012	1	0.03125
Q0105	PMID:22262461	2012	2	0.03125
Q0105	PMID:22282497	2012	38	0.883720930232558
Q0105	PMID:22348527	2012	2	0.333333333333333
Q0105	PMID:22349564	2012	65	0.942028985507246
Q0105	PMID:22384013	2012	1	0.0454545454545455
Q0105	PMID:22396598	2012	1	0.333333333333333
Q0105	PMID:22458847	2012	1	0.0909090909090909
Q0105	PMID:22535444	2012	1	0.037037037037037
Q0105	PMID:22548743	2012	2	0.666666666666667
Q0105	PMID:22554985	2012	12	0.0585365853658537
Q0105	PMID:22558093	2012	1	0.125
Q0105	PMID:22606358	2012	3	0.166666666666667
Q0105	PMID:22640832	2012	5	0.2
Q0105	PMID:22641639	2012	2	0.0303030303030303
Q0105	PMID:22688947	2012	1	0.1
Q0105	PMID:22693510	2012	1	0.0454545454545455
Q0105	PMID:22693511	2012	2	0.5
Q0105	PMID:22694836	2012	2	0.166666666666667
Q0105	PMID:22723847	2012	1	0.00689655172413793
Q0105	PMID:22761677	2012	1	0.0101010101010101
Q0105	PMID:22830625	2012	1	0.5
Q0105	PMID:22861139	2012	3	0.0188679245283019
Q0105	PMID:22916027	2012	5	0.034965034965035
Q0105	PMID:22927468	2012	1	0.0208333333333333
Q0105	PMID:22934582	2012	1	0.0454545454545455
Q0105	PMID:22982564	2012	2	0.0317460317460317
Q0105	PMID:23043079	2012	6	1
Q0105	PMID:23056233	2012	1	0.333333333333333
Q0105	PMID:23057803	2012	1	0.2
Q0105	PMID:23145081	2012	88	0.967032967032967
Q0105	PMID:23190769	2012	1	0.0588235294117647
Q0105	PMID:23217259	2012	3	0.214285714285714
Q0105	PMID:23236271	2012	1	0.0232558139534884
Q0105	PMID:23236519	2012	1	0.0128205128205128
Q0105	PMID:24260675	2012	6	1
Q0105	PMID:25364627	2012	1	1
Q0105	PMID:22888099	2013	1	0.0238095238095238
Q0105	PMID:22960139	2013	2	0.181818181818182
Q0105	PMID:22995827	2013	1	0.010752688172043
Q0105	PMID:23171548	2013	2	0.0952380952380952
Q0105	PMID:23193974	2013	2	0.4
Q0105	PMID:23201476	2013	1	0.0714285714285714
Q0105	PMID:23221625	2013	2	0.181818181818182
Q0105	PMID:23221631	2013	7	0.538461538461538
Q0105	PMID:23230142	2013	2	0.4
Q0105	PMID:23266989	2013	13	0.154761904761905
Q0105	PMID:23270816	2013	1	0.0105263157894737
Q0105	PMID:23276920	2013	5	0.0337837837837838
Q0105	PMID:23349810	2013	1	0.0294117647058824
Q0105	PMID:23355883	2013	3	0.0789473684210526
Q0105	PMID:23427135	2013	1	0.0416666666666667
Q0105	PMID:23427269	2013	4	0.285714285714286
Q0105	PMID:23434581	2013	6	0.5
Q0105	PMID:23505460	2013	2	0.25
Q0105	PMID:23515079	2013	4	1
Q0105	PMID:23516484	2013	2	1
Q0105	PMID:23542447	2013	37	1
Q0105	PMID:23577966	2013	1	0.333333333333333
Q0105	PMID:23598996	2013	1	0.00211864406779661
Q0105	PMID:23603847	2013	1	1
Q0105	PMID:23611907	2013	2	0.285714285714286
Q0105	PMID:23631913	2013	1	0.5
Q0105	PMID:23635806	2013	2	0.333333333333333
Q0105	PMID:23637766	2013	1	0.0161290322580645
Q0105	PMID:23696824	2013	1	1
Q0105	PMID:23732507	2013	1	0.0769230769230769
Q0105	PMID:23748012	2013	1	0.0142857142857143
Q0105	PMID:23761194	2013	1	0.125
Q0105	PMID:23762830	2013	1	0.03125
Q0105	PMID:23795962	2013	1	0.0909090909090909
Q0105	PMID:23826193	2013	3	0.375
Q0105	PMID:23879744	2013	1	1
Q0105	PMID:23892058	2013	2	0.0113636363636364
Q0105	PMID:23908630	2013	1	0.0588235294117647
Q0105	PMID:23913125	2013	2	0.4
Q0105	PMID:23929671	2013	2	0.0235294117647059
Q0105	PMID:23951230	2013	17	0.944444444444444
Q0105	PMID:24009094	2013	14	1
Q0105	PMID:24010864	2013	1	0.0526315789473684
Q0105	PMID:24014394	2013	6	0.2
Q0105	PMID:24023759	2013	1	0.25
Q0105	PMID:24039585	2013	1	0.027027027027027
Q0105	PMID:24068965	2013	3	0.375
Q0105	PMID:24102902	2013	6	0.0346820809248555
Q0105	PMID:24146604	2013	1	1
Q0105	PMID:24163630	2013	3	0.5
Q0105	PMID:24339937	2013	5	0.037593984962406
Q0105	PMID:24385928	2013	37	0.596774193548387
Q0105	PMID:24499594	2013	4	1
Q0105	PMID:23688079	2014	31	1
Q0105	PMID:23954798	2014	3	0.04
Q0105	PMID:24220496	2014	1	0.166666666666667
Q0105	PMID:24392156	2014	1	1
Q0105	PMID:24451261	2014	2	0.0425531914893617
Q0105	PMID:24478450	2014	6	0.0458015267175573
Q0105	PMID:24492676	2014	1	1
Q0105	PMID:24518875	2014	1	0.0833333333333333
Q0105	PMID:24563851	2014	1	0.00961538461538462
Q0105	PMID:24589358	2014	3	0.272727272727273
Q0105	PMID:24634672	2014	1	0.5
Q0105	PMID:24635651	2014	1	0.0909090909090909
Q0105	PMID:24639673	2014	1	0.166666666666667
Q0105	PMID:24655420	2014	1	0.333333333333333
Q0105	PMID:24708519	2014	3	0.272727272727273
Q0105	PMID:24714189	2014	1	0.1
Q0105	PMID:24828290	2014	1	1
Q0105	PMID:24835205	2014	2	0.333333333333333
Q0105	PMID:24841564	2014	211	0.447033898305085
Q0105	PMID:24893593	2014	1	1
Q0105	PMID:24894176	2014	1	0.142857142857143
Q0105	PMID:24901367	2014	1	0.142857142857143
Q0105	PMID:24910017	2014	1	0.2
Q0105	PMID:24915518	2014	1	0.333333333333333
Q0105	PMID:24926267	2014	4	0.16
Q0105	PMID:24948607	2014	3	0.12
Q0105	PMID:24948956	2014	1	0.0666666666666667
Q0105	PMID:24970222	2014	1	0.0909090909090909
Q0105	PMID:25002811	2014	1	1
Q0105	PMID:25024744	2014	1	0.5
Q0105	PMID:25142335	2014	2	0.333333333333333
Q0105	PMID:25181249	2014	2	0.0101010101010101
Q0105	PMID:25245408	2014	1	0.333333333333333
Q0105	PMID:25275466	2014	1	0.0037037037037037
Q0105	PMID:25334024	2014	61	1
Q0105	PMID:25356756	2014	1	0.010989010989011
Q0105	PMID:25415379	2014	8	0.0390243902439024
Q0105	PMID:25421434	2014	2	0.666666666666667
Q0105	PMID:25479159	2014	1	0.0142857142857143
Q0105	PMID:25519239	2014	1	0.0208333333333333
Q0105	PMID:25628643	2014	1	0.0344827586206897
Q0105	PMID:25988164	2014	1	0.0123456790123457
Q0105	PMID:28357209	2014	1	0.5
Q0105	PMID:30708906	2014	7	1
Q0105	PMID:25336726	2015	16	0.842105263157895
Q0105	PMID:25586039	2015	1	0.0666666666666667
Q0105	PMID:25823686	2015	1	1
Q0105	PMID:25861818	2015	3	0.375
Q0105	PMID:25897682	2015	2	0.133333333333333
Q0105	PMID:25898254	2015	6	0.0228136882129278
Q0105	PMID:25928281	2015	11	0.916666666666667
Q0105	PMID:25929793	2015	1	0.0909090909090909
Q0105	PMID:25971974	2015	1	1
Q0105	PMID:25981894	2015	1	1
Q0105	PMID:26030409	2015	1	0.0714285714285714
Q0105	PMID:26035862	2015	2	0.028169014084507
Q0105	PMID:26053490	2015	1	1
Q0105	PMID:26074495	2015	1	0.0454545454545455
Q0105	PMID:26124772	2015	1	0.00636942675159236
Q0105	PMID:26167193	2015	1	0.5
Q0105	PMID:26186534	2015	73	0.701923076923077
Q0105	PMID:26285039	2015	28	0.8
Q0105	PMID:26330512	2015	2	0.181818181818182
Q0105	PMID:26365306	2015	1	0.00719424460431655
Q0105	PMID:26391740	2015	1	1
Q0105	PMID:26423119	2015	1	1
Q0105	PMID:26462158	2015	10	0.294117647058824
Q0105	PMID:26468652	2015	1	1
Q0105	PMID:26474048	2015	1	0.5
Q0105	PMID:26478270	2015	1	0.0833333333333333
Q0105	PMID:26540255	2015	1	0.010752688172043
Q0105	PMID:26562022	2015	1	0.5
Q0105	PMID:26621458	2015	12	0.75
Q0105	PMID:26642043	2015	3	0.1
Q0105	PMID:26657349	2015	31	0.885714285714286
Q0105	PMID:26955196	2015	14	0.291666666666667
Q0105	PMID:26955197	2015	10	0.454545454545455
Q0105	PMID:26955198	2015	3	0.3
Q0105	PMID:28357310	2015	8	0.2
Q0105	PMID:26499876	2016	2	0.333333333333333
Q0105	PMID:26698328	2016	1	1
Q0105	PMID:26725009	2016	6	0.0857142857142857
Q0105	PMID:26728900	2016	1	0.0121951219512195
Q0105	PMID:26732015	2016	2	1
Q0105	PMID:26745268	2016	1	0.25
Q0105	PMID:26748992	2016	1	0.25
Q0105	PMID:26823015	2016	2	0.0150375939849624
Q0105	PMID:26881016	2016	1	0.5
Q0105	PMID:26904166	2016	3	0.15
Q0105	PMID:27074951	2016	4	0.8
Q0105	PMID:27171124	2016	1	1
Q0105	PMID:27194483	2016	3	1
Q0105	PMID:27249799	2016	1	0.2
Q0105	PMID:27257059	2016	35	0.231788079470199
Q0105	PMID:27270894	2016	10	1
Q0105	PMID:27274782	2016	1	1
Q0105	PMID:27291790	2016	11	0.55
Q0105	PMID:27297403	2016	2	0.666666666666667
Q0105	PMID:27324588	2016	2	1
Q0105	PMID:27381290	2016	1	0.0625
Q0105	PMID:27412848	2016	19	0.863636363636364
Q0105	PMID:27519690	2016	1	0.0178571428571429
Q0105	PMID:27524297	2016	19	0.678571428571429
Q0105	PMID:27532773	2016	1	0.00234741784037559
Q0105	PMID:27540631	2016	1	0.00900900900900901
Q0105	PMID:27572973	2016	18	0.666666666666667
Q0105	PMID:27594852	2016	1	0.5
Q0105	PMID:27653366	2016	2	0.2
Q0105	PMID:27718558	2016	16	1
Q0105	PMID:27766140	2016	1	0.125
Q0105	PMID:27895632	2016	1	0.0588235294117647
Q0105	PMID:28357318	2016	7	0.259259259259259
Q0105	PMID:28357332	2016	1	0.333333333333333
Q0105	PMID:28959789	2016	3	1
Q0105	PMID:27977118	2017	3	0.0638297872340425
Q0105	PMID:27991712	2017	1	0.25
Q0105	PMID:28115039	2017	1	0.0666666666666667
Q0105	PMID:28182168	2017	1	0.2
Q0105	PMID:28188263	2017	5	0.294117647058824
Q0105	PMID:28193728	2017	1	1
Q0105	PMID:28206708	2017	1	1
Q0105	PMID:28230802	2017	1	0.111111111111111
Q0105	PMID:28393069	2017	1	0.0476190476190476
Q0105	PMID:28404662	2017	1	0.00478468899521531
Q0105	PMID:28453550	2017	3	0.142857142857143
Q0105	PMID:28487205	2017	1	0.0344827586206897
Q0105	PMID:28490636	2017	1	1
Q0105	PMID:28520979	2017	2	0.0045045045045045
Q0105	PMID:28597820	2017	1	1
Q0105	PMID:28617327	2017	1	1
Q0105	PMID:28693560	2017	13	1
Q0105	PMID:28743795	2017	1	0.0666666666666667
Q0105	PMID:28757599	2017	1	0.00641025641025641
Q0105	PMID:28813471	2017	1	0.0833333333333333
Q0105	PMID:28821847	2017	11	0.423076923076923
Q0105	PMID:28931599	2017	4	0.0952380952380952
Q0105	PMID:28992063	2017	2	0.0465116279069767
Q0105	PMID:29064513	2017	2	0.285714285714286
Q0105	PMID:29079678	2017	1	0.1
Q0105	PMID:29093463	2017	8	0.0174672489082969
Q0105	PMID:29141004	2017	18	0.818181818181818
Q0105	PMID:29141039	2017	2	0.0869565217391304
Q0105	PMID:29213355	2017	1	1
Q0105	PMID:29362586	2017	1	1
Q0105	PMID:28743641	2018	1	0.125
Q0105	PMID:28960782	2018	24	1
Q0105	PMID:29141765	2018	4	1
Q0105	PMID:29160602	2018	1	0.0178571428571429
Q0105	PMID:29191733	2018	1	0.00327868852459016
Q0105	PMID:29208650	2018	1	0.00381679389312977
Q0105	PMID:29212875	2018	4	0.0851063829787234
Q0105	PMID:29326268	2018	2	0.166666666666667
Q0105	PMID:29336544	2018	7	0.875
Q0105	PMID:29357933	2018	1	1
Q0105	PMID:29403525	2018	1	0.2
Q0105	PMID:29437907	2018	1	0.0227272727272727
Q0105	PMID:29451780	2018	1	0.0769230769230769
Q0105	PMID:29572512	2018	2	0.0869565217391304
Q0105	PMID:29615045	2018	1	1
Q0105	PMID:29625485	2018	1	0.0588235294117647
Q0105	PMID:29642853	2018	1	0.25
Q0105	PMID:29651047	2018	4	0.16
Q0105	PMID:29763462	2018	4	1
Q0105	PMID:29899429	2018	1	0.25
Q0105	PMID:29946152	2018	1	0.0384615384615385
Q0105	PMID:30026817	2018	1	0.166666666666667
Q0105	PMID:30052120	2018	1	0.0769230769230769
Q0105	PMID:30091672	2018	1	0.00552486187845304
Q0105	PMID:30117728	2018	43	0.934782608695652
Q0105	PMID:30137487	2018	5	0.0193798449612403
Q0105	PMID:30190598	2018	2	0.222222222222222
Q0105	PMID:30195782	2018	1	0.0454545454545455
Q0105	PMID:30204084	2018	1	0.333333333333333
Q0105	PMID:30261634	2018	2	1
Q0105	PMID:30275044	2018	15	0.145631067961165
Q0105	PMID:30319582	2018	1	1
Q0105	PMID:30321378	2018	1	0.0232558139534884
Q0105	PMID:30336542	2018	1	0.00636942675159236
Q0105	PMID:30446667	2018	1	0.0166666666666667
Q0105	PMID:30487658	2018	4	1
Q0105	PMID:30510935	2018	3	0.6
Q0105	PMID:30514960	2018	2	0.0454545454545455
Q0105	PMID:30518034	2018	1	0.0112359550561798
Q0105	PMID:30523084	2018	4	0.666666666666667
Q0105	PMID:30587194	2018	2	1
Q0105	PMID:30598658	2018	1	0.2
Q0105	PMID:31459076	2018	1	0.333333333333333
Q0105	PMID:30092350	2019	1	0.5
Q0105	PMID:30176236	2019	3	0.5
Q0105	PMID:30485761	2019	1	0.0625
Q0105	PMID:30520257	2019	6	0.428571428571429
Q0105	PMID:30598554	2019	3	0.0731707317073171
Q0105	PMID:30609728	2019	1	0.125
Q0105	PMID:30660752	2019	1	0.0053475935828877
Q0105	PMID:30715423	2019	1	0.111111111111111
Q0105	PMID:30729162	2019	1	0.0416666666666667
Q0105	PMID:30809252	2019	2	0.153846153846154
Q0105	PMID:30811458	2019	2	0.666666666666667
Q0105	PMID:30838030	2019	2	0.153846153846154
Q0105	PMID:30842788	2019	1	0.00520833333333333
Q0105	PMID:30863136	2019	1	1
Q0105	PMID:30867914	2019	5	0.833333333333333
Q0105	PMID:30926815	2019	1	0.00340136054421769
Q0105	PMID:30934711	2019	1	0.0232558139534884
Q0105	PMID:30964863	2019	4	1
Q0105	PMID:30968120	2019	2	0.0327868852459016
Q0105	PMID:31024326	2019	1	1
Q0105	PMID:31024474	2019	170	0.988372093023256
Q0105	PMID:31062686	2019	40	1
Q0105	PMID:31064636	2019	17	1
Q0105	PMID:31069275	2019	1	1
Q0105	PMID:31076384	2019	10	0.833333333333333
Q0105	PMID:31113978	2019	1	1
Q0105	PMID:31114795	2019	7	0.132075471698113
Q0105	PMID:31172256	2019	1	0.5
Q0105	PMID:31198628	2019	1	0.5
Q0105	PMID:31248014	2019	1	0.0117647058823529
Q0105	PMID:31356623	2019	4	0.222222222222222
Q0105	PMID:31388065	2019	21	0.954545454545455
Q0105	PMID:31492636	2019	1	0.5
Q0105	PMID:31508230	2019	1	0.5
Q0105	PMID:31530819	2019	5	1
Q0105	PMID:31540029	2019	1	0.0192307692307692
Q0105	PMID:31628151	2019	1	0.0161290322580645
Q0105	PMID:31632856	2019	1	1
Q0105	PMID:31636645	2019	1	1
Q0105	PMID:31672752	2019	1	0.5
Q0105	PMID:31757933	2019	1	0.1
Q0105	PMID:31781557	2019	1	1
Q0105	PMID:31823727	2019	1	0.0416666666666667
Q0105	PMID:31906285	2020	1	1
Q0105	PMID:31949167	2020	1	0.333333333333333
Q0105	PMID:31967783	2020	95	0.904761904761905
Q0105	PMID:31992838	2020	1	0.5
Q0105	PMID:32039210	2020	6	0.24
Q0105	PMID:32049577	2020	2	0.00716845878136201
Q0105	PMID:32066798	2020	1	0.032258064516129
Q0105	PMID:32097407	2020	1	1
Q0105	PMID:32119834	2020	2	0.285714285714286
Q0105	PMID:32163141	2020	1	0.166666666666667
Q0105	PMID:32180563	2020	2	0.25
Q0105	PMID:32184324	2020	1	0.0133333333333333
Q0105	PMID:32205149	2020	1	0.5
Q0105	PMID:32210696	2020	1	0.0166666666666667
Q0105	PMID:32228858	2020	1	0.1
Q0105	PMID:32245255	2020	2	0.142857142857143
Q0105	PMID:32265890	2020	1	1
Q0105	PMID:32291341	2020	2	0.0181818181818182
Q0105	PMID:32390984	2020	1	0.0769230769230769
Q0105	PMID:32408541	2020	5	0.0158227848101266
Q0105	PMID:32411317	2020	1	0.02
Q0105	PMID:32413073	2020	4	0.014760147601476
Q0105	PMID:32449459	2020	4	0.181818181818182
Q0105	PMID:32449921	2020	5	0.00844594594594595
Q0105	PMID:32457720	2020	1	0.04
Q0105	PMID:32481479	2020	8	0.0776699029126214
Q0105	PMID:32513727	2020	1	0.5
Q0105	PMID:32547508	2020	2	0.285714285714286
Q0105	PMID:32586052	2020	1	0.333333333333333
Q0105	PMID:32596237	2020	1	0.333333333333333
Q0105	PMID:32626724	2020	5	1
Q0105	PMID:32641834	2020	53	0.716216216216216
Q0105	PMID:32657755	2020	1	0.0188679245283019
Q0105	PMID:32692420	2020	8	1
Q0105	PMID:32727571	2020	32	0.60377358490566
Q0105	PMID:32758148	2020	1	0.2
Q0105	PMID:32759834	2020	4	0.210526315789474
Q0105	PMID:32878185	2020	1	0.0714285714285714
Q0105	PMID:32904421	2020	1	0.03125
Q0105	PMID:32905757	2020	1	0.0909090909090909
Q0105	PMID:32916028	2020	1	0.0714285714285714
Q0105	PMID:32992603	2020	1	0.04
Q0105	PMID:33016568	2020	1	0.0454545454545455
Q0105	PMID:33036496	2020	1	0.333333333333333
Q0105	PMID:33042088	2020	27	1
Q0105	PMID:33066461	2020	4	0.444444444444444
Q0105	PMID:33178631	2020	3	0.333333333333333
Q0105	PMID:33238568	2020	15	0.0920245398773006
Q0105	PMID:33268351	2020	4	0.235294117647059
Q0105	PMID:33297372	2020	1	1
Q0105	PMID:33335957	2020	1	0.05
Q0105	PMID:33381134	2020	3	1
Q0105	PMID:33384673	2020	6	0.222222222222222
Q0105	PMID:33505921	2020	3	0.2
Q0105	PMID:32979284	2021	1	0.00675675675675676
Q0105	PMID:33283228	2021	1	0.0222222222222222
Q0105	PMID:33326996	2021	1	1
Q0105	PMID:33397898	2021	1	0.0158730158730159
Q0105	PMID:33435522	2021	15	0.141509433962264
Q0105	PMID:33463523	2021	6	0.176470588235294
Q0105	PMID:33464892	2021	73	0.986486486486487
Q0105	PMID:33483532	2021	32	0.842105263157895
Q0105	PMID:33493156	2021	16	0.457142857142857
Q0105	PMID:33494450	2021	9	0.272727272727273
Q0105	PMID:33502296	2021	14	0.388888888888889
Q0105	PMID:33524071	2021	3	0.230769230769231
Q0105	PMID:33534803	2021	1	0.0476190476190476
Q0105	PMID:33602957	2021	2	0.08
Q0105	PMID:33643245	2021	1	0.025
Q0105	PMID:33643713	2021	20	0.127388535031847
Q0105	PMID:33651838	2021	11	0.152777777777778
Q0105	PMID:33671025	2021	2	0.333333333333333
Q0105	PMID:33750287	2021	1	0.125
Q0105	PMID:33804034	2021	1	0.0454545454545455
Q0105	PMID:33823662	2021	1	0.0172413793103448
Q0105	PMID:33824204	2021	1	0.0588235294117647
Q0105	PMID:33837197	2021	4	1
Q0105	PMID:33871031	2021	2	0.285714285714286
Q0105	PMID:33900287	2021	2	0.4
Q0105	PMID:33903774	2021	9	0.6
Q0105	PMID:33918784	2021	20	1
Q0105	PMID:33918863	2021	1	0.032258064516129
Q0105	PMID:33926074	2021	1	0.0116279069767442
Q0105	PMID:33952202	2021	1	0.125
Q0105	PMID:33953278	2021	18	1
Q0105	PMID:33997329	2021	1	1
Q0105	PMID:34026296	2021	1	1
Q0105	PMID:34052951	2021	1	0.0131578947368421
Q0105	PMID:34064758	2021	4	0.0168067226890756
Q0105	PMID:34064964	2021	1	0.0909090909090909
Q0105	PMID:34117335	2021	1	1
Q0105	PMID:34135414	2021	1	0.0454545454545455
Q0105	PMID:34155201	2021	4	0.153846153846154
Q0105	PMID:34171284	2021	1	1
Q0105	PMID:34202465	2021	1	0.0185185185185185
Q0105	PMID:34223722	2021	1	1
Q0105	PMID:34230575	2021	1	0.04
Q0105	PMID:34277617	2021	3	0.15
Q0105	PMID:34341414	2021	2	0.5
Q0105	PMID:34357035	2021	2	0.2
Q0105	PMID:34389670	2021	3	1
Q0105	PMID:34414182	2021	1	0.037037037037037
Q0105	PMID:34432493	2021	1	0.00546448087431694
Q0105	PMID:34440770	2021	4	0.333333333333333
Q0105	PMID:34443548	2021	1	0.5
Q0105	PMID:34451413	2021	1	0.5
Q0105	PMID:34456746	2021	2	0.153846153846154
Q0105	PMID:34462320	2021	2	0.133333333333333
Q0105	PMID:34490039	2021	1	1
Q0105	PMID:34494883	2021	2	0.25
Q0105	PMID:34502042	2021	1	1
Q0105	PMID:34527182	2021	1	1
Q0105	PMID:34567886	2021	3	1
Q0105	PMID:34575778	2021	1	0.0666666666666667
Q0105	PMID:34575821	2021	4	0.148148148148148
Q0105	PMID:34612205	2021	4	0.114285714285714
Q0105	PMID:34622037	2021	4	0.173913043478261
Q0105	PMID:34634819	2021	12	0.072289156626506
Q0105	PMID:34642818	2021	1	0.0833333333333333
Q0105	PMID:34656823	2021	2	0.125
Q0105	PMID:34682270	2021	1	0.333333333333333
Q0105	PMID:34730376	2021	1	0.0526315789473684
Q0105	PMID:34733319	2021	1	0.166666666666667
Q0105	PMID:34835504	2021	10	0.285714285714286
Q0105	PMID:34919594	2021	1	0.0119047619047619
Q0105	PMID:34944049	2021	1	0.00632911392405063
Q0105	PMID:34969438	2021	18	0.642857142857143
Q0105	PMID:35004695	2021	3	0.0131578947368421
Q0105	PMID:35126434	2021	1	0.0119047619047619
Q0105	PMID:33470538	2022	1	0.0384615384615385
Q0105	PMID:34294882	2022	1	0.5
Q0105	PMID:34731012	2022	12	0.0930232558139535
Q0105	PMID:35017528	2022	2	0.0740740740740741
Q0105	PMID:35100419	2022	5	0.0166666666666667
Q0105	PMID:35137016	2022	2	1
Q0105	PMID:35163207	2022	1	0.0153846153846154
Q0105	PMID:35163951	2022	1	0.0106382978723404
Q0105	PMID:35205872	2022	2	0.166666666666667
Q0105	PMID:35225963	2022	53	0.768115942028985
Q0105	PMID:35231030	2022	1	0.00662251655629139
Q0105	PMID:35299665	2022	2	1
Q0105	PMID:35300415	2022	1	0.111111111111111
Q0105	PMID:35355395	2022	1	1
Q0105	PMID:35387083	2022	1	0.5
Q0105	PMID:36142449	2022	1	1
Q0105	PMID:36549825	2023	1	1
Q0110	PMID:2834089	1986	1	0.0833333333333333
Q0110	PMID:3329045	1986	1	0.0909090909090909
Q0110	PMID:2277640	1990	1	0.0833333333333333
Q0110	PMID:1330224	1992	2	0.666666666666667
Q0110	PMID:8670880	1996	2	0.666666666666667
Q0110	PMID:11016843	2000	4	0.8
Q0110	PMID:11191212	2000	2	0.5
Q0110	PMID:15168075	2004	2	0.5
Q0110	PMID:16684995	2006	3	0.130434782608696
Q0110	PMID:16879432	2006	6	1
Q0110	PMID:18225943	2008	1	0.333333333333333
Q0110	PMID:18464908	2008	1	1
Q0110	PMID:19562342	2009	1	0.0072992700729927
Q0110	PMID:19966278	2010	2	1
Q0110	PMID:21106074	2010	1	0.00246913580246914
Q0110	PMID:21261986	2011	4	1
Q0110	PMID:21278281	2011	4	0.363636363636364
Q0110	PMID:21518445	2011	2	0.4
Q0110	PMID:21945532	2011	1	0.00578034682080925
Q0110	PMID:25251194	2014	3	1
Q0110	PMID:25299649	2014	4	0.148148148148148
Q0110	PMID:25763839	2015	1	1
Q0110	PMID:26062918	2015	3	0.0731707317073171
Q0110	PMID:28357310	2015	9	0.225
Q0110	PMID:29570052	2018	1	0.00757575757575758
Q0110	PMID:29610579	2018	1	1
Q0110	PMID:31409011	2019	1	0.0434782608695652
Q0110	PMID:31618883	2019	1	1
Q0110	PMID:33053729	2020	1	0.0357142857142857
Q0110	PMID:34052951	2021	2	0.0263157894736842
Q0115	PMID:2834089	1986	6	0.5
Q0115	PMID:3329045	1986	1	0.0909090909090909
Q0115	PMID:2538624	1989	6	0.461538461538462
Q0115	PMID:2277640	1990	1	0.0833333333333333
Q0115	PMID:1333316	1992	1	0.142857142857143
Q0115	PMID:11773622	2002	7	0.7
Q0115	PMID:19103658	2009	1	0.0833333333333333
Q0115	PMID:19562342	2009	1	0.0072992700729927
Q0115	PMID:20946765	2009	34	0.68
Q0115	PMID:20064926	2010	1	0.0434782608695652
Q0115	PMID:20307546	2010	5	0.0294117647058824
Q0115	PMID:20652018	2010	1	0.0163934426229508
Q0115	PMID:21106074	2010	1	0.00246913580246914
Q0115	PMID:21518445	2011	2	0.4
Q0115	PMID:21945532	2011	1	0.00578034682080925
Q0115	PMID:23091593	2012	3	1
Q0115	PMID:23064153	2013	1	0.00714285714285714
Q0115	PMID:26062918	2015	1	0.024390243902439
Q0115	PMID:28357310	2015	3	0.075
Q0115	PMID:27899588	2017	1	1
Q0115	PMID:29570052	2018	1	0.00757575757575758
Q0115	PMID:29959352	2018	2	0.333333333333333
Q0115	PMID:31409011	2019	1	0.0434782608695652
Q0115	PMID:33053729	2020	1	0.0357142857142857
Q0120	PMID:6207024	1984	3	0.375
Q0120	PMID:2834089	1986	2	0.166666666666667
Q0120	PMID:3329045	1986	1	0.0909090909090909
Q0120	PMID:3029111	1987	1	1
Q0120	PMID:2543908	1989	4	0.8
Q0120	PMID:2560681	1989	7	1
Q0120	PMID:1972561	1990	3	0.75
Q0120	PMID:2277640	1990	5	0.416666666666667
Q0120	PMID:1611670	1992	1	0.333333333333333
Q0120	PMID:7563076	1995	2	1
Q0120	PMID:8917309	1996	3	0.428571428571429
Q0120	PMID:9000384	1997	1	0.5
Q0120	PMID:12486008	2002	4	0.173913043478261
Q0120	PMID:18388132	2008	1	0.00284900284900285
Q0120	PMID:19393667	2009	2	0.00943396226415094
Q0120	PMID:19562342	2009	15	0.109489051094891
Q0120	PMID:21518445	2011	1	0.2
Q0120	PMID:21945532	2011	1	0.00578034682080925
Q0120	PMID:22861139	2012	60	0.377358490566038
Q0120	PMID:22916027	2012	2	0.013986013986014
Q0120	PMID:23007649	2012	1	0.00427350427350427
Q0120	PMID:25076143	2014	1	0.25
Q0120	PMID:26062918	2015	3	0.0731707317073171
Q0120	PMID:28357310	2015	2	0.05
Q0120	PMID:29437907	2018	1	0.0227272727272727
Q0120	PMID:29570052	2018	1	0.00757575757575758
Q0120	PMID:29959352	2018	3	0.5
Q0120	PMID:30514960	2018	2	0.0454545454545455
Q0120	PMID:32152734	2020	4	0.0305343511450382
Q0120	PMID:33053729	2020	2	0.0714285714285714
Q0120	PMID:33338037	2020	1	1
Q0130	PMID:129672	1975	1	1
Q0130	PMID:16559196	1975	1	1
Q0130	PMID:134892	1976	1	0.142857142857143
Q0130	PMID:17248711	1976	2	0.5
Q0130	PMID:785215	1976	1	0.5
Q0130	PMID:796670	1976	3	0.25
Q0130	PMID:138589	1977	1	0.2
Q0130	PMID:15556	1977	3	0.75
Q0130	PMID:153229	1978	11	0.785714285714286
Q0130	PMID:357245	1978	1	1
Q0130	PMID:154670	1979	1	1
Q0130	PMID:155696	1979	2	1
Q0130	PMID:24190805	1979	3	1
Q0130	PMID:371966	1979	4	0.363636363636364
Q0130	PMID:24189806	1980	1	1
Q0130	PMID:24186291	1982	1	1
Q0130	PMID:6754381	1982	2	0.181818181818182
Q0130	PMID:6310571	1983	1	0.25
Q0130	PMID:6315717	1983	2	1
Q0130	PMID:6370993	1984	4	0.25
Q0130	PMID:16453651	1985	1	1
Q0130	PMID:2860638	1985	1	1
Q0130	PMID:2932333	1985	8	1
Q0130	PMID:3162079	1985	1	1
Q0130	PMID:2427512	1986	1	0.333333333333333
Q0130	PMID:2867549	1986	1	1
[truncated: 587,922 more rows]
