# Supplementary material for: Did the early full genome sequencing of yeast boost gene function discovery?
Source: Biol Direct. 2023 Aug 14;18:46. doi: 10.1186/s13062-023-00403-8 (PMC10424406; doi:10.1186/s13062-023-00403-8)
Supplement: Supplementary file 3 — Additional file 3. File 1. This file lists the association between the gene and the article mentioning the gene (defined by the PUBMED ID). Count defines the number of times a gene is mentioned in the associated article. FPE is the FPE-score of the gene in the associated article. File 2. This file lists the yeast-relevant literature items with their publication year. File 3. This file lists the number of new genes reaching a specific FPE threshold as defined by T-threshold categories throughout the years. File 4. This file provides the information of which year the gene (GeneID) is first mentioned (First Mentioned). Subsequently, we provide the number of articles that have been published for the gene until it reaches a specific FPE threshold (T1, T5, T10, ..., T100, T500). The column with "−" value means the gene has not achieved that FPE threshold in the study till December 2022. File 5. This file provides the list of journals publishing the yeast relevant articles until December 2022. The total number of articles for each journal is listed. The projected principal components for the 15 T-threshold categories are given as PC1, PC2 until PC15. Subsequently, the percentage of the contributed FPE score for each journal is given for T0 through T500. [file 13062_2023_403_MOESM3_ESM.zip › supplementary-files_v3/SupplementaryFile2-Yeast-Publications.txt]

PubmedID	Year
PMID:10001	1976
PMID:10021387	1999
PMID:10022867	1999
PMID:10022887	1999
PMID:10022891	1999
PMID:10022893	1999
PMID:10022901	1999
PMID:10022925	1999
PMID:10022927	1999
PMID:10022949	1999
PMID:10023082	1999
PMID:10024450	1999
PMID:10024468	1999
PMID:10024516	1999
PMID:10024662	1999
PMID:10025407	1999
PMID:10025943	1999
PMID:10026166	1999
PMID:10027971	1999
PMID:10028182	1999
PMID:10028183	1999
PMID:10028185	1999
PMID:10028186	1999
PMID:10028187	1999
PMID:10028539	1998
PMID:10029310	1999
PMID:10029988	1999
PMID:10029993	1999
PMID:10029994	1999
PMID:10029995	1999
PMID:10036186	1999
PMID:10037606	1999
PMID:10037727	1999
PMID:10037752	1999
PMID:10037783	1999
PMID:10037792	1999
PMID:10037793	1999
PMID:10047862	1998
PMID:10048020	1999
PMID:10048025	1999
PMID:10048026	1999
PMID:10048030	1999
PMID:10048296	1998
PMID:10049376	1999
PMID:10049741	1999
PMID:10049882	1999
PMID:10049915	1999
PMID:10049916	1999
PMID:10049917	1999
PMID:10050038	1999
PMID:10050047	1999
PMID:10051322	1999
PMID:10051442	1999
PMID:10051619	1999
PMID:10052932	1999
PMID:10063628	1999
PMID:10064583	1999
PMID:10064592	1999
PMID:10066383	1999
PMID:10066541	1998
PMID:10066781	1999
PMID:10066797	1999
PMID:10066811	1999
PMID:10066826	1999
PMID:10066831	1999
PMID:10068466	1999
PMID:10069456	1999
PMID:10069805	1999
PMID:10069807	1999
PMID:10069808	1999
PMID:10069813	1999
PMID:10069815	1999
PMID:10071221	1999
PMID:10071865	1999
PMID:10072380	1999
PMID:10072382	1999
PMID:10072383	1999
PMID:10074071	1999
PMID:10074081	1999
PMID:10074098	1999
PMID:10074107	1999
PMID:10074137	1999
PMID:10074427	1999
PMID:10074450	1999
PMID:10075411	1999
PMID:10075413	1999
PMID:10075709	1999
PMID:10075735	1999
PMID:10075880	1999
PMID:10075888	1999
PMID:10075894	1999
PMID:10075912	1999
PMID:10075939	1999
PMID:10076063	1999
PMID:10077185	1999
PMID:10077186	1999
PMID:10077187	1999
PMID:10077188	1999
PMID:10077566	1999
PMID:10077591	1999
PMID:10077595	1999
PMID:10077821	1999
PMID:10077837	1999
PMID:10077841	1999
PMID:10079324	1999
PMID:10079328	1999
PMID:10079832	1999
PMID:10079944	1998
PMID:10081585	1998
PMID:10082531	1999
PMID:10082547	1999
PMID:10082550	1999
PMID:10082560	1999
PMID:10082564	1999
PMID:10082567	1999
PMID:10082585	1999
PMID:10082672	1999
PMID:10082794	1999
PMID:10085022	1999
PMID:10085088	1999
PMID:10085096	1999
PMID:10085115	1999
PMID:10085156	1999
PMID:10085159	1999
PMID:10085225	1999
PMID:10085243	1999
PMID:10085282	1999
PMID:10085284	1999
PMID:10085285	1999
PMID:10085293	1999
PMID:10085294	1999
PMID:10085295	1999
PMID:10087256	1999
PMID:10087260	1999
PMID:10087262	1999
PMID:10087263	1999
PMID:10087264	1999
PMID:10087265	1999
PMID:10087266	1999
PMID:10089235	1999
PMID:10089880	1999
PMID:10090725	1999
PMID:10091323	1999
PMID:10091325	1999
PMID:10091328	1999
PMID:10091580	1999
PMID:10091602	1999
PMID:10091609	1999
PMID:10092498	1999
PMID:10092523	1999
PMID:10092594	1999
PMID:10092599	1999
PMID:10092625	1999
PMID:10092627	1999
PMID:10092638	1999
PMID:10092642	1999
PMID:10094403	1999
PMID:10094405	1999
PMID:10094465	1999
PMID:10094633	1998
PMID:10094636	1998
PMID:10095118	1999
PMID:10095782	1999
PMID:10096077	1999
PMID:10096087	1999
PMID:10097066	1999
PMID:10097122	1999
PMID:10097409	1999
PMID:10098404	1999
PMID:10098968	1999
PMID:10099200	1998
PMID:10099239	1998
PMID:10099331	1998
PMID:10099339	1998
PMID:10099455	1998
PMID:10099465	1998
PMID:10101154	1999
PMID:10101155	1999
PMID:10101157	1999
PMID:10101159	1999
PMID:10101162	1999
PMID:10101163	1999
PMID:10101166	1999
PMID:10101167	1999
PMID:10101169	1999
PMID:10102039	1999
PMID:10102359	1999
PMID:10102364	1999
PMID:10102370	1999
PMID:10102375	1999
PMID:10102376	1999
PMID:10102986	1999
PMID:10103047	1999
PMID:10103055	1999
PMID:10103065	1999
PMID:10187845	1999
PMID:10187858	1999
PMID:10189365	1999
PMID:10189366	1999
PMID:10189369	1999
PMID:10191259	1999
PMID:10191260	1999
PMID:10191273	1999
PMID:10194338	1999
PMID:10194370	1999
PMID:10194371	1999
PMID:10194410	1999
PMID:10194411	1999
PMID:10194416	1999
PMID:10195697	1999
PMID:10196216	1999
PMID:10196219	1999
PMID:10196363	1999
PMID:10196755	1999
PMID:10197723	1999
PMID:10197980	1999
PMID:10198011	1999
PMID:10198019	1999
PMID:10198022	1999
PMID:10198029	1999
PMID:10198033	1999
PMID:10198044	1999
PMID:10198054	1999
PMID:10198057	1999
PMID:10198063	1999
PMID:10198630	1999
PMID:10199594	1999
PMID:10200272	1999
PMID:10200558	1999
PMID:10202141	1999
PMID:10202160	1999
PMID:10205740	1998
PMID:10205741	1998
PMID:10206189	1999
PMID:10206191	1999
PMID:10206192	1999
PMID:10206193	1999
PMID:10206703	1999
PMID:10206704	1999
PMID:10206705	1999
PMID:10206713	1999
PMID:10206977	1999
PMID:10206986	1999
PMID:10207049	1999
PMID:10207056	1999
PMID:10207057	1999
PMID:10207060	1999
PMID:10207065	1999
PMID:10207067	1999
PMID:10207081	1999
PMID:10207082	1999
PMID:10207098	1999
PMID:10207101	1999
PMID:10207108	1999
PMID:10207618	1999
PMID:10208869	1999
PMID:10209018	1999
PMID:10209021	1999
PMID:10209025	1999
PMID:10209027	1999
PMID:10209038	1999
PMID:10209103	1999
PMID:10209118	1999
PMID:10209119	1999
PMID:10209125	1999
PMID:10209263	1999
PMID:10209334	1999
PMID:10212145	1999
PMID:10212238	1999
PMID:10213613	1999
PMID:10214911	1999
PMID:10214948	1999
PMID:10216163	1999
PMID:10217505	1999
PMID:10217506	1999
PMID:10217761	1999
PMID:10217799	1999
PMID:10218484	1999
PMID:10218584	1999
PMID:10219081	1999
PMID:10219085	1999
PMID:10219090	1999
PMID:10219091	1999
PMID:10219244	1999
PMID:10219245	1999
PMID:10219994	1999
PMID:10219995	1999
PMID:10219996	1999
PMID:10219998	1999
PMID:10220001	1999
PMID:10220002	1999
PMID:10220160	1999
PMID:10220406	1999
PMID:10220408	1999
PMID:10220587	1999
PMID:10220893	1999
PMID:10222582	1999
PMID:10224035	1999
PMID:10224046	1999
PMID:10224048	1999
PMID:10224056	1999
PMID:10224082	1999
PMID:10224104	1999
PMID:10224113	1999
PMID:10224139	1999
PMID:10224244	1999
PMID:10224247	1999
PMID:10224248	1999
PMID:10225945	1999
PMID:10225947	1999
PMID:10226031	1999
PMID:10227689	1999
PMID:10228157	1999
PMID:10228158	1999
PMID:10228166	1999
PMID:10228169	1999
PMID:10228176	1999
PMID:10229668	1999
PMID:10230400	1999
PMID:10231360	1999
PMID:10231381	1999
PMID:10231390	1999
PMID:10231538	1999
PMID:10232075	1999
PMID:10233147	1999
PMID:10233149	1999
PMID:10233150	1999
PMID:10233162	1999
PMID:10234785	1999
PMID:10234786	1999
PMID:10234787	1999
PMID:10234788	1999
PMID:10235265	1999
PMID:10318856	1999
PMID:10318877	1999
PMID:10318902	1999
PMID:10319812	1999
PMID:10320381	1999
PMID:10320476	1999
PMID:10320572	1999
PMID:10320805	1999
PMID:10322006	1999
PMID:10322008	1999
PMID:10322013	1999
PMID:10322015	1999
PMID:10323225	1999
PMID:10323861	1999
PMID:10323865	1999
PMID:10323869	1999
PMID:10328823	1999
PMID:10329144	1999
PMID:10329145	1999
PMID:10329146	1999
PMID:10329433	1999
PMID:10329478	1999
PMID:10329663	1999
PMID:10329679	1999
PMID:10329685	1999
PMID:10329707	1999
PMID:10329735	1999
PMID:10329739	1999
PMID:10329790	1999
PMID:10329795	1999
PMID:10330137	1999
PMID:10330150	1999
PMID:10330154	1999
PMID:10330157	1999
PMID:10330173	1999
PMID:10330187	1999
PMID:10330190	1999
PMID:10330396	1999
PMID:10330397	1999
PMID:10330404	1999
PMID:10330408	1999
PMID:10330410	1999
PMID:10331606	1999
PMID:10331657	1999
PMID:10332043	1999
PMID:10333520	1999
PMID:10334858	1999
PMID:10335407	1998
PMID:10336421	1999
PMID:10336476	1999
PMID:10336613	1999
PMID:10336691	1999
PMID:10336987	1999
PMID:10338141	1999
PMID:10339406	1999
PMID:10339432	1999
PMID:10339564	1999
PMID:10339809	1999
PMID:10341218	1999
PMID:10341419	1999
PMID:10341420	1999
PMID:10341421	1999
PMID:10341424	1999
PMID:10344199	1999
PMID:10344201	1999
PMID:10347017	1999
PMID:10347143	1999
PMID:10347163	1999
PMID:10347213	1999
PMID:10347220	1999
PMID:10348843	1999
PMID:10349719	1999
PMID:10352012	1999
PMID:10352014	1999
PMID:10352016	1999
PMID:10352017	1999
PMID:10352024	1999
PMID:10353201	1999
PMID:10353821	1999
PMID:10353895	1999
PMID:10354494	1999
PMID:10354506	1999
PMID:10355117	1999
PMID:10355628	1999
PMID:10356263	1999
PMID:10356324	1999
PMID:10356642	1999
PMID:10357821	1999
PMID:10357823	1999
PMID:10357825	1999
PMID:10357826	1999
PMID:10357828	1999
PMID:10358023	1999
PMID:10358031	1999
PMID:10358084	1999
PMID:10359084	1999
PMID:10359592	1999
PMID:10359594	1999
PMID:10359695	1999
PMID:10359799	1999
PMID:10359825	1999
PMID:10360177	1999
PMID:10360184	1999
PMID:10360843	1999
PMID:10361007	1999
PMID:10361033	1999
PMID:10361272	1999
PMID:10361277	1999
PMID:10361278	1999
PMID:10361279	1999
PMID:10361284	1999
PMID:10361302	1999
PMID:10361693	1999
PMID:10361727	1999
PMID:10362520	1999
PMID:10363642	1999
PMID:10364197	1999
PMID:10364207	1999
PMID:10364235	1999
PMID:10364269	1999
PMID:10364461	1999
PMID:10364516	1999
PMID:10366502	1999
PMID:10366564	1999
PMID:10366588	1999
PMID:10366589	1999
PMID:10366591	1999
PMID:10366593	1999
PMID:10366596	1999
PMID:10366597	1999
PMID:10366598	1999
PMID:10366599	1999
PMID:10366726	1999
PMID:10369256	1999
PMID:10369685	1999
PMID:10369769	1999
PMID:10369894	1999
PMID:10369955	1999
PMID:10369956	1999
PMID:10370238	1999
PMID:10371152	1999
PMID:10373370	1999
PMID:10373463	1999
PMID:10373489	1999
PMID:10373490	1999
PMID:10373505	1999
PMID:10373526	1999
PMID:10373527	1999
PMID:10373533	1999
PMID:10373537	1999
PMID:10373538	1999
PMID:10373605	1999
PMID:10375630	1999
PMID:10375636	1999
PMID:10376213	1999
PMID:10376828	1999
PMID:10376874	1999
PMID:10377090	1999
PMID:10377240	1999
PMID:10377407	1999
PMID:10377429	1999
PMID:10377946	1999
PMID:10379538	1999
PMID:10380627	1999
PMID:10381339	1999
PMID:10381378	1999
PMID:10383402	1999
PMID:10383756	1999
PMID:10383766	1999
PMID:10384264	1999
PMID:10385517	1999
PMID:10385518	1999
PMID:10385519	1999
PMID:10385521	1999
PMID:10385523	1999
PMID:10386611	1999
PMID:10386876	1999
PMID:10387016	1999
PMID:10388673	1999
PMID:10388805	1999
PMID:10388807	1999
PMID:10388808	1999
PMID:10388809	1999
PMID:10388810	1999
PMID:10388811	1999
PMID:10388812	1999
PMID:10390225	1999
PMID:10390230	1999
PMID:10391912	1999
PMID:10391948	1999
PMID:10392446	1999
PMID:10393104	1999
PMID:10393189	1999
PMID:10393250	1999
PMID:10393311	1999
PMID:10393561	1999
PMID:10393809	1999
PMID:10394357	1999
PMID:10394895	1999
PMID:10394896	1999
PMID:10394905	1999
PMID:10394911	1999
PMID:10394915	1999
PMID:10394921	1999
PMID:10394924	1999
PMID:10394943	1999
PMID:10395740	1999
PMID:10395901	1999
PMID:10395922	1999
PMID:10395929	1999
PMID:10395968	1999
PMID:10397341	1998
PMID:10397771	1999
PMID:10397773	1999
PMID:10398342	1999
PMID:10398343	1999
PMID:10398345	1999
PMID:10398347	1999
PMID:10398601	1999
PMID:10398844	1999
PMID:10399275	1999
PMID:10400607	1999
PMID:10402457	1999
PMID:10402458	1999
PMID:10402461	1999
PMID:10402462	1999
PMID:10402463	1999
PMID:10402465	1999
PMID:10402468	1999
PMID:10403058	1999
PMID:10403247	1999
PMID:10403374	1999
PMID:10403405	1999
PMID:10404241	1999
PMID:10407261	1999
PMID:10407263	1999
PMID:10407264	1999
PMID:10407265	1999
PMID:10407268	1999
PMID:10407271	1999
PMID:10407272	1999
PMID:10407273	1999
PMID:10407274	1999
PMID:10407275	1999
PMID:10407280	1999
PMID:10407670	1999
PMID:10409639	1999
PMID:10409653	1999
PMID:10409655	1999
PMID:10409688	1999
PMID:10409709	1999
PMID:10409717	1999
PMID:10409718	1999
PMID:10409719	1999
PMID:10409721	1999
PMID:10409730	1999
PMID:10409731	1999
PMID:10409732	1999
PMID:10409737	1999
PMID:10409741	1999
PMID:10409743	1999
PMID:10409745	1999
PMID:10409756	1999
PMID:10410243	1999
PMID:10411134	1999
PMID:10411744	1999
PMID:10411752	1999
PMID:10411903	1999
PMID:10411908	1999
PMID:10413469	1999
PMID:10413519	1999
PMID:10413604	1999
PMID:10413673	1999
PMID:10415501	1999
PMID:10416023	1999
PMID:10416608	1999
PMID:10417219	1999
PMID:10417315	1999
PMID:10417390	1999
PMID:10417650	1999
PMID:10417704	1999
PMID:10417743	1999
PMID:10417986	1999
PMID:10418152	1999
PMID:10419476	1999
PMID:10419486	1999
PMID:10419495	1999
PMID:10419517	1999
PMID:10419965	1999
PMID:10419970	1999
PMID:10421373	1999
PMID:10421582	1999
PMID:10421841	1999
PMID:10426283	1999
PMID:10427084	1999
PMID:10427086	1999
PMID:10427089	1999
PMID:10427091	1999
PMID:10427094	1999
PMID:10427097	1999
PMID:10427098	1999
PMID:10427694	1999
PMID:10428462	1999
PMID:10428784	1999
PMID:10428786	1999
PMID:10428795	1999
PMID:10428796	1999
PMID:10428817	1999
PMID:10428860	1999
PMID:10428955	1999
PMID:10428970	1999
PMID:10429187	1999
PMID:10429211	1999
PMID:10430031	1999
PMID:10430578	1999
PMID:10430580	1999
PMID:10430581	1999
PMID:10430583	1999
PMID:10430619	1999
PMID:10430621	1999
PMID:10430654	1999
PMID:10432290	1999
PMID:10433706	1999
PMID:10433707	1999
PMID:10433964	1999
PMID:10433965	1999
PMID:10434021	1999
PMID:10435585	1999
PMID:10436009	1999
PMID:10436014	1999
PMID:10436015	1999
PMID:10438470	1999
PMID:10438531	1999
PMID:10438536	1999
PMID:10438739	1999
PMID:10438741	1999
PMID:10438744	1999
PMID:10439400	1999
PMID:10440230	1999
PMID:10441495	1999
PMID:10444066	1999
PMID:10444068	1999
PMID:10444589	1999
PMID:10444593	1999
PMID:10444597	1999
PMID:10445023	1999
PMID:10445027	1999
PMID:10445042	1999
PMID:10445879	1999
PMID:10445884	1999
PMID:10446140	1999
PMID:10446163	1999
PMID:10446167	1999
PMID:10446173	1999
PMID:10446197	1999
PMID:10446201	1999
PMID:10446224	1999
PMID:10446280	1999
PMID:10446304	1999
PMID:10446362	1999
PMID:10447589	1999
PMID:10447590	1999
PMID:10447592	1999
PMID:10447593	1999
PMID:10448035	1999
PMID:10449235	1999
PMID:10449404	1999
PMID:10449414	1999
PMID:10449419	1999
PMID:10452949	1999
PMID:10452956	1999
PMID:10454540	1999
PMID:10454545	1999
PMID:10454550	1999
PMID:10454554	1999
PMID:10454557	1999
PMID:10454558	1999
PMID:10454560	1999
PMID:10454593	1999
PMID:10454632	1999
PMID:10455114	1999
PMID:10455228	1999
PMID:10455229	1999
PMID:10455231	1999
PMID:10455232	1999
PMID:10455233	1999
PMID:10455234	1999
PMID:10455236	1999
PMID:10455237	1999
PMID:10455490	1999
PMID:10458907	1999
PMID:10459007	1999
PMID:10459009	1999
PMID:10459010	1999
PMID:10459013	1999
PMID:10459020	1999
PMID:10460412	1999
PMID:10461760	1999
PMID:10462526	1999
PMID:10463156	1999
PMID:10464190	1999
PMID:10464380	1999
PMID:10466633	1999
PMID:10467003	1999
PMID:10467004	1999
PMID:10467005	1999
PMID:10467006	1999
PMID:10467108	1999
PMID:10468587	1999
PMID:10469659	1999
PMID:10471279	1999
PMID:10471504	1999
PMID:10471696	1999
PMID:10471697	1999
PMID:10471698	1999
PMID:10471701	1999
PMID:10471702	1999
PMID:10472796	1999
PMID:10473389	1999
PMID:10473395	1999
PMID:10473645	1999
PMID:10476026	1999
PMID:10477278	1999
PMID:10477308	1999
PMID:10477747	1999
PMID:10477748	1999
PMID:10477750	1999
PMID:10477755	1999
PMID:10477756	1999
PMID:10480869	1999
PMID:10480875	1999
PMID:10480897	1999
PMID:10480913	1999
PMID:10481063	1999
PMID:10481068	1999
PMID:10481099	1999
PMID:10482536	1999
PMID:10485282	1999
PMID:10485288	1999
PMID:10485847	1999
PMID:10486580	1999
PMID:10487921	1999
PMID:10487922	1999
PMID:10487928	1999
PMID:10487930	1999
PMID:10487931	1999
PMID:10488093	1999
PMID:10488128	1999
PMID:10488153	1999
PMID:10488154	1999
PMID:10488332	1999
PMID:10488334	1999
PMID:10489454	1999
PMID:10490594	1999
PMID:10490599	1999
PMID:10490600	1999
PMID:10490601	1999
PMID:10490603	1999
PMID:10490610	1999
PMID:10490612	1999
PMID:10490616	1999
PMID:10490618	1999
PMID:10490625	1999
PMID:10490630	1999
PMID:10490634	1999
PMID:10490639	1999
PMID:10490641	1999
PMID:10490648	1999
PMID:10490657	1999
PMID:10491385	1999
PMID:10491387	1999
PMID:10491393	1999
PMID:10491394	1999
PMID:10492022	1999
PMID:10493925	1999
PMID:10494627	2000
PMID:10496983	1999
PMID:10497160	1999
PMID:10497163	1999
PMID:10497245	1999
PMID:10497258	1999
PMID:10498184	1999
PMID:10498862	1999
PMID:10499094	1999
PMID:10499260	1999
PMID:10499801	1999
PMID:10500092	1999
PMID:10500155	1999
PMID:10501001	1999
PMID:10501483	1999
PMID:10501933	1999
PMID:10501934	1999
PMID:10501935	1999
PMID:10502409	1999
PMID:10503078	1998
PMID:10503080	1998
PMID:10503536	1999
PMID:10504305	1999
PMID:10504413	1999
PMID:10506129	1999
PMID:10506153	1999
PMID:10506178	1999
PMID:10506208	1999
PMID:10506558	1999
PMID:10507053	1999
PMID:10508166	1999
PMID:10508173	1999
PMID:10508584	1999
PMID:10508591	1999
PMID:10508861	1999
PMID:10508863	1999
PMID:10509014	1999
PMID:10509015	1999
PMID:10509016	1999
PMID:10509017	1999
PMID:10509018	1999
PMID:10509020	1999
PMID:10509021	1999
PMID:10509022	1999
PMID:10509023	1999
PMID:10510295	1999
PMID:10511539	1999
PMID:10511540	1999
PMID:10511541	1999
PMID:10511542	1999
PMID:10511543	1999
PMID:10512618	1999
PMID:10512694	1999
PMID:10512701	1999
PMID:10512855	1999
PMID:10512858	1999
PMID:10512865	1999
PMID:10512868	1999
PMID:10512874	1999
PMID:10512884	1999
PMID:10514258	1999
PMID:10514491	1999
PMID:10514524	1999
PMID:10514562	1999
PMID:10514563	1999
PMID:10514565	1999
PMID:10514567	1999
PMID:10514569	1999
PMID:10514570	1999
PMID:10515904	1999
PMID:10515923	1999
PMID:10515935	1999
PMID:10515937	1999
PMID:10515942	1999
PMID:10517317	1999
PMID:10517323	1999
PMID:10517330	1999
PMID:10517334	1999
PMID:10517594	1999
PMID:10517853	1999
PMID:10518219	1999
PMID:10518225	1999
PMID:10518552	1999
PMID:10518922	1999
PMID:10518932	1999
PMID:10518937	1999
PMID:10518996	1999
PMID:10519006	1999
PMID:10519079	1999
PMID:10521401	1999
PMID:10521417	1999
PMID:10521434	1999
PMID:10521541	1999
PMID:10523302	1999
PMID:10523313	1999
PMID:10523314	1999
PMID:10523319	1999
PMID:10523496	1999
PMID:10523498	1999
PMID:10523506	1999
PMID:10523625	1999
PMID:10523634	1999
PMID:10523639	1999
PMID:10523644	1999
PMID:10523651	1999
PMID:10523653	1999
PMID:10523654	1999
PMID:10523659	1999
PMID:10523662	1999
PMID:10523664	1999
PMID:10523669	1999
PMID:10523671	1999
PMID:10525529	1999
PMID:10525530	1999
PMID:10525531	1999
PMID:10525539	1999
PMID:10525540	1999
PMID:10525545	1999
PMID:10525546	1999
PMID:10525743	1999
PMID:10525840	1999
PMID:10525844	1999
PMID:10526178	1999
PMID:10526184	1999
PMID:10526212	1999
PMID:10526233	1999
PMID:10527941	1999
PMID:10528862	1999
PMID:10529174	1999
PMID:10531006	1999
PMID:10531008	1999
PMID:10531032	1999
PMID:10531035	1999
PMID:10531037	1999
PMID:10531265	1999
PMID:10531315	1999
PMID:10531336	1999
PMID:10531356	1999
PMID:10531372	1999
PMID:10532354	1999
PMID:10533282	1999
PMID:10534402	1999
PMID:10535926	1999
PMID:10535956	1999
PMID:10535978	1999
PMID:10535982	1999
PMID:10536147	1999
PMID:10536157	1999
PMID:10537216	1999
PMID:10540291	1999
PMID:10540293	1999
PMID:10541559	1999
PMID:10541856	1999
PMID:10541857	1999
PMID:10541858	1999
PMID:10542094	1999
PMID:10542272	1999
PMID:10542288	1999
PMID:10543755	1999
PMID:10543759	1999
PMID:10543768	1999
PMID:10543964	1999
PMID:10545096	1999
PMID:10545107	1999
PMID:10545123	1999
PMID:10545125	1999
PMID:10545196	1999
PMID:10545215	1999
PMID:10545418	1999
PMID:10545444	1999
PMID:10545445	1999
PMID:10545447	1999
PMID:10545448	1999
PMID:10545450	1999
PMID:10545451	1999
PMID:10545453	1999
PMID:10545454	1999
PMID:10545499	1999
PMID:10545500	1999
PMID:10545607	1999
PMID:10545956	1999
PMID:10546901	1999
PMID:10547066	1999
PMID:10547371	1999
PMID:10547372	1999
PMID:10550056	1999
PMID:10551815	1999
PMID:10551827	1999
PMID:10551871	1999
PMID:10553285	1999
PMID:10554245	1998
PMID:10554772	1999
PMID:10555749	1999
PMID:10556033	1999
PMID:10556084	1999
PMID:10556086	1999
PMID:10556309	1999
PMID:10556316	1999
PMID:10556507	1999
PMID:10556579	1999
PMID:10556596	1999
PMID:10556716	1999
PMID:10556793	1999
PMID:10557209	1999
PMID:10557213	1999
PMID:10557299	1999
PMID:10557357	1999
PMID:10559151	1999
PMID:10559172	1999
PMID:10559191	1999
PMID:10559229	1999
PMID:10559272	1999
PMID:10559348	1999
PMID:10559922	1999
PMID:10559985	1999
PMID:10559996	1999
PMID:10562274	1999
PMID:10562277	1999
PMID:10562279	1999
PMID:10562281	1999
PMID:10562285	1999
PMID:10562286	1999
PMID:10562556	1999
PMID:10562568	1999
PMID:10563329	2000
PMID:10563386	1999
PMID:10563931	1999
PMID:10563972	1999
PMID:10564255	1999
PMID:10564260	1999
PMID:10564262	1999
PMID:10564265	1999
PMID:10564276	1999
PMID:10564469	1999
PMID:10564487	1999
PMID:10564506	1999
PMID:10564510	1999
PMID:10564728	2000
PMID:10564805	1999
PMID:10567339	1999
PMID:10567352	1999
PMID:10567383	1999
PMID:10567405	1999
PMID:10567519	1999
PMID:10567520	1999
PMID:10567524	1999
PMID:10567527	1999
PMID:10567534	1999
PMID:10567543	1999
PMID:10567545	1999
PMID:10567550	1999
PMID:10567559	1999
PMID:10567561	1999
PMID:10567567	1999
PMID:10567571	1999
PMID:10567580	1999
PMID:10567587	1999
PMID:10568744	1999
PMID:10569783	1999
PMID:10570244	1999
PMID:10570801	1999
PMID:10570925	1999
PMID:10570930	1999
PMID:10570973	1999
PMID:10572126	1999
PMID:10572165	1999
PMID:10572171	1999
PMID:10572175	1999
PMID:10572255	1999
PMID:10572257	1999
PMID:10572259	1999
PMID:10572260	1999
PMID:10572263	1999
PMID:10572265	1999
PMID:10573124	1999
PMID:10573421	1999
PMID:10574755	1999
PMID:10574989	1999
PMID:10575231	1999
PMID:10577387	1999
PMID:10577390	1999
PMID:10578060	1999
PMID:10579713	1999
PMID:10579717	1999
PMID:10579719	1999
PMID:10580001	1999
PMID:10580002	1999
PMID:10580087	1999
PMID:10580697	1999
PMID:10581236	1999
PMID:10581241	1999
PMID:10581247	1999
PMID:10581257	1999
PMID:10581264	1999
PMID:10581266	1999
PMID:10581269	1999
PMID:10581270	1999
PMID:10582237	1999
PMID:10582243	1999
PMID:10583968	1999
PMID:10583973	1999
PMID:10584003	1999
PMID:10585487	1999
PMID:10585550	1999
PMID:10585880	1999
PMID:10585968	1999
PMID:10587356	1999
PMID:10587442	1999
PMID:10588049	1999
PMID:10588052	1999
PMID:10588639	1999
PMID:10588647	1999
PMID:10588657	1999
PMID:10588725	1999
PMID:10588895	1999
PMID:10588905	1999
PMID:10588950	1999
PMID:10589710	1999
PMID:10589829	1999
PMID:10589830	1999
PMID:10589836	1999
PMID:10589839	1999
PMID:10590460	1999
PMID:10590461	1999
PMID:10590462	1999
PMID:10591633	2000
PMID:10591965	1999
PMID:10591966	1999
PMID:10592042	1999
PMID:10593609	1999
PMID:10593913	1999
PMID:10593962	1999
PMID:10594004	2000
PMID:10594005	2000
PMID:10594025	2000
PMID:10594031	2000
PMID:10594373	1999
PMID:10594825	1999
PMID:10594829	1999
PMID:10597305	1999
PMID:10600123	1999
PMID:10600130	1999
PMID:10600167	1999
PMID:10600168	1999
PMID:10600462	1999
PMID:10600466	1999
PMID:10600677	2000
PMID:10600744	1999
PMID:10601026	1999
PMID:10601031	1999
PMID:10601196	1999
PMID:10601199	1999
PMID:10601222	1999
PMID:10601233	1999
PMID:10601260	1999
PMID:10601275	1999
PMID:10601317	1999
PMID:10601331	1999
PMID:10601336	1999
PMID:10601359	1999
PMID:10602734	2000
PMID:10604478	1999
PMID:10606272	1999
PMID:10606743	1999
PMID:10606764	2000
PMID:10607402	1999
PMID:10607629	1999
PMID:10608811	1999
PMID:10608871	1999
PMID:10608882	1999
PMID:10611222	2000
PMID:10611226	2000
PMID:10611239	2000
PMID:10611335	1999
PMID:10611975	1999
PMID:10612745	2000
PMID:10613865	2000
PMID:10613895	1999
PMID:10613903	1999
PMID:10613907	1999
PMID:10613908	1999
PMID:10615127	2000
PMID:10616716	1999
PMID:10616719	1999
PMID:10617610	2000
PMID:10617618	2000
PMID:10617647	2000
PMID:10618092	2000
PMID:10618371	2000
PMID:10618381	2000
PMID:10618402	2000
PMID:10618404	2000
PMID:10618490	1999
PMID:10619019	1999
PMID:10619027	1999
PMID:10619426	1999
PMID:10619842	2000
PMID:10620008	1999
PMID:10620010	1999
PMID:10620603	2000
PMID:10620771	2000
PMID:10620773	2000
PMID:10620778	2000
PMID:10620805	2000
PMID:10622720	1999
PMID:10622748	1999
PMID:10623534	2000
PMID:10623592	2000
PMID:10625469	1999
PMID:10625639	2000
PMID:10625673	2000
PMID:10625684	2000
PMID:10625697	2000
PMID:10625705	2000
PMID:10627043	1999
PMID:10628841	1999
PMID:10628845	1999
PMID:10628857	1999
PMID:10628861	1999
PMID:10628872	1999
PMID:10628876	1999
PMID:10628969	2000
PMID:10628970	2000
PMID:10628971	2000
PMID:10628972	2000
PMID:10628973	2000
PMID:10628974	2000
PMID:10628975	2000
PMID:10628976	2000
PMID:10628977	2000
PMID:10629030	2000
PMID:10629039	2000
PMID:10629046	2000
PMID:10629176	2000
PMID:10629208	2000
PMID:10629216	2000
PMID:10629222	2000
PMID:10629228	2000
PMID:10632713	2000
PMID:10632886	2000
PMID:10633097	2000
PMID:10633104	2000
PMID:10635318	1999
PMID:10635552	1999
PMID:10635561	1999
PMID:10635562	1999
PMID:10636853	2000
PMID:106368	1979
PMID:10636918	2000
PMID:10637226	2000
PMID:10637232	2000
PMID:10637286	2000
PMID:10637301	2000
PMID:10637310	2000
PMID:10637312	2000
PMID:10637314	2000
PMID:10637315	2000
PMID:10637325	2000
PMID:10639324	2000
PMID:10639337	2000
PMID:10639338	2000
PMID:10639339	2000
PMID:10639364	2000
PMID:10639374	2000
PMID:10639435	2000
PMID:10641033	2000
PMID:10641035	2000
PMID:10641037	2000
PMID:10641038	2000
PMID:10642555	2000
PMID:10644677	2000
PMID:10644744	2000
PMID:10645483	1999
PMID:10645488	1999
PMID:10645622	1999
PMID:10647015	1999
PMID:10647186	1999
PMID:10648547	2000
PMID:10648552	2000
PMID:10648556	2000
PMID:10648568	2000
PMID:10648569	2000
PMID:10648570	2000
PMID:10648595	2000
PMID:10648617	2000
PMID:10648618	2000
PMID:10648621	2000
PMID:10648622	2000
PMID:10648625	2000
PMID:10648917	2000
PMID:10648959	1999
PMID:10648963	1999
PMID:10648964	1999
PMID:10649449	2000
PMID:10649452	2000
PMID:10649453	2000
PMID:10649454	2000
PMID:10649456	2000
PMID:10650215	2000
PMID:10652098	2000
PMID:10652099	2000
PMID:10652100	2000
PMID:10652127	1999
PMID:10652142	1999
PMID:10652222	2000
PMID:10652259	2000
PMID:10652283	2000
PMID:10652296	2000
PMID:10652329	2000
PMID:10652339	2000
PMID:10652355	2000
PMID:10653153	2000
PMID:10653691	2000
PMID:10653746	2000
PMID:10654085	1999
PMID:10654086	1999
PMID:10654087	1999
PMID:10654931	2000
PMID:10654939	2000
PMID:10654940	2000
PMID:10655210	2000
PMID:10655212	2000
PMID:10655215	2000
PMID:10655482	2000
PMID:10655492	2000
PMID:10655612	2000
PMID:10656486	1999
PMID:10656494	1999
PMID:10656585	2000
PMID:10656811	2000
PMID:10660055	2000
PMID:10660064	2000
PMID:10660069	2000
PMID:10660072	2000
PMID:10660074	2000
PMID:10660075	2000
PMID:10660302	2000
PMID:10660552	2000
PMID:10660567	2000
PMID:10660594	2000
PMID:10661863	1999
PMID:10661866	1999
PMID:10662594	1999
PMID:10662670	2000
PMID:10662768	2000
PMID:10662770	2000
PMID:10662771	2000
PMID:10662773	2000
PMID:10662860	2000
PMID:10664467	2000
PMID:10664841	1999
PMID:10664886	1999
PMID:10666338	2000
PMID:10666451	2000
PMID:10666465	2000
PMID:10666469	2000
PMID:10666587	1999
PMID:10666614	2000
PMID:10668096	1999
PMID:10669587	1999
PMID:10669598	2000
PMID:10669756	2000
PMID:10669867	2000
PMID:10669871	2000
PMID:10669872	2000
PMID:10669873	2000
PMID:10669874	2000
PMID:10669875	2000
PMID:10671517	2000
PMID:10672016	2000
PMID:10672182	2000
PMID:10675030	2000
PMID:10675043	2000
PMID:10675323	2000
PMID:10675324	2000
PMID:10675336	2000
PMID:10675505	2000
PMID:10675524	2000
PMID:10675560	2000
PMID:10675567	2000
PMID:10675611	2000
PMID:10675628	2000
PMID:10675903	2000
PMID:10677220	2000
PMID:10677492	2000
PMID:10679017	2000
PMID:10679018	2000
PMID:10679021	2000
PMID:10679022	2000
PMID:10679024	2000
PMID:10679030	2000
PMID:10679327	2000
PMID:10679328	2000
PMID:10679356	2000
PMID:10679396	2000
PMID:10681067	2000
PMID:10681519	2000
PMID:10681538	2000
PMID:10681558	2000
PMID:10681564	2000
PMID:10683261	2000
PMID:10683313	2000
PMID:10683435	2000
PMID:10684247	2000
PMID:10684639	2000
PMID:10684855	2000
PMID:10684866	2000
PMID:10686132	2000
PMID:10686151	2000
PMID:10688653	2000
PMID:10688655	2000
PMID:10688661	2000
PMID:10688664	2000
PMID:10688918	2000
PMID:10689174	2000
PMID:10689193	2000
PMID:10691737	2000
PMID:10692159	2000
PMID:10692163	2000
PMID:10692169	2000
PMID:10692552	2000
PMID:10692575	2000
PMID:10693764	2000
PMID:10693811	2000
PMID:10694434	2000
PMID:10694886	2000
PMID:10696880	2000
PMID:10698949	2000
PMID:10699257	2000
PMID:10702247	2000
PMID:10702289	2000
PMID:10702681	1999
PMID:10704371	2000
PMID:10704410	2000
PMID:10704439	2000
PMID:10704440	2000
PMID:10704442	2000
PMID:10704443	2000
PMID:10704444	2000
PMID:10704467	2000
PMID:10704531	2000
PMID:10705368	2000
PMID:10705372	2000
PMID:10705373	2000
PMID:10705462	2000
PMID:10706001	1999
PMID:10706778	2000
PMID:10707093	2000
PMID:10708375	2000
PMID:10708377	2000
PMID:10710420	2000
PMID:10710424	2000
PMID:10711497	2000
PMID:10712501	2000
PMID:10712503	2000
PMID:10712505	2000
PMID:10712512	2000
PMID:10712514	2000
PMID:10712591	2000
PMID:10712694	2000
PMID:10712706	2000
PMID:10712901	2000
PMID:10713041	2000
PMID:10713067	2000
PMID:10713069	2000
PMID:10713071	2000
PMID:10713161	2000
PMID:10713162	2000
PMID:10713163	2000
PMID:10713167	2000
PMID:10713169	2000
PMID:10713261	2000
PMID:10713424	2000
PMID:10713451	2000
PMID:10716739	2000
PMID:10717388	2000
PMID:10717390	2000
PMID:10717481	2000
PMID:10720331	2000
PMID:10720490	2000
PMID:10721705	2000
PMID:10721732	2000
PMID:10721893	2000
PMID:10722658	2000
PMID:10722661	2000
PMID:10722750	2000
PMID:10722850	2000
PMID:10722880	2000
PMID:10723570	2000
PMID:10725226	2000
PMID:10725229	2000
PMID:10725320	2000
PMID:10725321	2000
PMID:10725322	2000
PMID:10725335	2000
PMID:10725336	2000
PMID:10725354	2000
PMID:10725359	2000
PMID:10725365	2000
PMID:10727015	2000
PMID:10727409	2000
PMID:10727767	2000
PMID:10728640	1999
PMID:10729188	2000
PMID:10731517	2000
PMID:10732673	2000
PMID:10732674	2000
PMID:10732676	2000
PMID:10733573	2000
PMID:10733582	2000
PMID:10733584	2000
PMID:10733586	2000
PMID:10733598	2000
PMID:10733892	2000
PMID:10733913	2000
PMID:10734115	2000
PMID:10734126	2000
PMID:10734185	2000
PMID:10734188	2000
PMID:10734216	2000
PMID:10734226	2000
PMID:10734606	1999
PMID:10735854	2000
PMID:10737146	1999
PMID:10737174	2000
PMID:10737764	2000
PMID:10737784	2000
PMID:10737789	2000
PMID:10739479	2000
PMID:10739925	2000
PMID:10739930	2000
PMID:10740815	2000
PMID:10740818	2000
PMID:10743563	2000
PMID:10743565	2000
PMID:10743568	2000
PMID:10743608	2000
PMID:10744027	2000
PMID:10744740	2000
PMID:10744762	2000
PMID:10744769	2000
PMID:10744974	2000
PMID:10744981	2000
PMID:10744999	2000
PMID:10745098	2000
PMID:10745193	2000
PMID:10745207	2000
PMID:10747017	2000
PMID:10747028	2000
PMID:10747035	2000
PMID:10747044	2000
PMID:10747049	2000
PMID:10747050	2000
PMID:10747051	2000
PMID:10747052	2000
PMID:10747053	2000
PMID:10747080	2000
PMID:10747086	2000
PMID:10747087	2000
PMID:10747088	2000
PMID:10747089	2000
PMID:10747090	2000
PMID:10747092	2000
PMID:10747094	2000
PMID:10747098	2000
PMID:10747151	2000
PMID:10747782	2000
PMID:10747798	2000
PMID:10747800	2000
PMID:10747849	2000
PMID:10747858	2000
PMID:10747942	2000
PMID:10747953	2000
PMID:10747994	2000
PMID:10748025	2000
PMID:10748041	2000
PMID:10748125	2000
PMID:10748136	2000
PMID:10748138	2000
PMID:10748153	2000
PMID:10748175	2000
PMID:10748218	2000
PMID:10748225	2000
PMID:10749664	2000
PMID:10749890	2000
PMID:10749922	2000
PMID:10749924	2000
PMID:10749930	2000
PMID:10749931	2000
PMID:10751152	2000
PMID:10751424	2000
PMID:10752025	2000
PMID:10752606	2000
PMID:10753745	2000
PMID:10753893	2000
PMID:10753924	2000
PMID:10753927	2000
PMID:10753950	2000
PMID:10753972	2000
PMID:10756108	2000
PMID:10756187	2000
PMID:10756195	2000
PMID:10756204	2000
PMID:10757749	2000
PMID:10757750	2000
PMID:10757751	2000
PMID:10757752	2000
PMID:10757754	2000
PMID:10757755	2000
PMID:10757756	2000
PMID:10757793	2000
PMID:10757807	2000
PMID:10757808	2000
PMID:10757969	2000
PMID:10758001	2000
PMID:10758157	2000
PMID:10758168	2000
PMID:10759565	2000
PMID:10759893	2000
PMID:10760130	2000
PMID:10760143	2000
PMID:10760173	2000
PMID:10760286	2000
PMID:10760578	2000
PMID:10761922	2000
PMID:10761928	2000
PMID:10762242	2000
PMID:10762250	2000
PMID:10764731	2000
PMID:10764753	2000
PMID:10764794	2000
PMID:10766739	2000
PMID:10766779	2000
PMID:10766782	2000
PMID:10767410	2000
PMID:10767525	2000
PMID:10767550	2000
PMID:10767562	2000
PMID:10769027	2000
PMID:10769031	2000
PMID:10769033	2000
PMID:10769145	2000
PMID:10769190	2000
PMID:10769200	2000
PMID:10770748	2000
PMID:10770760	2000
PMID:10770946	2000
PMID:10773443	2000
PMID:10775271	2000
PMID:10775274	2000
PMID:10775415	2000
PMID:10775416	2000
PMID:10777497	2000
PMID:10777514	2000
PMID:10777520	2000
PMID:10777592	2000
PMID:10777603	2000
PMID:10778740	2000
PMID:10778743	2000
PMID:10778750	2000
PMID:10779332	2000
PMID:10779336	2000
PMID:10779341	2000
PMID:10779349	2000
PMID:10779357	2000
PMID:10779558	2000
PMID:10779876	2000
PMID:10780449	1999
PMID:10781066	2000
PMID:10781071	2000
PMID:10781542	2000
PMID:10781551	2000
PMID:10781556	2000
PMID:10781559	2000
PMID:10781604	2000
PMID:10781825	2000
PMID:10783000	2000
PMID:10783002	2000
PMID:10783151	2000
PMID:10783164	2000
PMID:10783167	2000
PMID:10783248	2000
PMID:10786615	2000
PMID:10786846	2000
PMID:10787406	2000
PMID:10787425	2000
PMID:10788368	2000
PMID:10788381	2000
PMID:10788431	2000
PMID:10788474	2000
PMID:10788476	2000
PMID:10788499	2000
PMID:10788512	2000
PMID:10788514	2000
PMID:10788627	2000
PMID:10788782	2000
PMID:10790301	2000
PMID:10790374	2000
PMID:10790377	2000
PMID:10790381	2000
PMID:10790383	2000
PMID:10790385	2000
PMID:10790690	2000
PMID:10790691	2000
PMID:10790694	2000
PMID:10791726	2000
PMID:10791742	2000
PMID:10791961	2000
PMID:10791968	2000
PMID:10791970	2000
PMID:10791971	2000
PMID:10791972	2000
PMID:10791973	2000
PMID:10791983	2000
PMID:10792032	2000
PMID:10792047	2000
PMID:10792464	2000
PMID:10792534	2000
PMID:10792726	2000
PMID:10793138	2000
PMID:10793143	2000
PMID:10793147	2000
PMID:10793149	2000
PMID:10793159	2000
PMID:10794172	2000
PMID:10794173	2000
PMID:10794639	1999
PMID:10799320	2000
PMID:10799479	2000
PMID:10799492	2000
PMID:10799523	2000
PMID:10801458	2000
PMID:10801780	2000
PMID:10801849	2000
PMID:10801893	2000
PMID:10802175	2000
PMID:10802178	2000
PMID:10803883	2000
PMID:10803891	2000
PMID:10805724	2000
PMID:10805727	2000
PMID:10805729	2000
PMID:10805731	2000
PMID:10805735	2000
PMID:10805739	2000
PMID:10805742	2000
PMID:10805743	2000
PMID:10805747	2000
PMID:10806066	2000
PMID:10806101	2000
PMID:10806210	2000
PMID:10806421	2000
PMID:10806423	2000
PMID:10806424	2000
PMID:10806425	2000
PMID:10806427	2000
PMID:10806428	2000
PMID:10809683	2000
PMID:10809695	2000
PMID:10809730	2000
PMID:10809734	2000
PMID:10809753	2000
PMID:10811607	2000
PMID:10811609	2000
PMID:10811623	2000
PMID:10811641	2000
PMID:10811801	2000
PMID:10811810	2000
PMID:10811817	2000
PMID:10811822	2000
PMID:10811823	2000
PMID:10811827	2000
PMID:10811893	2000
PMID:10812329	2000
PMID:10812332	2000
PMID:10812334	2000
PMID:10814529	2000
PMID:10816042	2000
PMID:10816256	2000
PMID:10816418	2000
PMID:10816574	2000
PMID:10816729	1999
PMID:10816730	1999
PMID:10817746	2000
PMID:10817760	2000
PMID:10818099	2000
PMID:10818102	2000
PMID:10818358	2000
PMID:10818363	2000
PMID:10820032	2000
PMID:10821175	2000
PMID:10821179	2000
PMID:10821185	2000
PMID:10821188	2000
PMID:10821189	2000
PMID:10821864	2000
PMID:10821871	2000
PMID:10822368	2000
PMID:10822807	2000
PMID:10823828	2000
PMID:10823837	2000
PMID:10823853	2000
PMID:10823922	2000
PMID:10824121	2000
PMID:10824858	1999
PMID:10824870	1999
PMID:10825168	2000
PMID:10825180	2000
PMID:10825185	2000
PMID:10825193	2000
PMID:10825197	2000
PMID:10825204	2000
PMID:10825210	2000
PMID:10827169	2000
PMID:10828066	2000
PMID:10828585	2000
PMID:10831226	2000
PMID:10831607	2000
PMID:10831608	2000
PMID:10831609	2000
PMID:10831611	2000
PMID:10831612	2000
PMID:10831614	2000
PMID:10832630	2000
PMID:10833401	2000
PMID:10834843	2000
PMID:10835271	2000
PMID:10835346	2000
PMID:10835350	2000
PMID:10835355	2000
PMID:10835361	2000
PMID:10835371	2000
PMID:10835377	2000
PMID:10835378	2000
PMID:10835381	2000
PMID:10835382	2000
PMID:10835383	2000
PMID:10835384	2000
PMID:10835386	2000
PMID:10835416	2000
PMID:10835430	2000
PMID:10835635	2000
PMID:10836798	2000
PMID:10837230	2000
PMID:10837255	2000
PMID:10837468	2000
PMID:10837493	2000
PMID:10838225	2000
PMID:10839806	2000
PMID:10839818	2000
PMID:10841537	2000
PMID:10841551	2000
PMID:10841563	2000
PMID:10841772	2000
PMID:10844654	2000
PMID:10844656	2000
PMID:10844661	2000
PMID:10844671	2000
PMID:10844699	2000
PMID:10844700	2000
PMID:10844977	1999
PMID:10846177	2000
PMID:10846179	2000
PMID:10846619	2000
PMID:10848582	2000
PMID:10848587	2000
PMID:10848609	2000
PMID:10848621	2000
PMID:10848624	2000
PMID:10848999	2000
PMID:10849660	2000
PMID:10849793	2000
PMID:10850667	2000
PMID:10850718	2000
PMID:10850979	2000
PMID:10850990	2000
PMID:10851015	2000
PMID:10851021	2000
PMID:10851089	2000
PMID:10851552	1999
PMID:10852723	2000
PMID:10852885	2000
PMID:10852917	2000
PMID:10853763	2000
PMID:10853764	2000
PMID:10853769	2000
PMID:10854781	2000
PMID:10854789	2000
PMID:10855492	2000
PMID:10855497	2000
PMID:10855498	2000
PMID:10855499	2000
PMID:10855717	2000
PMID:10855721	2000
PMID:10856228	2000
PMID:10856230	2000
PMID:10856245	2000
PMID:10856654	2000
PMID:10858292	2000
PMID:10858295	2000
PMID:10858359	2000
PMID:10858499	2000
PMID:10860499	2000
PMID:10860733	2000
PMID:10860855	2000
PMID:10861906	2000
PMID:10862619	2000
PMID:10862868	2000
PMID:10862869	2000
PMID:10862872	2000
PMID:10862874	2000
PMID:10862881	2000
PMID:10862883	2000
PMID:10863152	2000
PMID:10864042	2000
PMID:10864043	2000
PMID:10864925	2000
PMID:10866670	2000
PMID:10866679	2000
PMID:10866683	2000
PMID:10866686	2000
PMID:10866688	2000
PMID:10866806	2000
PMID:10867012	2000
PMID:10867880	2000
PMID:10869563	2000
PMID:10870099	2000
PMID:10870101	2000
PMID:10870102	2000
PMID:10870104	2000
PMID:10870105	2000
PMID:10870106	2000
PMID:10870107	2000
PMID:10871278	2000
PMID:10871279	2000
PMID:10871280	2000
PMID:10871282	2000
PMID:10871286	2000
PMID:10871341	2000
PMID:10871363	2000
PMID:10871401	2000
PMID:10871607	2000
PMID:10871621	2000
PMID:10871748	2000
PMID:10871883	2000
PMID:10872463	1999
PMID:10872511	1999
PMID:10872873	2000
PMID:10873300	2000
PMID:10873803	2000
PMID:10873857	2000
PMID:10874035	2000
PMID:10877844	2000
PMID:10877846	2000
PMID:10878005	2000
PMID:1087863	1976
PMID:10879467	2000
PMID:10879482	2000
PMID:10880453	2000
PMID:10880465	2000
PMID:10880466	2000
PMID:10880467	2000
PMID:10880469	2000
PMID:10880470	2000
PMID:10882115	2000
PMID:10882135	2000
PMID:10882424	2000
PMID:10882535	2000
PMID:10884387	2000
PMID:10884407	2000
PMID:10884424	2000
PMID:10887157	2000
PMID:10887188	2000
PMID:10887197	2000
PMID:10887203	2000
PMID:10888664	2000
PMID:10888667	2000
PMID:10888670	2000
PMID:10888672	2000
PMID:10888680	2000
PMID:10889207	2000
PMID:10889219	2000
PMID:10889467	2000
PMID:10891267	2000
PMID:10891331	2000
PMID:10891506	2000
PMID:10891509	2000
PMID:10891512	2000
PMID:10893184	2000
PMID:10893253	2000
PMID:10893256	2000
[truncated: 98,049 more rows]
