# Supplementary material for: Did the early full genome sequencing of yeast boost gene function discovery?
Source: Biol Direct. 2023 Aug 14;18:46. doi: 10.1186/s13062-023-00403-8 (PMC10424406; doi:10.1186/s13062-023-00403-8)
Supplement: Supplementary file 3 — Additional file 3. File 1. This file lists the association between the gene and the article mentioning the gene (defined by the PUBMED ID). Count defines the number of times a gene is mentioned in the associated article. FPE is the FPE-score of the gene in the associated article. File 2. This file lists the yeast-relevant literature items with their publication year. File 3. This file lists the number of new genes reaching a specific FPE threshold as defined by T-threshold categories throughout the years. File 4. This file provides the information of which year the gene (GeneID) is first mentioned (First Mentioned). Subsequently, we provide the number of articles that have been published for the gene until it reaches a specific FPE threshold (T1, T5, T10, ..., T100, T500). The column with "−" value means the gene has not achieved that FPE threshold in the study till December 2022. File 5. This file provides the list of journals publishing the yeast relevant articles until December 2022. The total number of articles for each journal is listed. The projected principal components for the 15 T-threshold categories are given as PC1, PC2 until PC15. Subsequently, the percentage of the contributed FPE score for each journal is given for T0 through T500. [file 13062_2023_403_MOESM3_ESM.zip › supplementary-files_v3/SupplementaryFile3-newgenes-per-year.txt]

Tindex	1932	1946	1955	1958	1963	1966	1967	1968	1969	1970	1971	1972	1973	1974	1975	1976	1977	1978	1979	1980	1981	1982	1983	1984	1985	1986	1987	1988	1989	1990	1991	1992	1993	1994	1995	1996	1997	1998	1999	2000	2001	2002	2003	2004	2005	2006	2007	2008	2009
T0	6	1	0	0	2	1	4	4	3	10	15	20	14	26	67	39	54	37	67	47	33	95	58	79	33	73	70	80	82	134	183	182	192	217	194	274	328	281	296	249	202	218	210	198	226	183	166	209	165
T1	0	1	0	0	3	0	2	0	7	3	7	5	3	6	28	18	23	25	29	26	25	35	41	32	33	55	73	47	62	101	110	109	127	141	140	150	167	160	145	167	143	135	127	126	123	121	132	155	155
T5	0	0	0	0	0	0	0	0	0	0	0	0	2	2	0	0	1	5	7	7	10	10	10	13	10	13	17	15	20	25	45	38	47	47	53	54	56	79	49	73	71	64	61	68	59	79	75	92	118
T10	0	0	0	0	0	0	0	0	0	0	0	0	0	0	0	2	0	0	0	2	5	7	7	4	4	7	9	12	7	6	19	10	20	24	23	36	30	38	22	32	42	36	37	42	43	43	50	74	75
T15	0	0	0	0	0	0	0	0	0	0	0	0	0	0	0	0	1	1	0	0	0	2	4	9	3	6	2	4	5	7	9	6	11	11	20	15	23	16	30	23	18	22	20	20	34	32	26	42	62
T20	0	0	0	0	0	0	0	0	0	0	0	0	0	0	0	0	0	1	0	1	0	0	0	3	4	5	2	4	5	5	5	4	4	8	10	13	14	16	16	15	22	18	12	18	19	20	27	31	25
T25	0	0	0	0	0	0	0	0	0	0	0	0	0	0	0	0	0	0	1	0	0	1	0	2	0	5	3	3	2	4	6	5	3	5	3	7	9	9	9	18	13	15	13	15	11	15	26	30	21
T30	0	0	0	0	0	0	0	0	0	0	0	0	0	0	0	0	0	0	0	1	0	0	0	1	2	1	2	4	1	2	6	2	3	2	5	5	5	7	7	10	13	11	13	11	10	18	12	22	28
T35	0	0	0	0	0	0	0	0	0	0	0	0	0	0	0	0	0	0	0	1	0	0	0	0	1	2	1	2	2	3	4	3	3	0	1	2	3	6	4	9	9	12	7	12	11	14	12	15	26
T40	0	0	0	0	0	0	0	0	0	0	0	0	0	0	0	0	0	0	0	0	1	0	0	0	1	1	1	1	1	3	1	5	3	2	1	3	0	1	8	2	6	5	13	7	13	9	12	14	18
T45	0	0	0	0	0	0	0	0	0	0	0	0	0	0	0	0	0	0	0	0	0	1	0	0	0	1	1	1	1	1	2	4	5	2	0	1	2	0	3	2	4	2	6	9	8	8	16	18	13
T50	0	0	0	0	0	0	0	0	0	0	0	0	0	0	0	0	0	0	0	0	0	1	0	0	0	0	2	1	1	0	2	2	5	2	0	2	3	0	0	4	2	2	3	6	8	5	8	18	21
T75	0	0	0	0	0	0	0	0	0	0	0	0	0	0	0	0	0	0	0	0	0	0	0	0	0	0	1	0	1	0	1	1	0	2	1	1	4	3	0	1	0	2	1	1	1	2	6	6	10
T100	0	0	0	0	0	0	0	0	0	0	0	0	0	0	0	0	0	0	0	0	0	0	0	0	0	0	0	0	0	1	0	1	1	1	0	1	0	2	0	0	0	5	2	1	0	1	1	4	4
T500	0	0	0	0	0	0	0	0	0	0	0	0	0	0	0	0	0	0	0	0	0	0	0	0	0	0	0	0	0	0	0	0	0	0	0	0	0	0	0	0	0	0	0	0	0	0	0	1	0
[truncated: 14 more columns]
