# Supplementary material for: Did the early full genome sequencing of yeast boost gene function discovery?
Source: Biol Direct. 2023 Aug 14;18:46. doi: 10.1186/s13062-023-00403-8 (PMC10424406; doi:10.1186/s13062-023-00403-8)
Supplement: Supplementary file 3 — Additional file 3. File 1. This file lists the association between the gene and the article mentioning the gene (defined by the PUBMED ID). Count defines the number of times a gene is mentioned in the associated article. FPE is the FPE-score of the gene in the associated article. File 2. This file lists the yeast-relevant literature items with their publication year. File 3. This file lists the number of new genes reaching a specific FPE threshold as defined by T-threshold categories throughout the years. File 4. This file provides the information of which year the gene (GeneID) is first mentioned (First Mentioned). Subsequently, we provide the number of articles that have been published for the gene until it reaches a specific FPE threshold (T1, T5, T10, ..., T100, T500). The column with "−" value means the gene has not achieved that FPE threshold in the study till December 2022. File 5. This file provides the list of journals publishing the yeast relevant articles until December 2022. The total number of articles for each journal is listed. The projected principal components for the 15 T-threshold categories are given as PC1, PC2 until PC15. Subsequently, the percentage of the contributed FPE score for each journal is given for T0 through T500. [file 13062_2023_403_MOESM3_ESM.zip › supplementary-files_v3/SupplementaryFile4-number-articles-to-achieve-Tindex.txt]

GeneID	FirstMentioned	T1	T5	T10	T15	T20	T25	T30	T35	T40	T45	T50	T75	T100	T500
Q0010	1991	1	13	28	-	-	-	-	-	-	-	-	-	-	-
Q0017	2009	1	9	22	-	-	-	-	-	-	-	-	-	-	-
Q0032	2007	4	20	27	-	-	-	-	-	-	-	-	-	-	-
Q0045	1975	1	7	15	22	33	43	58	96	133	155	196	-	-	-
Q0050	1967	1	11	28	39	50	58	70	-	-	-	-	-	-	-
Q0055	1982	3	10	35	-	-	-	-	-	-	-	-	-	-	-
Q0060	1994	-	-	-	-	-	-	-	-	-	-	-	-	-	-
Q0065	1990	1	15	-	-	-	-	-	-	-	-	-	-	-	-
Q0070	1988	1	-	-	-	-	-	-	-	-	-	-	-	-	-
Q0075	1989	5	-	-	-	-	-	-	-	-	-	-	-	-	-
Q0080	1991	5	40	-	-	-	-	-	-	-	-	-	-	-	-
Q0085	1975	1	10	16	23	31	36	48	63	83	96	112	217	333	-
Q0092	1984	1	6	19	-	-	-	-	-	-	-	-	-	-	-
Q0105	1946	1	5	10	17	22	28	34	39	44	50	56	85	116	-
Q0110	1986	5	12	22	-	-	-	-	-	-	-	-	-	-	-
Q0115	1986	3	20	-	-	-	-	-	-	-	-	-	-	-	-
Q0120	1984	4	10	-	-	-	-	-	-	-	-	-	-	-	-
Q0130	1975	1	9	15	22	28	34	42	51	85	117	132	255	403	-
Q0140	1980	1	6	12	17	25	36	61	103	-	-	-	-	-	-
Q0142	2010	-	-	-	-	-	-	-	-	-	-	-	-	-	-
Q0143	2000	3	15	-	-	-	-	-	-	-	-	-	-	-	-
Q0160	1983	1	5	12	18	23	32	38	46	56	63	76	150	223	-
Q0182	1995	4	-	-	-	-	-	-	-	-	-	-	-	-	-
Q0250	1978	3	10	17	30	79	144	192	235	-	-	-	-	-	-
Q0255	1985	2	-	-	-	-	-	-	-	-	-	-	-	-	-
Q0275	1978	3	10	22	63	-	-	-	-	-	-	-	-	-	-
Q0297	2012	4	-	-	-	-	-	-	-	-	-	-	-	-	-
YAL001C	1992	1	-	-	-	-	-	-	-	-	-	-	-	-	-
YAL002W	1988	3	68	-	-	-	-	-	-	-	-	-	-	-	-
YAL003W	1981	5	11	20	43	72	111	143	-	-	-	-	-	-	-
YAL004W	2001	-	-	-	-	-	-	-	-	-	-	-	-	-	-
YAL005C	1982	2	11	41	74	132	201	280	348	421	-	-	-	-	-
YAL007C	2000	10	-	-	-	-	-	-	-	-	-	-	-	-	-
YAL008W	2007	6	-	-	-	-	-	-	-	-	-	-	-	-	-
YAL009W	1988	3	22	65	-	-	-	-	-	-	-	-	-	-	-
YAL010C	1994	1	38	106	-	-	-	-	-	-	-	-	-	-	-
YAL011W	2003	1	-	-	-	-	-	-	-	-	-	-	-	-	-
YAL012W	1984	1	8	20	34	67	89	119	144	180	206	228	-	-	-
YAL013W	1994	-	-	-	-	-	-	-	-	-	-	-	-	-	-
YAL014C	2005	6	36	-	-	-	-	-	-	-	-	-	-	-	-
YAL015C	1989	2	12	20	35	57	87	108	151	198	243	295	-	-	-
YAL016C-A	2021	-	-	-	-	-	-	-	-	-	-	-	-	-	-
YAL016C-B	2015	-	-	-	-	-	-	-	-	-	-	-	-	-	-
YAL016W	1980	1	10	38	100	-	-	-	-	-	-	-	-	-	-
YAL017W	1992	14	-	-	-	-	-	-	-	-	-	-	-	-	-
YAL018C	2007	-	-	-	-	-	-	-	-	-	-	-	-	-	-
YAL019W	1992	6	18	59	105	-	-	-	-	-	-	-	-	-	-
YAL020C	1992	5	24	-	-	-	-	-	-	-	-	-	-	-	-
YAL021C	1993	7	20	100	179	-	-	-	-	-	-	-	-	-	-
YAL022C	1994	8	18	-	-	-	-	-	-	-	-	-	-	-	-
YAL023C	1994	3	15	33	56	79	99	-	-	-	-	-	-	-	-
YAL024C	1987	3	13	50	103	-	-	-	-	-	-	-	-	-	-
YAL025C	1979	2	11	-	-	-	-	-	-	-	-	-	-	-	-
YAL026C	1994	7	26	-	-	-	-	-	-	-	-	-	-	-	-
YAL027W	2003	6	24	-	-	-	-	-	-	-	-	-	-	-	-
YAL028W	2002	7	-	-	-	-	-	-	-	-	-	-	-	-	-
YAL029C	1994	3	24	47	86	131	-	-	-	-	-	-	-	-	-
YAL030W	1992	3	45	129	195	239	-	-	-	-	-	-	-	-	-
YAL031C	1992	-	-	-	-	-	-	-	-	-	-	-	-	-	-
YAL032C	1987	5	-	-	-	-	-	-	-	-	-	-	-	-	-
YAL033W	1992	5	14	30	-	-	-	-	-	-	-	-	-	-	-
YAL034C	1992	-	-	-	-	-	-	-	-	-	-	-	-	-	-
YAL034W-A	2000	1	88	-	-	-	-	-	-	-	-	-	-	-	-
YAL035W	1992	2	12	31	62	111	144	172	217	-	-	-	-	-	-
YAL036C	2009	6	-	-	-	-	-	-	-	-	-	-	-	-	-
YAL038W	1974	2	11	24	43	86	145	194	238	296	347	387	-	-	-
YAL039C	1979	5	14	31	49	84	-	-	-	-	-	-	-	-	-
YAL040C	1980	1	8	24	62	83	111	162	208	246	283	306	-	-	-
YAL041W	1977	2	10	18	25	41	64	95	130	166	229	264	-	-	-
YAL042W	2001	3	30	-	-	-	-	-	-	-	-	-	-	-	-
YAL043C	1992	2	-	-	-	-	-	-	-	-	-	-	-	-	-
YAL044C	1997	1	26	-	-	-	-	-	-	-	-	-	-	-	-
YAL044W-A	2006	2	-	-	-	-	-	-	-	-	-	-	-	-	-
YAL046C	2009	9	-	-	-	-	-	-	-	-	-	-	-	-	-
YAL047C	1998	3	24	64	-	-	-	-	-	-	-	-	-	-	-
YAL048C	1999	2	33	61	107	-	-	-	-	-	-	-	-	-	-
YAL049C	2007	5	-	-	-	-	-	-	-	-	-	-	-	-	-
YAL051W	2005	5	-	-	-	-	-	-	-	-	-	-	-	-	-
YAL053W	2006	5	28	-	-	-	-	-	-	-	-	-	-	-	-
YAL054C	1971	2	9	57	124	-	-	-	-	-	-	-	-	-	-
YAL055W	1999	22	-	-	-	-	-	-	-	-	-	-	-	-	-
YAL056C-A	2014	-	-	-	-	-	-	-	-	-	-	-	-	-	-
YAL056W	2002	4	53	-	-	-	-	-	-	-	-	-	-	-	-
YAL058W	1993	1	8	21	33	46	67	82	104	116	134	153	244	345	-
YAL059C-A	2014	-	-	-	-	-	-	-	-	-	-	-	-	-	-
YAL059W	2006	16	-	-	-	-	-	-	-	-	-	-	-	-	-
YAL060W	1990	2	14	35	-	-	-	-	-	-	-	-	-	-	-
YAL061W	1990	4	-	-	-	-	-	-	-	-	-	-	-	-	-
YAL062W	1996	1	22	71	-	-	-	-	-	-	-	-	-	-	-
YAL063C	2003	10	75	-	-	-	-	-	-	-	-	-	-	-	-
YAL064C-A	2021	-	-	-	-	-	-	-	-	-	-	-	-	-	-
YAL064W-B	2012	-	-	-	-	-	-	-	-	-	-	-	-	-	-
YAL065C	2015	-	-	-	-	-	-	-	-	-	-	-	-	-	-
YAL066W	2015	-	-	-	-	-	-	-	-	-	-	-	-	-	-
YAL067C	2003	4	-	-	-	-	-	-	-	-	-	-	-	-	-
YAL068C	2019	-	-	-	-	-	-	-	-	-	-	-	-	-	-
YAL068W-A	2018	-	-	-	-	-	-	-	-	-	-	-	-	-	-
YAR002C-A	2000	-	-	-	-	-	-	-	-	-	-	-	-	-	-
YAR002W	2000	8	80	151	-	-	-	-	-	-	-	-	-	-	-
YAR003W	2005	20	81	-	-	-	-	-	-	-	-	-	-	-	-
YAR007C	1993	2	10	20	36	61	97	127	152	199	228	254	479	-	-
YAR008W	2000	1	-	-	-	-	-	-	-	-	-	-	-	-	-
YAR009C	1997	-	-	-	-	-	-	-	-	-	-	-	-	-	-
YAR010C	2004	-	-	-	-	-	-	-	-	-	-	-	-	-	-
YAR014C	1989	1	-	-	-	-	-	-	-	-	-	-	-	-	-
YAR015W	1972	2	14	21	32	40	47	57	90	186	244	308	-	-	-
YAR018C	1992	2	11	-	-	-	-	-	-	-	-	-	-	-	-
YAR019C	1982	3	14	30	47	76	101	118	144	172	206	234	-	-	-
YAR020C	2008	-	-	-	-	-	-	-	-	-	-	-	-	-	-
YAR023C	2004	3	-	-	-	-	-	-	-	-	-	-	-	-	-
YAR027W	1998	-	-	-	-	-	-	-	-	-	-	-	-	-	-
YAR028W	2008	-	-	-	-	-	-	-	-	-	-	-	-	-	-
YAR029W	2009	-	-	-	-	-	-	-	-	-	-	-	-	-	-
YAR031W	2004	-	-	-	-	-	-	-	-	-	-	-	-	-	-
YAR033W	2003	-	-	-	-	-	-	-	-	-	-	-	-	-	-
YAR035C-A	2020	-	-	-	-	-	-	-	-	-	-	-	-	-	-
YAR035W	1993	4	38	-	-	-	-	-	-	-	-	-	-	-	-
YAR042W	1994	1	-	-	-	-	-	-	-	-	-	-	-	-	-
YAR047C	2009	-	-	-	-	-	-	-	-	-	-	-	-	-	-
YAR050W	1977	2	8	16	21	32	40	47	58	66	80	92	153	235	-
YAR053W	2007	-	-	-	-	-	-	-	-	-	-	-	-	-	-
YAR064W	2005	-	-	-	-	-	-	-	-	-	-	-	-	-	-
YAR068W	2001	-	-	-	-	-	-	-	-	-	-	-	-	-	-
YAR070C	2007	-	-	-	-	-	-	-	-	-	-	-	-	-	-
YAR071W	1986	3	36	-	-	-	-	-	-	-	-	-	-	-	-
YAR073W	2005	-	-	-	-	-	-	-	-	-	-	-	-	-	-
YAR075W	2005	-	-	-	-	-	-	-	-	-	-	-	-	-	-
YBL001C	2005	1	-	-	-	-	-	-	-	-	-	-	-	-	-
YBL002W	1980	4	19	55	95	132	199	252	293	351	415	463	703	967	-
YBL003C	1981	4	17	38	62	103	139	196	242	294	348	391	668	949	-
YBL004W	2003	14	-	-	-	-	-	-	-	-	-	-	-	-	-
YBL005W	1986	2	12	26	43	67	86	121	182	239	306	350	-	-	-
YBL005W-A	2004	-	-	-	-	-	-	-	-	-	-	-	-	-	-
YBL005W-B	2013	-	-	-	-	-	-	-	-	-	-	-	-	-	-
YBL006C	2004	16	-	-	-	-	-	-	-	-	-	-	-	-	-
YBL007C	1993	16	57	130	-	-	-	-	-	-	-	-	-	-	-
YBL008W	1995	4	23	-	-	-	-	-	-	-	-	-	-	-	-
YBL009W	2010	8	-	-	-	-	-	-	-	-	-	-	-	-	-
YBL010C	2007	-	-	-	-	-	-	-	-	-	-	-	-	-	-
YBL011W	1995	1	20	-	-	-	-	-	-	-	-	-	-	-	-
YBL012C	2016	-	-	-	-	-	-	-	-	-	-	-	-	-	-
YBL013W	2000	2	16	-	-	-	-	-	-	-	-	-	-	-	-
YBL014C	1994	4	-	-	-	-	-	-	-	-	-	-	-	-	-
YBL015W	1990	1	15	-	-	-	-	-	-	-	-	-	-	-	-
YBL016W	1990	2	10	30	61	74	87	119	142	171	203	228	424	619	-
YBL017C	1988	5	30	59	107	138	173	205	227	257	-	-	-	-	-
YBL018C	1998	5	-	-	-	-	-	-	-	-	-	-	-	-	-
YBL019W	1998	4	10	26	54	76	95	128	154	174	-	-	-	-	-
YBL020W	2000	-	-	-	-	-	-	-	-	-	-	-	-	-	-
YBL021C	2009	-	-	-	-	-	-	-	-	-	-	-	-	-	-
YBL022C	1993	2	22	44	-	-	-	-	-	-	-	-	-	-	-
YBL023C	1991	3	13	25	36	48	64	78	92	114	139	155	301	461	-
YBL024W	1994	2	11	30	53	-	-	-	-	-	-	-	-	-	-
YBL025W	1996	6	-	-	-	-	-	-	-	-	-	-	-	-	-
YBL026W	1994	5	36	78	98	-	-	-	-	-	-	-	-	-	-
YBL027W	1983	14	-	-	-	-	-	-	-	-	-	-	-	-	-
YBL028C	2007	-	-	-	-	-	-	-	-	-	-	-	-	-	-
YBL029C-A	2014	-	-	-	-	-	-	-	-	-	-	-	-	-	-
YBL029W	2014	-	-	-	-	-	-	-	-	-	-	-	-	-	-
YBL030C	1986	1	8	58	82	-	-	-	-	-	-	-	-	-	-
YBL031W	2008	-	-	-	-	-	-	-	-	-	-	-	-	-	-
YBL032W	1994	6	35	-	-	-	-	-	-	-	-	-	-	-	-
YBL033C	1977	3	31	-	-	-	-	-	-	-	-	-	-	-	-
YBL034C	1994	8	33	65	-	-	-	-	-	-	-	-	-	-	-
YBL035C	1994	2	49	-	-	-	-	-	-	-	-	-	-	-	-
YBL036C	1994	2	-	-	-	-	-	-	-	-	-	-	-	-	-
YBL037W	1994	2	30	53	-	-	-	-	-	-	-	-	-	-	-
YBL038W	2004	-	-	-	-	-	-	-	-	-	-	-	-	-	-
YBL039C	1991	1	9	16	39	58	-	-	-	-	-	-	-	-	-
YBL039C-A	2022	-	-	-	-	-	-	-	-	-	-	-	-	-	-
YBL039W-B	2016	-	-	-	-	-	-	-	-	-	-	-	-	-	-
YBL040C	1990	1	8	31	53	-	-	-	-	-	-	-	-	-	-
YBL041W	1994	1	10	25	46	66	85	100	114	126	144	156	242	333	-
YBL042C	1970	2	14	-	-	-	-	-	-	-	-	-	-	-	-
YBL043W	1999	-	-	-	-	-	-	-	-	-	-	-	-	-	-
YBL044W	2008	-	-	-	-	-	-	-	-	-	-	-	-	-	-
YBL045C	1987	7	-	-	-	-	-	-	-	-	-	-	-	-	-
YBL046W	1996	5	24	-	-	-	-	-	-	-	-	-	-	-	-
YBL047C	1994	12	54	99	-	-	-	-	-	-	-	-	-	-	-
YBL048W	2008	-	-	-	-	-	-	-	-	-	-	-	-	-	-
YBL049W	1997	4	-	-	-	-	-	-	-	-	-	-	-	-	-
YBL050W	1988	2	19	66	117	146	-	-	-	-	-	-	-	-	-
YBL051C	2004	3	-	-	-	-	-	-	-	-	-	-	-	-	-
YBL052C	1996	4	65	122	-	-	-	-	-	-	-	-	-	-	-
YBL054W	2008	21	-	-	-	-	-	-	-	-	-	-	-	-	-
YBL055C	2005	1	16	-	-	-	-	-	-	-	-	-	-	-	-
YBL056W	1994	9	-	-	-	-	-	-	-	-	-	-	-	-	-
YBL057C	2002	2	-	-	-	-	-	-	-	-	-	-	-	-	-
YBL058W	1995	16	-	-	-	-	-	-	-	-	-	-	-	-	-
YBL059C-A	2006	2	-	-	-	-	-	-	-	-	-	-	-	-	-
YBL059W	2016	-	-	-	-	-	-	-	-	-	-	-	-	-	-
YBL060W	2007	13	-	-	-	-	-	-	-	-	-	-	-	-	-
YBL061C	1992	2	16	40	67	94	124	-	-	-	-	-	-	-	-
YBL062W	2019	-	-	-	-	-	-	-	-	-	-	-	-	-	-
YBL063W	1992	3	-	-	-	-	-	-	-	-	-	-	-	-	-
YBL064C	2000	2	15	27	64	82	-	-	-	-	-	-	-	-	-
YBL065W	2009	-	-	-	-	-	-	-	-	-	-	-	-	-	-
YBL066C	1993	4	23	60	-	-	-	-	-	-	-	-	-	-	-
YBL067C	2011	-	-	-	-	-	-	-	-	-	-	-	-	-	-
YBL068W	1998	2	-	-	-	-	-	-	-	-	-	-	-	-	-
YBL068W-A	1998	2	-	-	-	-	-	-	-	-	-	-	-	-	-
YBL069W	1995	2	-	-	-	-	-	-	-	-	-	-	-	-	-
YBL070C	2009	-	-	-	-	-	-	-	-	-	-	-	-	-	-
YBL071C	2015	-	-	-	-	-	-	-	-	-	-	-	-	-	-
YBL071W-A	2002	5	19	-	-	-	-	-	-	-	-	-	-	-	-
YBL072C	1982	18	59	-	-	-	-	-	-	-	-	-	-	-	-
YBL074C	1991	2	13	-	-	-	-	-	-	-	-	-	-	-	-
YBL075C	1987	2	11	32	72	165	214	-	-	-	-	-	-	-	-
YBL076C	1975	3	13	44	-	-	-	-	-	-	-	-	-	-	-
YBL078C	1998	2	14	27	44	57	77	102	127	158	175	193	334	460	-
YBL079W	1996	6	-	-	-	-	-	-	-	-	-	-	-	-	-
YBL080C	1994	3	-	-	-	-	-	-	-	-	-	-	-	-	-
YBL081W	2012	-	-	-	-	-	-	-	-	-	-	-	-	-	-
YBL082C	1983	3	11	27	-	-	-	-	-	-	-	-	-	-	-
YBL083C	2011	-	-	-	-	-	-	-	-	-	-	-	-	-	-
YBL084C	1982	1	7	27	47	67	96	132	159	-	-	-	-	-	-
YBL085W	1996	8	62	-	-	-	-	-	-	-	-	-	-	-	-
YBL086C	2017	-	-	-	-	-	-	-	-	-	-	-	-	-	-
YBL087C	1984	8	-	-	-	-	-	-	-	-	-	-	-	-	-
YBL088C	1995	8	36	94	186	-	-	-	-	-	-	-	-	-	-
YBL089W	1994	11	103	-	-	-	-	-	-	-	-	-	-	-	-
YBL090W	1998	-	-	-	-	-	-	-	-	-	-	-	-	-	-
YBL091C	1985	3	9	15	20	29	37	46	65	93	114	133	-	-	-
YBL091C-A	2003	30	-	-	-	-	-	-	-	-	-	-	-	-	-
YBL092W	1995	7	-	-	-	-	-	-	-	-	-	-	-	-	-
YBL093C	1988	7	19	-	-	-	-	-	-	-	-	-	-	-	-
YBL094C	2008	-	-	-	-	-	-	-	-	-	-	-	-	-	-
YBL095W	2008	-	-	-	-	-	-	-	-	-	-	-	-	-	-
YBL097W	2000	3	50	-	-	-	-	-	-	-	-	-	-	-	-
YBL098W	2006	7	34	48	-	-	-	-	-	-	-	-	-	-	-
YBL099W	1994	6	67	-	-	-	-	-	-	-	-	-	-	-	-
YBL100W-A	2004	-	-	-	-	-	-	-	-	-	-	-	-	-	-
YBL101C	2005	29	-	-	-	-	-	-	-	-	-	-	-	-	-
YBL102W	2003	11	-	-	-	-	-	-	-	-	-	-	-	-	-
YBL103C	1997	2	20	74	119	170	208	-	-	-	-	-	-	-	-
YBL104C	2003	14	-	-	-	-	-	-	-	-	-	-	-	-	-
YBL105C	1990	1	6	19	30	42	57	78	97	122	138	152	347	590	-
YBL106C	1998	12	-	-	-	-	-	-	-	-	-	-	-	-	-
YBL107C	2012	-	-	-	-	-	-	-	-	-	-	-	-	-	-
YBL108W	2003	-	-	-	-	-	-	-	-	-	-	-	-	-	-
YBL109W	2009	-	-	-	-	-	-	-	-	-	-	-	-	-	-
YBL111C	2007	-	-	-	-	-	-	-	-	-	-	-	-	-	-
YBL113C	2004	-	-	-	-	-	-	-	-	-	-	-	-	-	-
YBR001C	1994	3	18	46	-	-	-	-	-	-	-	-	-	-	-
YBR002C	1999	1	15	-	-	-	-	-	-	-	-	-	-	-	-
YBR003W	1992	4	26	54	-	-	-	-	-	-	-	-	-	-	-
YBR004C	2005	1	-	-	-	-	-	-	-	-	-	-	-	-	-
YBR005W	2005	2	-	-	-	-	-	-	-	-	-	-	-	-	-
YBR006W	1989	9	-	-	-	-	-	-	-	-	-	-	-	-	-
YBR007C	2006	-	-	-	-	-	-	-	-	-	-	-	-	-	-
YBR008C	1997	2	19	-	-	-	-	-	-	-	-	-	-	-	-
YBR009C	1980	3	17	31	50	75	99	133	158	190	227	270	510	743	-
YBR010W	1983	3	12	29	48	69	94	112	131	150	173	196	311	450	2930
YBR011C	1976	1	8	17	38	54	72	94	115	135	153	-	-	-	-
YBR012C	2020	-	-	-	-	-	-	-	-	-	-	-	-	-	-
YBR012W-B	2004	-	-	-	-	-	-	-	-	-	-	-	-	-	-
YBR013C	2013	-	-	-	-	-	-	-	-	-	-	-	-	-	-
YBR014C	2007	2	21	-	-	-	-	-	-	-	-	-	-	-	-
YBR015C	1975	3	14	29	55	106	-	-	-	-	-	-	-	-	-
YBR016W	2002	-	-	-	-	-	-	-	-	-	-	-	-	-	-
YBR017C	1963	1	11	43	68	96	144	-	-	-	-	-	-	-	-
YBR018C	1977	3	24	97	213	-	-	-	-	-	-	-	-	-	-
YBR019C	1976	1	17	46	87	155	227	345	-	-	-	-	-	-	-
YBR020W	1977	2	16	29	43	65	83	105	146	211	284	316	679	1195	-
YBR021W	1970	3	10	23	40	80	118	158	-	-	-	-	-	-	-
YBR022W	2003	3	16	-	-	-	-	-	-	-	-	-	-	-	-
YBR023C	1978	4	9	21	29	40	53	67	88	117	135	162	341	-	-
YBR024W	1994	4	31	54	86	-	-	-	-	-	-	-	-	-	-
YBR025C	2001	19	-	-	-	-	-	-	-	-	-	-	-	-	-
YBR026C	2001	2	11	-	-	-	-	-	-	-	-	-	-	-	-
YBR028C	1994	7	-	-	-	-	-	-	-	-	-	-	-	-	-
YBR029C	1985	2	42	-	-	-	-	-	-	-	-	-	-	-	-
YBR030W	1996	1	-	-	-	-	-	-	-	-	-	-	-	-	-
YBR031W	1988	1	18	63	103	131	-	-	-	-	-	-	-	-	-
YBR032W	2015	-	-	-	-	-	-	-	-	-	-	-	-	-	-
YBR033W	2004	1	-	-	-	-	-	-	-	-	-	-	-	-	-
YBR034C	1996	1	15	44	-	-	-	-	-	-	-	-	-	-	-
YBR035C	1994	4	23	-	-	-	-	-	-	-	-	-	-	-	-
YBR036C	1986	3	39	-	-	-	-	-	-	-	-	-	-	-	-
YBR037C	1990	1	7	15	33	60	-	-	-	-	-	-	-	-	-
YBR038W	1978	4	10	21	30	44	53	66	83	109	147	172	-	-	-
YBR039W	1994	1	23	-	-	-	-	-	-	-	-	-	-	-	-
YBR040W	1998	24	-	-	-	-	-	-	-	-	-	-	-	-	-
YBR041W	1999	3	-	-	-	-	-	-	-	-	-	-	-	-	-
YBR042C	2007	1	10	21	32	-	-	-	-	-	-	-	-	-	-
YBR043C	2005	4	-	-	-	-	-	-	-	-	-	-	-	-	-
YBR044C	1998	2	-	-	-	-	-	-	-	-	-	-	-	-	-
YBR045C	1996	8	29	-	-	-	-	-	-	-	-	-	-	-	-
YBR046C	2006	2	12	-	-	-	-	-	-	-	-	-	-	-	-
YBR047W	2004	-	-	-	-	-	-	-	-	-	-	-	-	-	-
YBR048W	2004	15	66	-	-	-	-	-	-	-	-	-	-	-	-
YBR049C	1989	2	10	16	25	31	39	52	81	106	124	150	282	-	-
YBR050C	1996	11	-	-	-	-	-	-	-	-	-	-	-	-	-
YBR051W	2021	-	-	-	-	-	-	-	-	-	-	-	-	-	-
YBR052C	2006	12	34	-	-	-	-	-	-	-	-	-	-	-	-
YBR053C	2018	-	-	-	-	-	-	-	-	-	-	-	-	-	-
YBR054W	1997	1	-	-	-	-	-	-	-	-	-	-	-	-	-
YBR055C	1977	5	-	-	-	-	-	-	-	-	-	-	-	-	-
YBR056W	2012	-	-	-	-	-	-	-	-	-	-	-	-	-	-
YBR056W-A	2015	-	-	-	-	-	-	-	-	-	-	-	-	-	-
YBR057C	1983	1	-	-	-	-	-	-	-	-	-	-	-	-	-
YBR058C	1998	1	16	55	106	-	-	-	-	-	-	-	-	-	-
YBR058C-A	2000	3	20	61	-	-	-	-	-	-	-	-	-	-	-
YBR059C	1999	5	-	-	-	-	-	-	-	-	-	-	-	-	-
YBR060C	1985	2	46	-	-	-	-	-	-	-	-	-	-	-	-
YBR061C	2002	4	29	-	-	-	-	-	-	-	-	-	-	-	-
YBR062C	2002	-	-	-	-	-	-	-	-	-	-	-	-	-	-
YBR063C	2021	-	-	-	-	-	-	-	-	-	-	-	-	-	-
YBR065C	1998	13	-	-	-	-	-	-	-	-	-	-	-	-	-
YBR066C	2001	10	-	-	-	-	-	-	-	-	-	-	-	-	-
YBR067C	2008	-	-	-	-	-	-	-	-	-	-	-	-	-	-
YBR068C	1995	2	38	-	-	-	-	-	-	-	-	-	-	-	-
YBR069C	1994	7	70	-	-	-	-	-	-	-	-	-	-	-	-
YBR070C	2005	4	26	-	-	-	-	-	-	-	-	-	-	-	-
YBR071W	2016	-	-	-	-	-	-	-	-	-	-	-	-	-	-
YBR072C-A	2009	2	-	-	-	-	-	-	-	-	-	-	-	-	-
YBR072W	1986	1	5	13	27	43	54	70	90	156	234	303	-	-	-
YBR073W	1997	2	14	37	70	122	174	-	-	-	-	-	-	-	-
YBR074W	1999	7	-	-	-	-	-	-	-	-	-	-	-	-	-
YBR076W	2013	-	-	-	-	-	-	-	-	-	-	-	-	-	-
YBR077C	2004	1	59	-	-	-	-	-	-	-	-	-	-	-	-
YBR078W	1994	7	19	60	94	112	143	-	-	-	-	-	-	-	-
YBR079C	1994	2	11	61	-	-	-	-	-	-	-	-	-	-	-
YBR080C	1983	3	9	14	26	45	79	119	181	242	-	-	-	-	-
YBR081C	1987	5	19	72	-	-	-	-	-	-	-	-	-	-	-
YBR082C	1990	4	15	26	47	84	142	213	287	-	-	-	-	-	-
YBR083W	1990	1	17	41	77	113	150	178	217	251	287	326	-	-	-
YBR084C-A	1983	3	54	-	-	-	-	-	-	-	-	-	-	-	-
YBR084W	1988	2	19	-	-	-	-	-	-	-	-	-	-	-	-
YBR085C-A	2017	-	-	-	-	-	-	-	-	-	-	-	-	-	-
YBR085W	1991	1	10	19	43	66	-	-	-	-	-	-	-	-	-
YBR086C	1988	6	15	42	62	-	-	-	-	-	-	-	-	-	-
YBR087W	1995	2	15	-	-	-	-	-	-	-	-	-	-	-	-
YBR088C	1990	2	12	34	82	125	168	232	-	-	-	-	-	-	-
YBR089C-A	1990	5	-	-	-	-	-	-	-	-	-	-	-	-	-
YBR091C	1999	22	45	-	-	-	-	-	-	-	-	-	-	-	-
YBR092C	1973	3	11	22	50	90	-	-	-	-	-	-	-	-	-
YBR093C	1973	4	10	17	23	30	36	42	48	57	66	80	-	-	-
YBR094W	2007	7	-	-	-	-	-	-	-	-	-	-	-	-	-
YBR095C	2005	24	-	-	-	-	-	-	-	-	-	-	-	-	-
YBR096W	2019	-	-	-	-	-	-	-	-	-	-	-	-	-	-
YBR097W	1988	4	16	72	153	194	303	-	-	-	-	-	-	-	-
YBR098W	2001	3	44	114	-	-	-	-	-	-	-	-	-	-	-
YBR099C	2006	-	-	-	-	-	-	-	-	-	-	-	-	-	-
YBR101C	2004	16	66	-	-	-	-	-	-	-	-	-	-	-	-
YBR102C	1999	9	80	147	-	-	-	-	-	-	-	-	-	-	-
YBR103W	1998	4	25	-	-	-	-	-	-	-	-	-	-	-	-
YBR104W	2005	12	-	-	-	-	-	-	-	-	-	-	-	-	-
YBR105C	1998	3	26	40	54	-	-	-	-	-	-	-	-	-	-
YBR106W	1996	15	-	-	-	-	-	-	-	-	-	-	-	-	-
YBR107C	2001	3	25	-	-	-	-	-	-	-	-	-	-	-	-
YBR108W	2001	10	-	-	-	-	-	-	-	-	-	-	-	-	-
YBR109C	1980	1	5	12	18	24	32	38	46	51	59	66	116	178	1456
YBR110W	1983	2	9	21	43	58	-	-	-	-	-	-	-	-	-
YBR111C	1999	1	-	-	-	-	-	-	-	-	-	-	-	-	-
YBR111W-A	2004	3	42	-	-	-	-	-	-	-	-	-	-	-	-
YBR112C	1980	5	13	31	44	56	71	87	103	121	139	176	382	-	-
YBR113W	2005	-	-	-	-	-	-	-	-	-	-	-	-	-	-
YBR114W	1976	8	19	34	47	121	-	-	-	-	-	-	-	-	-
YBR115C	1973	4	19	74	195	364	565	754	-	-	-	-	-	-	-
YBR116C	2015	-	-	-	-	-	-	-	-	-	-	-	-	-	-
YBR117C	1978	2	61	-	-	-	-	-	-	-	-	-	-	-	-
YBR118W	1981	4	17	38	57	79	105	137	169	199	225	259	401	544	-
YBR119W	2006	4	-	-	-	-	-	-	-	-	-	-	-	-	-
YBR120C	1997	-	-	-	-	-	-	-	-	-	-	-	-	-	-
YBR121C	1999	1	11	30	-	-	-	-	-	-	-	-	-	-	-
YBR122C	2009	-	-	-	-	-	-	-	-	-	-	-	-	-	-
YBR123C	1991	1	18	73	-	-	-	-	-	-	-	-	-	-	-
YBR125C	1999	-	-	-	-	-	-	-	-	-	-	-	-	-	-
YBR126C	1991	2	7	13	20	28	37	54	68	82	95	-	-	-	-
YBR126W-A	2010	-	-	-	-	-	-	-	-	-	-	-	-	-	-
YBR127C	1989	6	39	78	-	-	-	-	-	-	-	-	-	-	-
YBR128C	1998	9	-	-	-	-	-	-	-	-	-	-	-	-	-
YBR129C	2006	6	11	-	-	-	-	-	-	-	-	-	-	-	-
YBR130C	1996	5	23	45	83	-	-	-	-	-	-	-	-	-	-
YBR131C-A	2008	-	-	-	-	-	-	-	-	-	-	-	-	-	-
YBR131W	1997	4	-	-	-	-	-	-	-	-	-	-	-	-	-
YBR132C	1994	2	26	-	-	-	-	-	-	-	-	-	-	-	-
YBR133C	1996	4	16	61	-	-	-	-	-	-	-	-	-	-	-
YBR134W	2010	-	-	-	-	-	-	-	-	-	-	-	-	-	-
YBR135W	1993	3	12	35	73	-	-	-	-	-	-	-	-	-	-
YBR136W	1981	5	16	24	44	57	75	88	101	112	128	142	246	368	-
YBR137W	2001	8	-	-	-	-	-	-	-	-	-	-	-	-	-
YBR138C	2005	-	-	-	-	-	-	-	-	-	-	-	-	-	-
YBR139W	1994	2	-	-	-	-	-	-	-	-	-	-	-	-	-
YBR140C	1981	2	8	24	37	58	95	116	146	172	-	-	-	-	-
YBR141C	2011	6	-	-	-	-	-	-	-	-	-	-	-	-	-
YBR142W	1977	3	-	-	-	-	-	-	-	-	-	-	-	-	-
YBR143C	1980	3	10	18	24	31	39	50	63	79	95	111	281	-	-
YBR144C	2014	-	-	-	-	-	-	-	-	-	-	-	-	-	-
YBR145W	2003	3	-	-	-	-	-	-	-	-	-	-	-	-	-
YBR146W	2000	-	-	-	-	-	-	-	-	-	-	-	-	-	-
YBR147W	2003	5	23	-	-	-	-	-	-	-	-	-	-	-	-
YBR148W	2007	8	-	-	-	-	-	-	-	-	-	-	-	-	-
YBR149W	1998	2	-	-	-	-	-	-	-	-	-	-	-	-	-
YBR150C	1999	7	-	-	-	-	-	-	-	-	-	-	-	-	-
YBR151W	2010	3	-	-	-	-	-	-	-	-	-	-	-	-	-
YBR152W	1999	9	-	-	-	-	-	-	-	-	-	-	-	-	-
YBR153W	1971	1	12	-	-	-	-	-	-	-	-	-	-	-	-
YBR154C	1990	3	13	45	87	140	-	-	-	-	-	-	-	-	-
YBR155W	1998	8	41	52	-	-	-	-	-	-	-	-	-	-	-
YBR156C	1995	7	30	63	112	-	-	-	-	-	-	-	-	-	-
YBR157C	1995	9	-	-	-	-	-	-	-	-	-	-	-	-	-
YBR158W	1995	5	16	45	69	97	-	-	-	-	-	-	-	-	-
YBR159W	1995	3	16	25	47	-	-	-	-	-	-	-	-	-	-
YBR160W	1975	4	12	25	36	46	56	66	76	84	91	111	174	252	2173
YBR161W	1995	12	-	-	-	-	-	-	-	-	-	-	-	-	-
YBR162C	1991	6	41	-	-	-	-	-	-	-	-	-	-	-	-
YBR162W-A	1991	-	-	-	-	-	-	-	-	-	-	-	-	-	-
YBR163W	2010	5	-	-	-	-	-	-	-	-	-	-	-	-	-
YBR164C	1991	2	15	55	102	-	-	-	-	-	-	-	-	-	-
YBR165W	1996	5	-	-	-	-	-	-	-	-	-	-	-	-	-
YBR166C	1977	4	17	48	95	136	170	216	-	-	-	-	-	-	-
YBR167C	1998	5	-	-	-	-	-	-	-	-	-	-	-	-	-
YBR168W	2004	9	-	-	-	-	-	-	-	-	-	-	-	-	-
YBR169C	1993	8	26	47	81	114	172	199	-	-	-	-	-	-	-
YBR170C	1993	2	19	65	148	207	253	-	-	-	-	-	-	-	-
YBR171W	1988	5	38	-	-	-	-	-	-	-	-	-	-	-	-
YBR172C	1993	2	32	-	-	-	-	-	-	-	-	-	-	-	-
YBR173C	1998	3	13	49	77	-	-	-	-	-	-	-	-	-	-
YBR175W	2005	18	86	-	-	-	-	-	-	-	-	-	-	-	-
YBR176W	2000	1	-	-	-	-	-	-	-	-	-	-	-	-	-
YBR177C	1999	3	19	53	-	-	-	-	-	-	-	-	-	-	-
YBR179C	1998	1	16	40	64	96	132	164	186	214	226	244	-	-	-
YBR180W	2002	4	-	-	-	-	-	-	-	-	-	-	-	-	-
YBR181C	1982	11	72	102	144	-	-	-	-	-	-	-	-	-	-
YBR182C	1994	10	-	-	-	-	-	-	-	-	-	-	-	-	-
YBR182C-A	2009	-	-	-	-	-	-	-	-	-	-	-	-	-	-
YBR183W	2000	1	16	43	62	-	-	-	-	-	-	-	-	-	-
YBR184W	2008	-	-	-	-	-	-	-	-	-	-	-	-	-	-
YBR185C	1996	11	-	-	-	-	-	-	-	-	-	-	-	-	-
YBR186W	1994	-	-	-	-	-	-	-	-	-	-	-	-	-	-
YBR187W	2013	1	13	-	-	-	-	-	-	-	-	-	-	-	-
YBR188C	2000	14	-	-	-	-	-	-	-	-	-	-	-	-	-
YBR189W	1979	1	12	45	-	-	-	-	-	-	-	-	-	-	-
YBR190W	2013	-	-	-	-	-	-	-	-	-	-	-	-	-	-
YBR191W	1993	18	-	-	-	-	-	-	-	-	-	-	-	-	-
YBR191W-A	2003	-	-	-	-	-	-	-	-	-	-	-	-	-	-
YBR192W	1993	2	-	-	-	-	-	-	-	-	-	-	-	-	-
YBR193C	1993	4	-	-	-	-	-	-	-	-	-	-	-	-	-
YBR194W	1999	7	-	-	-	-	-	-	-	-	-	-	-	-	-
YBR195C	1992	4	18	61	-	-	-	-	-	-	-	-	-	-	-
YBR196C	1971	1	8	13	23	46	72	102	177	219	254	-	-	-	-
YBR196C-A	2017	-	-	-	-	-	-	-	-	-	-	-	-	-	-
YBR197C	1994	-	-	-	-	-	-	-	-	-	-	-	-	-	-
YBR198C	1994	2	46	-	-	-	-	-	-	-	-	-	-	-	-
YBR199W	1994	-	-	-	-	-	-	-	-	-	-	-	-	-	-
YBR200W	1991	4	24	60	80	112	150	200	232	253	284	321	-	-	-
YBR200W-A	2014	-	-	-	-	-	-	-	-	-	-	-	-	-	-
YBR201W	1994	2	44	95	139	-	-	-	-	-	-	-	-	-	-
YBR202W	1982	4	13	32	54	72	99	154	191	213	249	-	-	-	-
YBR203W	1993	-	-	-	-	-	-	-	-	-	-	-	-	-	-
YBR204C	1993	6	29	-	-	-	-	-	-	-	-	-	-	-	-
YBR205W	1993	18	-	-	-	-	-	-	-	-	-	-	-	-	-
YBR207W	1993	23	-	-	-	-	-	-	-	-	-	-	-	-	-
YBR208C	1978	2	8	27	54	95	-	-	-	-	-	-	-	-	-
YBR209W	1999	11	-	-	-	-	-	-	-	-	-	-	-	-	-
YBR210W	1998	-	-	-	-	-	-	-	-	-	-	-	-	-	-
YBR211C	1997	5	-	-	-	-	-	-	-	-	-	-	-	-	-
YBR212W	2006	2	-	-	-	-	-	-	-	-	-	-	-	-	-
YBR213W	1980	6	14	49	-	-	-	-	-	-	-	-	-	-	-
YBR214W	2005	1	-	-	-	-	-	-	-	-	-	-	-	-	-
YBR215W	2008	-	-	-	-	-	-	-	-	-	-	-	-	-	-
YBR216C	2003	7	28	-	-	-	-	-	-	-	-	-	-	-	-
YBR217W	1998	5	35	79	134	177	217	273	326	392	440	493	-	-	-
YBR218C	1991	2	10	39	67	107	136	-	-	-	-	-	-	-	-
YBR219C	2016	-	-	-	-	-	-	-	-	-	-	-	-	-	-
YBR220C	1999	1	-	-	-	-	-	-	-	-	-	-	-	-	-
YBR221C	2004	20	44	-	-	-	-	-	-	-	-	-	-	-	-
YBR221W-A	2017	-	-	-	-	-	-	-	-	-	-	-	-	-	-
YBR222C	1996	10	-	-	-	-	-	-	-	-	-	-	-	-	-
YBR223C	2001	3	14	31	43	52	77	100	117	131	160	193	-	-	-
YBR225W	2019	-	-	-	-	-	-	-	-	-	-	-	-	-	-
YBR227C	1997	1	18	54	90	154	-	-	-	-	-	-	-	-	-
YBR228W	1999	3	22	55	76	104	146	202	-	-	-	-	-	-	-
YBR229C	1998	5	-	-	-	-	-	-	-	-	-	-	-	-	-
YBR230C	1997	4	-	-	-	-	-	-	-	-	-	-	-	-	-
YBR230W-A	2011	-	-	-	-	-	-	-	-	-	-	-	-	-	-
YBR231C	2004	20	35	-	-	-	-	-	-	-	-	-	-	-	-
YBR233W	1998	3	19	32	-	-	-	-	-	-	-	-	-	-	-
YBR233W-A	2002	5	-	-	-	-	-	-	-	-	-	-	-	-	-
YBR234C	1997	4	-	-	-	-	-	-	-	-	-	-	-	-	-
YBR235W	1995	1	12	-	-	-	-	-	-	-	-	-	-	-	-
YBR236C	1995	1	9	26	44	-	-	-	-	-	-	-	-	-	-
YBR237W	1982	3	19	48	71	-	-	-	-	-	-	-	-	-	-
YBR238C	2013	-	-	-	-	-	-	-	-	-	-	-	-	-	-
YBR239C	2010	14	-	-	-	-	-	-	-	-	-	-	-	-	-
YBR240C	1975	3	21	47	-	-	-	-	-	-	-	-	-	-	-
YBR241C	1997	-	-	-	-	-	-	-	-	-	-	-	-	-	-
YBR242W	2012	-	-	-	-	-	-	-	-	-	-	-	-	-	-
YBR243C	1984	1	6	38	-	-	-	-	-	-	-	-	-	-	-
YBR244W	1988	4	22	62	93	121	-	-	-	-	-	-	-	-	-
YBR245C	1999	4	-	-	-	-	-	-	-	-	-	-	-	-	-
YBR246W	2009	5	-	-	-	-	-	-	-	-	-	-	-	-	-
YBR247C	1997	2	35	102	-	-	-	-	-	-	-	-	-	-	-
YBR248C	1986	4	13	31	74	132	-	-	-	-	-	-	-	-	-
YBR249C	1976	3	14	25	54	83	123	-	-	-	-	-	-	-	-
YBR250W	2009	-	-	-	-	-	-	-	-	-	-	-	-	-	-
YBR251W	2007	14	-	-	-	-	-	-	-	-	-	-	-	-	-
YBR252W	1986	2	16	34	48	-	-	-	-	-	-	-	-	-	-
YBR253W	1993	-	-	-	-	-	-	-	-	-	-	-	-	-	-
YBR254C	1999	21	-	-	-	-	-	-	-	-	-	-	-	-	-
YBR255C-A	2013	-	-	-	-	-	-	-	-	-	-	-	-	-	-
YBR255W	1999	10	-	-	-	-	-	-	-	-	-	-	-	-	-
YBR256C	1988	2	6	-	-	-	-	-	-	-	-	-	-	-	-
YBR257W	1997	1	16	37	-	-	-	-	-	-	-	-	-	-	-
YBR258C	1999	14	-	-	-	-	-	-	-	-	-	-	-	-	-
YBR259W	1999	-	-	-	-	-	-	-	-	-	-	-	-	-	-
YBR260C	1993	2	19	31	-	-	-	-	-	-	-	-	-	-	-
YBR261C	2005	1	15	-	-	-	-	-	-	-	-	-	-	-	-
YBR262C	2011	4	30	-	-	-	-	-	-	-	-	-	-	-	-
YBR263W	1975	1	10	21	-	-	-	-	-	-	-	-	-	-	-
YBR264C	1993	2	-	-	-	-	-	-	-	-	-	-	-	-	-
YBR265W	1998	2	24	-	-	-	-	-	-	-	-	-	-	-	-
YBR266C	1999	-	-	-	-	-	-	-	-	-	-	-	-	-	-
YBR267W	2004	2	56	-	-	-	-	-	-	-	-	-	-	-	-
YBR268W	1997	-	-	-	-	-	-	-	-	-	-	-	-	-	-
YBR269C	2010	-	-	-	-	-	-	-	-	-	-	-	-	-	-
YBR270C	2008	7	-	-	-	-	-	-	-	-	-	-	-	-	-
YBR271W	2007	6	-	-	-	-	-	-	-	-	-	-	-	-	-
YBR272C	1992	3	20	-	-	-	-	-	-	-	-	-	-	-	-
YBR273C	2008	-	-	-	-	-	-	-	-	-	-	-	-	-	-
YBR274W	1994	1	7	20	33	54	70	94	113	128	147	166	257	356	-
YBR275C	1994	4	40	74	102	-	-	-	-	-	-	-	-	-	-
YBR276C	1984	-	-	-	-	-	-	-	-	-	-	-	-	-	-
YBR277C	2017	-	-	-	-	-	-	-	-	-	-	-	-	-	-
YBR278W	1991	4	33	79	-	-	-	-	-	-	-	-	-	-	-
YBR279W	2008	-	-	-	-	-	-	-	-	-	-	-	-	-	-
YBR280C	2006	11	-	-	-	-	-	-	-	-	-	-	-	-	-
YBR281C	2007	6	-	-	-	-	-	-	-	-	-	-	-	-	-
YBR282W	1991	7	-	-	-	-	-	-	-	-	-	-	-	-	-
YBR283C	1994	-	-	-	-	-	-	-	-	-	-	-	-	-	-
YBR284W	2008	-	-	-	-	-	-	-	-	-	-	-	-	-	-
YBR285W	2005	-	-	-	-	-	-	-	-	-	-	-	-	-	-
YBR286W	1994	2	17	-	-	-	-	-	-	-	-	-	-	-	-
YBR287W	1999	-	-	-	-	-	-	-	-	-	-	-	-	-	-
YBR288C	1998	18	-	-	-	-	-	-	-	-	-	-	-	-	-
YBR289W	1984	8	23	75	110	154	-	-	-	-	-	-	-	-	-
YBR290W	1994	2	26	70	-	-	-	-	-	-	-	-	-	-	-
YBR291C	1994	3	29	57	-	-	-	-	-	-	-	-	-	-	-
YBR292C	2009	-	-	-	-	-	-	-	-	-	-	-	-	-	-
YBR293W	2005	4	-	-	-	-	-	-	-	-	-	-	-	-	-
YBR294W	1995	3	-	-	-	-	-	-	-	-	-	-	-	-	-
YBR295W	1990	2	14	-	-	-	-	-	-	-	-	-	-	-	-
YBR296C	1998	1	15	48	102	-	-	-	-	-	-	-	-	-	-
YBR296C-A	2005	-	-	-	-	-	-	-	-	-	-	-	-	-	-
YBR297W	1987	5	35	73	-	-	-	-	-	-	-	-	-	-	-
YBR298C	1963	2	18	27	38	48	60	73	103	164	-	-	-	-	-
YBR298C-A	2012	-	-	-	-	-	-	-	-	-	-	-	-	-	-
YBR299W	1932	3	12	25	42	60	78	115	152	-	-	-	-	-	-
YBR300C	1995	-	-	-	-	-	-	-	-	-	-	-	-	-	-
YBR301W	2001	9	-	-	-	-	-	-	-	-	-	-	-	-	-
YBR302C	2002	7	-	-	-	-	-	-	-	-	-	-	-	-	-
YCL001W	1995	3	10	40	73	-	-	-	-	-	-	-	-	-	-
YCL001W-A	2015	-	-	-	-	-	-	-	-	-	-	-	-	-	-
YCL001W-B	2015	-	-	-	-	-	-	-	-	-	-	-	-	-	-
YCL002C	2017	-	-	-	-	-	-	-	-	-	-	-	-	-	-
YCL004W	1983	1	10	17	58	-	-	-	-	-	-	-	-	-	-
YCL005W	2004	4	33	-	-	-	-	-	-	-	-	-	-	-	-
YCL005W-A	2004	3	-	-	-	-	-	-	-	-	-	-	-	-	-
YCL007C	2020	-	-	-	-	-	-	-	-	-	-	-	-	-	-
YCL008C	1999	4	30	79	160	-	-	-	-	-	-	-	-	-	-
YCL009C	2003	18	46	-	-	-	-	-	-	-	-	-	-	-	-
YCL010C	2008	10	50	84	-	-	-	-	-	-	-	-	-	-	-
YCL011C	1995	1	-	-	-	-	-	-	-	-	-	-	-	-	-
YCL012C	2003	1	-	-	-	-	-	-	-	-	-	-	-	-	-
YCL014W	1991	4	49	101	-	-	-	-	-	-	-	-	-	-	-
YCL016C	2001	3	67	-	-	-	-	-	-	-	-	-	-	-	-
YCL017C	1983	3	10	24	55	90	120	140	160	194	-	-	-	-	-
YCL018W	1974	5	18	90	324	516	770	995	1165	1387	1594	1821	-	-	-
YCL020W	2016	-	-	-	-	-	-	-	-	-	-	-	-	-	-
YCL021W-A	2016	-	-	-	-	-	-	-	-	-	-	-	-	-	-
YCL023C	2016	-	-	-	-	-	-	-	-	-	-	-	-	-	-
YCL024W	1998	8	-	-	-	-	-	-	-	-	-	-	-	-	-
YCL025C	1998	4	85	-	-	-	-	-	-	-	-	-	-	-	-
YCL026C-A	1996	2	12	-	-	-	-	-	-	-	-	-	-	-	-
YCL026C-B	2007	2	-	-	-	-	-	-	-	-	-	-	-	-	-
YCL027W	1988	9	62	207	-	-	-	-	-	-	-	-	-	-	-
YCL028W	1998	6	19	42	60	98	127	162	223	257	298	-	-	-	-
YCL029C	1987	2	17	36	67	113	157	178	-	-	-	-	-	-	-
YCL030C	1972	1	8	15	24	30	40	53	61	70	82	94	155	241	-
YCL031C	1997	1	-	-	-	-	-	-	-	-	-	-	-	-	-
YCL032W	1992	2	14	44	103	155	-	-	-	-	-	-	-	-	-
YCL033C	2001	8	-	-	-	-	-	-	-	-	-	-	-	-	-
YCL034W	2002	-	-	-	-	-	-	-	-	-	-	-	-	-	-
YCL035C	1998	4	33	52	67	88	108	125	-	-	-	-	-	-	-
YCL036W	2008	-	-	-	-	-	-	-	-	-	-	-	-	-	-
YCL037C	1997	4	-	-	-	-	-	-	-	-	-	-	-	-	-
YCL038C	2000	15	62	-	-	-	-	-	-	-	-	-	-	-	-
YCL039W	2010	14	-	-	-	-	-	-	-	-	-	-	-	-	-
YCL040W	1975	7	21	77	148	199	246	-	-	-	-	-	-	-	-
YCL042W	2015	-	-	-	-	-	-	-	-	-	-	-	-	-	-
YCL043C	1991	1	6	15	30	45	71	96	126	163	186	218	-	-	-
YCL044C	2006	1	-	-	-	-	-	-	-	-	-	-	-	-	-
YCL045C	2003	8	-	-	-	-	-	-	-	-	-	-	-	-	-
YCL046W	2017	-	-	-	-	-	-	-	-	-	-	-	-	-	-
YCL047C	2008	2	-	-	-	-	-	-	-	-	-	-	-	-	-
YCL048W	2003	-	-	-	-	-	-	-	-	-	-	-	-	-	-
YCL048W-A	2011	-	-	-	-	-	-	-	-	-	-	-	-	-	-
YCL049C	2005	-	-	-	-	-	-	-	-	-	-	-	-	-	-
YCL050C	1990	3	-	-	-	-	-	-	-	-	-	-	-	-	-
YCL051W	1997	3	-	-	-	-	-	-	-	-	-	-	-	-	-
YCL052C	1997	4	-	-	-	-	-	-	-	-	-	-	-	-	-
YCL054W	1989	3	23	51	65	90	102	-	-	-	-	-	-	-	-
YCL055W	1996	6	32	-	-	-	-	-	-	-	-	-	-	-	-
YCL056C	1993	1	-	-	-	-	-	-	-	-	-	-	-	-	-
YCL057C-A	2005	3	18	28	41	55	67	91	107	-	-	-	-	-	-
YCL057W	1985	2	-	-	-	-	-	-	-	-	-	-	-	-	-
YCL058C	2002	8	22	-	-	-	-	-	-	-	-	-	-	-	-
YCL058W-A	2001	1	-	-	-	-	-	-	-	-	-	-	-	-	-
YCL059C	1996	1	30	-	-	-	-	-	-	-	-	-	-	-	-
YCL061C	2003	4	30	91	153	-	-	-	-	-	-	-	-	-	-
YCL063W	2003	9	47	-	-	-	-	-	-	-	-	-	-	-	-
YCL064C	1988	3	13	50	105	-	-	-	-	-	-	-	-	-	-
YCL065W	2018	-	-	-	-	-	-	-	-	-	-	-	-	-	-
YCL066W	1979	6	25	48	111	-	-	-	-	-	-	-	-	-	-
YCL067C	1979	5	17	33	49	69	110	173	228	269	326	-	-	-	-
YCL068C	2014	-	-	-	-	-	-	-	-	-	-	-	-	-	-
YCL069W	2005	14	-	-	-	-	-	-	-	-	-	-	-	-	-
YCL073C	2005	13	-	-	-	-	-	-	-	-	-	-	-	-	-
YCL076W	2018	-	-	-	-	-	-	-	-	-	-	-	-	-	-
YCR001W	2013	-	-	-	-	-	-	-	-	-	-	-	-	-	-
YCR002C	1992	12	59	-	-	-	-	-	-	-	-	-	-	-	-
YCR003W	2009	-	-	-	-	-	-	-	-	-	-	-	-	-	-
YCR004C	1994	1	10	-	-	-	-	-	-	-	-	-	-	-	-
YCR005C	1986	1	6	31	90	167	203	-	-	-	-	-	-	-	-
YCR007C	1994	-	-	-	-	-	-	-	-	-	-	-	-	-	-
YCR008W	1991	1	35	-	-	-	-	-	-	-	-	-	-	-	-
YCR009C	1991	1	34	101	-	-	-	-	-	-	-	-	-	-	-
YCR010C	1992	3	20	41	69	100	-	-	-	-	-	-	-	-	-
YCR011C	1991	1	16	24	39	51	61	-	-	-	-	-	-	-	-
YCR012W	1978	1	8	16	28	33	43	64	76	93	125	153	378	697	-
YCR013C	2015	-	-	-	-	-	-	-	-	-	-	-	-	-	-
YCR014C	1992	2	9	15	31	55	78	103	136	-	-	-	-	-	-
YCR015C	2008	2	-	-	-	-	-	-	-	-	-	-	-	-	-
YCR016W	2007	-	-	-	-	-	-	-	-	-	-	-	-	-	-
YCR017C	2001	10	-	-	-	-	-	-	-	-	-	-	-	-	-
YCR018C	1990	1	-	-	-	-	-	-	-	-	-	-	-	-	-
YCR019W	1986	-	-	-	-	-	-	-	-	-	-	-	-	-	-
YCR020C	1977	3	12	46	-	-	-	-	-	-	-	-	-	-	-
YCR020C-A	1977	-	-	-	-	-	-	-	-	-	-	-	-	-	-
YCR020W-B	2001	2	-	-	-	-	-	-	-	-	-	-	-	-	-
YCR021C	1992	1	5	47	82	141	-	-	-	-	-	-	-	-	-
YCR022C	2007	-	-	-	-	-	-	-	-	-	-	-	-	-	-
YCR023C	1992	-	-	-	-	-	-	-	-	-	-	-	-	-	-
YCR024C	1992	2	-	-	-	-	-	-	-	-	-	-	-	-	-
YCR024C-A	1998	11	-	-	-	-	-	-	-	-	-	-	-	-	-
YCR024C-B	2015	-	-	-	-	-	-	-	-	-	-	-	-	-	-
YCR025C	1992	-	-	-	-	-	-	-	-	-	-	-	-	-	-
YCR026C	1992	7	21	28	-	-	-	-	-	-	-	-	-	-	-
YCR027C	2002	2	36	-	-	-	-	-	-	-	-	-	-	-	-
YCR028C	1992	3	25	-	-	-	-	-	-	-	-	-	-	-	-
YCR028C-A	2008	-	-	-	-	-	-	-	-	-	-	-	-	-	-
YCR030C	2000	3	-	-	-	-	-	-	-	-	-	-	-	-	-
YCR031C	1981	2	39	93	-	-	-	-	-	-	-	-	-	-	-
YCR032W	1991	3	16	30	36	-	-	-	-	-	-	-	-	-	-
YCR033W	1991	18	-	-	-	-	-	-	-	-	-	-	-	-	-
YCR034W	1991	2	12	44	73	114	-	-	-	-	-	-	-	-	-
YCR035C	1991	5	39	-	-	-	-	-	-	-	-	-	-	-	-
YCR036W	2004	-	-	-	-	-	-	-	-	-	-	-	-	-	-
YCR037C	1996	6	63	-	-	-	-	-	-	-	-	-	-	-	-
YCR038C	1991	3	25	-	-	-	-	-	-	-	-	-	-	-	-
YCR039C	1979	5	17	33	49	67	116	178	227	298	-	-	-	-	-
YCR040W	1979	6	25	48	113	-	-	-	-	-	-	-	-	-	-
YCR041W	2015	2	-	-	-	-	-	-	-	-	-	-	-	-	-
YCR042C	1976	3	31	-	-	-	-	-	-	-	-	-	-	-	-
YCR043C	2009	-	-	-	-	-	-	-	-	-	-	-	-	-	-
YCR044C	1983	10	-	-	-	-	-	-	-	-	-	-	-	-	-
YCR045C	2007	-	-	-	-	-	-	-	-	-	-	-	-	-	-
YCR046C	1996	7	-	-	-	-	-	-	-	-	-	-	-	-	-
YCR047C	1999	5	34	-	-	-	-	-	-	-	-	-	-	-	-
YCR047W-A	2017	-	-	-	-	-	-	-	-	-	-	-	-	-	-
YCR048W	1979	4	33	-	-	-	-	-	-	-	-	-	-	-	-
YCR051W	2007	-	-	-	-	-	-	-	-	-	-	-	-	-	-
YCR052W	1996	23	-	-	-	-	-	-	-	-	-	-	-	-	-
YCR053W	1972	1	11	52	94	154	198	-	-	-	-	-	-	-	-
YCR054C	1990	-	-	-	-	-	-	-	-	-	-	-	-	-	-
YCR057C	1996	1	31	-	-	-	-	-	-	-	-	-	-	-	-
YCR059C	2013	-	-	-	-	-	-	-	-	-	-	-	-	-	-
YCR060W	2006	10	49	-	-	-	-	-	-	-	-	-	-	-	-
YCR061W	2007	-	-	-	-	-	-	-	-	-	-	-	-	-	-
YCR063W	2004	3	17	-	-	-	-	-	-	-	-	-	-	-	-
YCR065W	1993	2	40	73	-	-	-	-	-	-	-	-	-	-	-
YCR066W	1975	4	14	22	33	44	64	95	111	145	173	197	352	-	-
YCR067C	1992	10	-	-	-	-	-	-	-	-	-	-	-	-	-
YCR068W	1997	5	57	132	-	-	-	-	-	-	-	-	-	-	-
YCR069W	1997	4	10	21	31	-	-	-	-	-	-	-	-	-	-
YCR071C	1997	6	-	-	-	-	-	-	-	-	-	-	-	-	-
YCR072C	1996	1	60	-	-	-	-	-	-	-	-	-	-	-	-
YCR073C	1996	11	96	-	-	-	-	-	-	-	-	-	-	-	-
YCR073W-A	2004	10	-	-	-	-	-	-	-	-	-	-	-	-	-
YCR075C	1990	1	10	31	-	-	-	-	-	-	-	-	-	-	-
YCR075W-A	2012	4	-	-	-	-	-	-	-	-	-	-	-	-	-
YCR076C	2011	-	-	-	-	-	-	-	-	-	-	-	-	-	-
YCR077C	2000	1	-	-	-	-	-	-	-	-	-	-	-	-	-
YCR079W	1999	4	36	-	-	-	-	-	-	-	-	-	-	-	-
YCR081W	1994	8	62	-	-	-	-	-	-	-	-	-	-	-	-
YCR082W	2006	-	-	-	-	-	-	-	-	-	-	-	-	-	-
YCR083W	1999	2	17	-	-	-	-	-	-	-	-	-	-	-	-
YCR084C	1977	3	14	35	62	89	148	216	278	349	429	-	-	-	-
YCR086W	2001	12	-	-	-	-	-	-	-	-	-	-	-	-	-
YCR087C-A	2008	-	-	-	-	-	-	-	-	-	-	-	-	-	-
YCR087W	2012	-	-	-	-	-	-	-	-	-	-	-	-	-	-
YCR088W	1988	4	14	39	65	115	181	222	282	334	-	-	-	-	-
YCR089W	1997	5	48	-	-	-	-	-	-	-	-	-	-	-	-
YCR090C	2005	-	-	-	-	-	-	-	-	-	-	-	-	-	-
YCR091W	1992	1	-	-	-	-	-	-	-	-	-	-	-	-	-
YCR092C	1991	1	14	34	61	85	107	127	159	196	229	264	-	-	-
YCR093W	1982	4	20	41	64	82	141	172	191	221	237	260	408	-	-
YCR094W	1982	4	12	28	57	80	103	-	-	-	-	-	-	-	-
YCR095C	2005	-	-	-	-	-	-	-	-	-	-	-	-	-	-
YCR095W-A	2021	-	-	-	-	-	-	-	-	-	-	-	-	-	-
YCR096C	1992	14	-	-	-	-	-	-	-	-	-	-	-	-	-
YCR097W	1991	1	-	-	-	-	-	-	-	-	-	-	-	-	-
YCR097W-A	2014	-	-	-	-	-	-	-	-	-	-	-	-	-	-
YCR098C	1992	3	-	-	-	-	-	-	-	-	-	-	-	-	-
YCR099C	2008	-	-	-	-	-	-	-	-	-	-	-	-	-	-
YCR100C	2008	-	-	-	-	-	-	-	-	-	-	-	-	-	-
YCR101C	2008	-	-	-	-	-	-	-	-	-	-	-	-	-	-
YCR102C	2008	4	-	-	-	-	-	-	-	-	-	-	-	-	-
YCR102W-A	2012	-	-	-	-	-	-	-	-	-	-	-	-	-	-
YCR104W	1994	2	-	-	-	-	-	-	-	-	-	-	-	-	-
YCR105W	2002	2	-	-	-	-	-	-	-	-	-	-	-	-	-
YCR106W	2005	-	-	-	-	-	-	-	-	-	-	-	-	-	-
YCR107W	1995	-	-	-	-	-	-	-	-	-	-	-	-	-	-
YCR108C	2016	-	-	-	-	-	-	-	-	-	-	-	-	-	-
YDL002C	2005	9	44	71	-	-	-	-	-	-	-	-	-	-	-
YDL003W	1997	2	9	21	37	75	141	182	226	-	-	-	-	-	-
YDL004W	2000	8	-	-	-	-	-	-	-	-	-	-	-	-	-
YDL005C	1999	10	47	-	-	-	-	-	-	-	-	-	-	-	-
YDL006W	1989	2	16	40	92	-	-	-	-	-	-	-	-	-	-
YDL007C-A	2006	-	-	-	-	-	-	-	-	-	-	-	-	-	-
YDL007W	1995	2	28	72	111	-	-	-	-	-	-	-	-	-	-
YDL008W	1998	3	31	60	91	111	-	-	-	-	-	-	-	-	-
YDL009C	1999	-	-	-	-	-	-	-	-	-	-	-	-	-	-
YDL010W	1999	11	-	-	-	-	-	-	-	-	-	-	-	-	-
YDL011C	2017	-	-	-	-	-	-	-	-	-	-	-	-	-	-
YDL012C	1999	-	-	-	-	-	-	-	-	-	-	-	-	-	-
YDL013W	2001	9	26	82	-	-	-	-	-	-	-	-	-	-	-
YDL014W	1992	4	31	99	188	271	339	-	-	-	-	-	-	-	-
YDL015C	1999	4	33	72	-	-	-	-	-	-	-	-	-	-	-
YDL016C	2006	-	-	-	-	-	-	-	-	-	-	-	-	-	-
YDL017W	1975	4	12	26	33	41	49	61	72	83	99	130	388	-	-
YDL018C	1999	9	-	-	-	-	-	-	-	-	-	-	-	-	-
YDL019C	1999	8	65	-	-	-	-	-	-	-	-	-	-	-	-
YDL020C	1993	4	15	31	87	167	-	-	-	-	-	-	-	-	-
YDL021W	1999	12	-	-	-	-	-	-	-	-	-	-	-	-	-
YDL022C-A	2021	-	-	-	-	-	-	-	-	-	-	-	-	-	-
YDL022W	1979	2	9	23	39	-	-	-	-	-	-	-	-	-	-
YDL024C	2000	-	-	-	-	-	-	-	-	-	-	-	-	-	-
YDL025C	2007	8	-	-	-	-	-	-	-	-	-	-	-	-	-
YDL026W	2013	-	-	-	-	-	-	-	-	-	-	-	-	-	-
YDL027C	2009	-	-	-	-	-	-	-	-	-	-	-	-	-	-
YDL028C	1994	1	53	132	-	-	-	-	-	-	-	-	-	-	-
YDL029W	1992	5	61	124	184	247	313	-	-	-	-	-	-	-	-
YDL030W	1991	2	-	-	-	-	-	-	-	-	-	-	-	-	-
YDL031W	1999	2	-	-	-	-	-	-	-	-	-	-	-	-	-
YDL033C	2003	5	32	-	-	-	-	-	-	-	-	-	-	-	-
YDL034W	2005	-	-	-	-	-	-	-	-	-	-	-	-	-	-
YDL035C	1999	4	20	42	111	187	-	-	-	-	-	-	-	-	-
YDL036C	2004	7	-	-	-	-	-	-	-	-	-	-	-	-	-
YDL037C	2003	-	-	-	-	-	-	-	-	-	-	-	-	-	-
YDL039C	2008	-	-	-	-	-	-	-	-	-	-	-	-	-	-
YDL040C	1996	11	59	-	-	-	-	-	-	-	-	-	-	-	-
YDL042C	1985	6	17	36	50	63	69	84	92	104	111	125	195	293	-
YDL043C	1978	1	11	39	73	-	-	-	-	-	-	-	-	-	-
YDL044C	1989	4	27	39	-	-	-	-	-	-	-	-	-	-	-
YDL045C	2004	5	17	-	-	-	-	-	-	-	-	-	-	-	-
YDL045W-A	1997	3	-	-	-	-	-	-	-	-	-	-	-	-	-
YDL046W	1999	1	40	-	-	-	-	-	-	-	-	-	-	-	-
YDL047W	1989	3	15	31	49	62	80	117	168	222	262	-	-	-	-
YDL048C	2007	10	-	-	-	-	-	-	-	-	-	-	-	-	-
YDL049C	1996	3	-	-	-	-	-	-	-	-	-	-	-	-	-
YDL051W	1994	1	6	20	30	42	53	72	114	-	-	-	-	-	-
YDL052C	2002	-	-	-	-	-	-	-	-	-	-	-	-	-	-
YDL053C	2009	7	-	-	-	-	-	-	-	-	-	-	-	-	-
YDL054C	1993	2	-	-	-	-	-	-	-	-	-	-	-	-	-
YDL055C	1996	3	9	16	55	89	-	-	-	-	-	-	-	-	-
YDL056W	1994	5	21	94	-	-	-	-	-	-	-	-	-	-	-
YDL057W	1999	-	-	-	-	-	-	-	-	-	-	-	-	-	-
YDL058W	1991	1	7	41	-	-	-	-	-	-	-	-	-	-	-
YDL059C	1996	1	21	60	105	155	256	-	-	-	-	-	-	-	-
YDL060W	1978	1	18	52	83	-	-	-	-	-	-	-	-	-	-
YDL061C	1982	16	-	-	-	-	-	-	-	-	-	-	-	-	-
YDL063C	1999	-	-	-	-	-	-	-	-	-	-	-	-	-	-
YDL064W	1996	3	9	24	35	49	59	74	97	109	133	147	230	339	-
YDL065C	1999	4	13	47	81	115	169	-	-	-	-	-	-	-	-
YDL066W	1998	3	14	47	-	-	-	-	-	-	-	-	-	-	-
YDL067C	1986	1	19	-	-	-	-	-	-	-	-	-	-	-	-
YDL069C	1986	3	-	-	-	-	-	-	-	-	-	-	-	-	-
YDL070W	1999	14	26	45	66	-	-	-	-	-	-	-	-	-	-
YDL071C	2011	-	-	-	-	-	-	-	-	-	-	-	-	-	-
YDL072C	1997	-	-	-	-	-	-	-	-	-	-	-	-	-	-
YDL073W	2016	-	-	-	-	-	-	-	-	-	-	-	-	-	-
YDL074C	2000	14	64	134	184	243	-	-	-	-	-	-	-	-	-
YDL075W	1984	27	-	-	-	-	-	-	-	-	-	-	-	-	-
YDL076C	2005	11	-	-	-	-	-	-	-	-	-	-	-	-	-
YDL077C	1992	5	49	118	154	208	-	-	-	-	-	-	-	-	-
YDL078C	1979	4	25	71	-	-	-	-	-	-	-	-	-	-	-
YDL079C	1995	15	-	-	-	-	-	-	-	-	-	-	-	-	-
YDL080C	1979	4	22	42	90	-	-	-	-	-	-	-	-	-	-
YDL081C	1989	6	20	-	-	-	-	-	-	-	-	-	-	-	-
YDL082W	1998	-	-	-	-	-	-	-	-	-	-	-	-	-	-
YDL083C	2006	9	38	-	-	-	-	-	-	-	-	-	-	-	-
YDL084W	1998	3	10	26	63	115	145	196	-	-	-	-	-	-	-
YDL085C-A	2008	-	-	-	-	-	-	-	-	-	-	-	-	-	-
YDL085W	1998	5	53	-	-	-	-	-	-	-	-	-	-	-	-
YDL086W	1998	-	-	-	-	-	-	-	-	-	-	-	-	-	-
YDL087C	1998	3	17	51	-	-	-	-	-	-	-	-	-	-	-
YDL088C	1995	11	-	-	-	-	-	-	-	-	-	-	-	-	-
YDL089W	2004	7	-	-	-	-	-	-	-	-	-	-	-	-	-
YDL090C	1986	1	12	-	-	-	-	-	-	-	-	-	-	-	-
YDL091C	2010	10	-	-	-	-	-	-	-	-	-	-	-	-	-
YDL092W	1994	3	16	-	-	-	-	-	-	-	-	-	-	-	-
YDL093W	1996	19	-	-	-	-	-	-	-	-	-	-	-	-	-
YDL095W	1995	-	-	-	-	-	-	-	-	-	-	-	-	-	-
YDL096C	2011	-	-	-	-	-	-	-	-	-	-	-	-	-	-
YDL097C	2003	4	50	79	124	-	-	-	-	-	-	-	-	-	-
YDL098C	1996	6	-	-	-	-	-	-	-	-	-	-	-	-	-
YDL099W	2007	-	-	-	-	-	-	-	-	-	-	-	-	-	-
YDL100C	1996	3	12	25	43	60	90	-	-	-	-	-	-	-	-
YDL101C	1993	6	25	52	93	161	248	-	-	-	-	-	-	-	-
YDL102W	1977	5	14	23	31	43	62	80	100	120	139	149	295	471	-
YDL103C	1980	1	16	41	-	-	-	-	-	-	-	-	-	-	-
YDL104C	1994	4	19	-	-	-	-	-	-	-	-	-	-	-	-
YDL105W	1994	6	40	-	-	-	-	-	-	-	-	-	-	-	-
YDL106C	1973	4	19	36	49	80	104	123	136	154	168	181	-	-	-
YDL107W	1995	3	26	-	-	-	-	-	-	-	-	-	-	-	-
YDL108W	1993	2	12	24	79	129	161	-	-	-	-	-	-	-	-
YDL109C	1999	-	-	-	-	-	-	-	-	-	-	-	-	-	-
YDL110C	1996	10	-	-	-	-	-	-	-	-	-	-	-	-	-
YDL111C	1997	13	-	-	-	-	-	-	-	-	-	-	-	-	-
YDL112W	1999	1	-	-	-	-	-	-	-	-	-	-	-	-	-
YDL113C	2002	36	98	-	-	-	-	-	-	-	-	-	-	-	-
YDL114W	1998	4	16	32	42	57	71	87	97	106	-	-	-	-	-
YDL115C	2011	3	-	-	-	-	-	-	-	-	-	-	-	-	-
YDL116W	1997	27	-	-	-	-	-	-	-	-	-	-	-	-	-
YDL117W	2000	10	39	-	-	-	-	-	-	-	-	-	-	-	-
YDL119C	2012	1	18	-	-	-	-	-	-	-	-	-	-	-	-
YDL120W	1997	1	8	19	34	42	61	88	103	129	159	175	-	-	-
YDL121C	2017	-	-	-	-	-	-	-	-	-	-	-	-	-	-
YDL122W	1991	3	-	-	-	-	-	-	-	-	-	-	-	-	-
YDL123W	2009	2	-	-	-	-	-	-	-	-	-	-	-	-	-
YDL124W	2004	1	-	-	-	-	-	-	-	-	-	-	-	-	-
YDL125C	2000	2	-	-	-	-	-	-	-	-	-	-	-	-	-
YDL126C	1982	5	17	34	51	82	106	143	180	213	247	279	500	-	-
YDL127W	1997	19	-	-	-	-	-	-	-	-	-	-	-	-	-
YDL128W	1996	2	19	46	-	-	-	-	-	-	-	-	-	-	-
YDL129W	2009	-	-	-	-	-	-	-	-	-	-	-	-	-	-
YDL130W	1989	5	20	51	85	-	-	-	-	-	-	-	-	-	-
YDL130W-A	1994	7	-	-	-	-	-	-	-	-	-	-	-	-	-
YDL131W	1977	5	20	65	-	-	-	-	-	-	-	-	-	-	-
YDL132W	1996	8	34	71	139	200	-	-	-	-	-	-	-	-	-
YDL133W	2009	-	-	-	-	-	-	-	-	-	-	-	-	-	-
YDL134C	1990	4	68	-	-	-	-	-	-	-	-	-	-	-	-
YDL135C	1996	9	59	-	-	-	-	-	-	-	-	-	-	-	-
YDL136W	1993	1	10	27	57	77	-	-	-	-	-	-	-	-	-
YDL137W	1990	5	24	-	-	-	-	-	-	-	-	-	-	-	-
YDL138W	1991	6	24	57	107	147	182	210	246	286	327	353	-	-	-
YDL139C	2000	3	25	44	74	-	-	-	-	-	-	-	-	-	-
YDL140C	1987	1	10	21	35	46	81	97	130	160	200	223	366	514	-
YDL141W	1995	1	19	-	-	-	-	-	-	-	-	-	-	-	-
YDL142C	1997	1	6	20	44	64	91	127	-	-	-	-	-	-	-
YDL143W	2003	1	28	-	-	-	-	-	-	-	-	-	-	-	-
YDL144C	2005	-	-	-	-	-	-	-	-	-	-	-	-	-	-
YDL145C	1996	3	25	-	-	-	-	-	-	-	-	-	-	-	-
YDL146W	2005	-	-	-	-	-	-	-	-	-	-	-	-	-	-
YDL147W	1998	8	47	117	-	-	-	-	-	-	-	-	-	-	-
YDL148C	1999	9	-	-	-	-	-	-	-	-	-	-	-	-	-
YDL149W	1997	3	10	18	30	82	134	182	214	249	284	325	-	-	-
YDL150W	1992	6	39	-	-	-	-	-	-	-	-	-	-	-	-
YDL153C	1998	3	46	-	-	-	-	-	-	-	-	-	-	-	-
YDL154W	1998	2	16	51	94	-	-	-	-	-	-	-	-	-	-
YDL155W	1991	6	43	112	172	-	-	-	-	-	-	-	-	-	-
YDL156W	2006	6	19	-	-	-	-	-	-	-	-	-	-	-	-
YDL157C	2013	-	-	-	-	-	-	-	-	-	-	-	-	-	-
YDL159W	1980	5	27	44	76	105	158	216	257	334	-	-	-	-	-
YDL159W-A	2008	-	-	-	-	-	-	-	-	-	-	-	-	-	-
YDL160C	1998	4	21	45	78	110	152	194	232	258	285	320	-	-	-
YDL160C-A	2001	-	-	-	-	-	-	-	-	-	-	-	-	-	-
YDL161W	1998	3	18	51	89	153	210	-	-	-	-	-	-	-	-
YDL162C	2020	-	-	-	-	-	-	-	-	-	-	-	-	-	-
YDL163W	2009	-	-	-	-	-	-	-	-	-	-	-	-	-	-
YDL164C	1977	2	7	13	19	29	35	45	56	65	76	95	219	430	-
YDL165W	1982	4	19	69	103	-	-	-	-	-	-	-	-	-	-
YDL166C	1998	8	32	-	-	-	-	-	-	-	-	-	-	-	-
YDL167C	2004	33	-	-	-	-	-	-	-	-	-	-	-	-	-
YDL168W	1993	4	26	62	-	-	-	-	-	-	-	-	-	-	-
YDL169C	1993	-	-	-	-	-	-	-	-	-	-	-	-	-	-
YDL170W	1989	5	35	-	-	-	-	-	-	-	-	-	-	-	-
YDL171C	1995	1	25	83	-	-	-	-	-	-	-	-	-	-	-
YDL172C	2017	-	-	-	-	-	-	-	-	-	-	-	-	-	-
YDL173W	2010	11	-	-	-	-	-	-	-	-	-	-	-	-	-
YDL174C	1983	3	27	-	-	-	-	-	-	-	-	-	-	-	-
YDL175C	2000	3	36	99	-	-	-	-	-	-	-	-	-	-	-
YDL176W	2006	-	-	-	-	-	-	-	-	-	-	-	-	-	-
YDL177C	2015	-	-	-	-	-	-	-	-	-	-	-	-	-	-
YDL178W	1983	4	16	-	-	-	-	-	-	-	-	-	-	-	-
YDL179W	1997	13	-	-	-	-	-	-	-	-	-	-	-	-	-
YDL180W	2012	-	-	-	-	-	-	-	-	-	-	-	-	-	-
YDL181W	1988	6	25	-	-	-	-	-	-	-	-	-	-	-	-
YDL182W	1996	2	31	60	130	-	-	-	-	-	-	-	-	-	-
YDL183C	2003	-	-	-	-	-	-	-	-	-	-	-	-	-	-
YDL184C	1995	2	-	-	-	-	-	-	-	-	-	-	-	-	-
YDL185W	1986	3	8	17	27	32	40	50	67	92	128	156	-	-	-
YDL186W	2018	-	-	-	-	-	-	-	-	-	-	-	-	-	-
YDL188C	1990	4	12	-	-	-	-	-	-	-	-	-	-	-	-
YDL189W	2006	7	13	33	-	-	-	-	-	-	-	-	-	-	-
YDL190C	1995	2	12	43	92	124	-	-	-	-	-	-	-	-	-
YDL191W	1991	1	-	-	-	-	-	-	-	-	-	-	-	-	-
YDL192W	1990	2	11	25	45	58	78	99	115	130	146	170	273	386	-
YDL193W	1999	8	21	-	-	-	-	-	-	-	-	-	-	-	-
YDL194W	1984	3	8	21	33	52	74	109	147	185	219	249	415	-	-
YDL195W	1995	3	30	58	88	131	177	196	241	-	-	-	-	-	-
YDL196W	2015	-	-	-	-	-	-	-	-	-	-	-	-	-	-
YDL197C	1996	6	-	-	-	-	-	-	-	-	-	-	-	-	-
YDL198C	2004	2	22	-	-	-	-	-	-	-	-	-	-	-	-
YDL199C	2010	-	-	-	-	-	-	-	-	-	-	-	-	-	-
YDL200C	1999	3	20	-	-	-	-	-	-	-	-	-	-	-	-
YDL201W	1999	2	24	-	-	-	-	-	-	-	-	-	-	-	-
YDL202W	1997	1	-	-	-	-	-	-	-	-	-	-	-	-	-
YDL203C	2007	-	-	-	-	-	-	-	-	-	-	-	-	-	-
YDL204W	2008	19	-	-	-	-	-	-	-	-	-	-	-	-	-
YDL205C	1975	1	16	55	-	-	-	-	-	-	-	-	-	-	-
YDL207W	1996	7	22	60	100	125	154	-	-	-	-	-	-	-	-
YDL208W	1977	1	9	45	91	164	-	-	-	-	-	-	-	-	-
YDL209C	2002	3	-	-	-	-	-	-	-	-	-	-	-	-	-
YDL210W	1989	5	17	27	-	-	-	-	-	-	-	-	-	-	-
YDL211C	2007	-	-	-	-	-	-	-	-	-	-	-	-	-	-
YDL212W	1992	2	22	57	-	-	-	-	-	-	-	-	-	-	-
YDL213C	2005	4	-	-	-	-	-	-	-	-	-	-	-	-	-
YDL214C	1984	6	-	-	-	-	-	-	-	-	-	-	-	-	-
YDL215C	1978	3	55	-	-	-	-	-	-	-	-	-	-	-	-
YDL216C	2001	4	19	32	63	82	103	138	159	180	201	224	-	-	-
YDL217C	1997	-	-	-	-	-	-	-	-	-	-	-	-	-	-
YDL218W	2004	-	-	-	-	-	-	-	-	-	-	-	-	-	-
YDL219W	2000	3	-	-	-	-	-	-	-	-	-	-	-	-	-
YDL220C	1977	7	16	27	37	46	53	67	79	86	101	111	224	347	-
YDL222C	2003	-	-	-	-	-	-	-	-	-	-	-	-	-	-
YDL223C	2002	1	-	-	-	-	-	-	-	-	-	-	-	-	-
YDL224C	2001	-	-	-	-	-	-	-	-	-	-	-	-	-	-
YDL225W	1998	4	31	72	125	164	209	-	-	-	-	-	-	-	-
YDL226C	1994	2	30	-	-	-	-	-	-	-	-	-	-	-	-
YDL227C	1992	2	28	85	-	-	-	-	-	-	-	-	-	-	-
YDL228C	2018	-	-	-	-	-	-	-	-	-	-	-	-	-	-
YDL229W	1982	3	26	-	-	-	-	-	-	-	-	-	-	-	-
YDL230W	1991	1	18	33	63	76	-	-	-	-	-	-	-	-	-
YDL231C	2010	-	-	-	-	-	-	-	-	-	-	-	-	-	-
YDL232W	1997	4	-	-	-	-	-	-	-	-	-	-	-	-	-
YDL233W	2010	4	-	-	-	-	-	-	-	-	-	-	-	-	-
YDL234C	1999	20	-	-	-	-	-	-	-	-	-	-	-	-	-
YDL235C	1996	3	13	28	66	96	117	150	166	204	-	-	-	-	-
YDL236W	1989	1	14	30	60	-	-	-	-	-	-	-	-	-	-
YDL237W	2009	-	-	-	-	-	-	-	-	-	-	-	-	-	-
YDL238C	2004	2	-	-	-	-	-	-	-	-	-	-	-	-	-
YDL239C	2002	5	-	-	-	-	-	-	-	-	-	-	-	-	-
YDL240W	2001	4	-	-	-	-	-	-	-	-	-	-	-	-	-
YDL241W	2003	-	-	-	-	-	-	-	-	-	-	-	-	-	-
YDL242W	2009	-	-	-	-	-	-	-	-	-	-	-	-	-	-
YDL243C	1999	6	-	-	-	-	-	-	-	-	-	-	-	-	-
YDL244W	2003	4	-	-	-	-	-	-	-	-	-	-	-	-	-
YDL245C	1996	1	-	-	-	-	-	-	-	-	-	-	-	-	-
YDL246C	2004	11	-	-	-	-	-	-	-	-	-	-	-	-	-
YDL247W	1999	5	-	-	-	-	-	-	-	-	-	-	-	-	-
YDL247W-A	2014	-	-	-	-	-	-	-	-	-	-	-	-	-	-
YDL248W	2014	-	-	-	-	-	-	-	-	-	-	-	-	-	-
YDR001C	1987	1	7	13	19	27	42	53	69	85	102	118	228	-	-
YDR002W	1994	3	12	52	-	-	-	-	-	-	-	-	-	-	-
YDR003W	2007	3	-	-	-	-	-	-	-	-	-	-	-	-	-
YDR004W	1977	8	20	35	53	95	154	232	311	-	-	-	-	-	-
YDR005C	1997	2	7	14	29	47	69	124	-	-	-	-	-	-	-
YDR006C	1994	11	-	-	-	-	-	-	-	-	-	-	-	-	-
YDR007W	1982	6	89	317	589	897	1168	1514	-	-	-	-	-	-	-
YDR008C	2015	-	-	-	-	-	-	-	-	-	-	-	-	-	-
YDR009W	1976	6	19	43	74	122	-	-	-	-	-	-	-	-	-
YDR011W	1992	2	13	39	64	107	166	218	-	-	-	-	-	-	-
YDR012W	1997	15	47	94	-	-	-	-	-	-	-	-	-	-	-
YDR013W	1996	9	-	-	-	-	-	-	-	-	-	-	-	-	-
YDR014W	1979	5	18	33	96	-	-	-	-	-	-	-	-	-	-
YDR014W-A	2009	-	-	-	-	-	-	-	-	-	-	-	-	-	-
YDR016C	1998	23	-	-	-	-	-	-	-	-	-	-	-	-	-
YDR017C	1995	6	25	65	-	-	-	-	-	-	-	-	-	-	-
YDR018C	2013	-	-	-	-	-	-	-	-	-	-	-	-	-	-
YDR019C	1995	4	-	-	-	-	-	-	-	-	-	-	-	-	-
YDR020C	1994	8	25	-	-	-	-	-	-	-	-	-	-	-	-
YDR021W	2001	-	-	-	-	-	-	-	-	-	-	-	-	-	-
YDR022C	2001	3	46	105	-	-	-	-	-	-	-	-	-	-	-
YDR023W	1972	2	9	30	70	-	-	-	-	-	-	-	-	-	-
YDR024W	2018	-	-	-	-	-	-	-	-	-	-	-	-	-	-
YDR025W	2004	14	66	-	-	-	-	-	-	-	-	-	-	-	-
YDR026C	2002	5	33	-	-	-	-	-	-	-	-	-	-	-	-
YDR027C	1998	4	39	55	-	-	-	-	-	-	-	-	-	-	-
YDR028C	1980	2	9	18	35	-	-	-	-	-	-	-	-	-	-
YDR029W	2014	-	-	-	-	-	-	-	-	-	-	-	-	-	-
YDR030C	1996	9	-	-	-	-	-	-	-	-	-	-	-	-	-
YDR031W	2007	-	-	-	-	-	-	-	-	-	-	-	-	-	-
YDR032C	2001	14	-	-	-	-	-	-	-	-	-	-	-	-	-
YDR033W	2000	10	-	-	-	-	-	-	-	-	-	-	-	-	-
YDR034C	1982	3	11	53	91	-	-	-	-	-	-	-	-	-	-
YDR034W-B	2010	1	-	-	-	-	-	-	-	-	-	-	-	-	-
YDR035W	1976	2	10	39	84	-	-	-	-	-	-	-	-	-	-
YDR036C	2001	11	-	-	-	-	-	-	-	-	-	-	-	-	-
YDR037W	1970	2	11	52	-	-	-	-	-	-	-	-	-	-	-
YDR038C	2008	21	-	-	-	-	-	-	-	-	-	-	-	-	-
YDR039C	1993	4	42	-	-	-	-	-	-	-	-	-	-	-	-
YDR040C	1990	1	11	23	36	52	66	92	122	159	201	232	-	-	-
YDR041W	2005	-	-	-	-	-	-	-	-	-	-	-	-	-	-
YDR042C	2011	-	-	-	-	-	-	-	-	-	-	-	-	-	-
YDR043C	1999	2	20	101	167	255	-	-	-	-	-	-	-	-	-
YDR044W	1986	1	10	35	-	-	-	-	-	-	-	-	-	-	-
YDR045C	2004	7	-	-	-	-	-	-	-	-	-	-	-	-	-
YDR046C	1998	29	-	-	-	-	-	-	-	-	-	-	-	-	-
YDR047W	1988	1	5	31	-	-	-	-	-	-	-	-	-	-	-
YDR049W	2010	5	35	-	-	-	-	-	-	-	-	-	-	-	-
YDR050C	1981	2	11	28	53	75	104	150	198	251	279	321	-	-	-
YDR051C	2000	-	-	-	-	-	-	-	-	-	-	-	-	-	-
YDR052C	1982	2	12	26	34	61	93	125	164	206	268	343	-	-	-
YDR054C	1982	3	12	20	37	62	79	100	115	145	189	228	-	-	-
YDR055W	1997	8	-	-	-	-	-	-	-	-	-	-	-	-	-
YDR056C	2010	-	-	-	-	-	-	-	-	-	-	-	-	-	-
YDR057W	2002	2	34	81	-	-	-	-	-	-	-	-	-	-	-
YDR058C	1998	2	12	35	-	-	-	-	-	-	-	-	-	-	-
YDR059C	1990	4	12	43	99	-	-	-	-	-	-	-	-	-	-
YDR060W	1987	1	45	-	-	-	-	-	-	-	-	-	-	-	-
YDR061W	2004	-	-	-	-	-	-	-	-	-	-	-	-	-	-
YDR062W	1992	3	12	58	-	-	-	-	-	-	-	-	-	-	-
YDR063W	2010	3	19	-	-	-	-	-	-	-	-	-	-	-	-
YDR064W	1982	2	25	66	-	-	-	-	-	-	-	-	-	-	-
YDR065W	2005	-	-	-	-	-	-	-	-	-	-	-	-	-	-
YDR066C	2008	-	-	-	-	-	-	-	-	-	-	-	-	-	-
YDR067C	2009	-	-	-	-	-	-	-	-	-	-	-	-	-	-
YDR068W	2010	9	-	-	-	-	-	-	-	-	-	-	-	-	-
YDR069C	1981	6	15	42	73	116	148	181	223	-	-	-	-	-	-
YDR070C	2011	9	-	-	-	-	-	-	-	-	-	-	-	-	-
YDR071C	2001	8	-	-	-	-	-	-	-	-	-	-	-	-	-
YDR072C	1997	2	11	39	83	-	-	-	-	-	-	-	-	-	-
YDR073W	1997	31	-	-	-	-	-	-	-	-	-	-	-	-	-
YDR074W	1984	1	10	21	49	66	101	127	-	-	-	-	-	-	-
YDR075W	1991	10	-	-	-	-	-	-	-	-	-	-	-	-	-
YDR076W	1975	4	16	40	87	154	245	-	-	-	-	-	-	-	-
YDR077W	1992	6	18	73	-	-	-	-	-	-	-	-	-	-	-
YDR078C	2003	14	-	-	-	-	-	-	-	-	-	-	-	-	-
YDR079C-A	2004	1	12	-	-	-	-	-	-	-	-	-	-	-	-
YDR079W	1996	2	-	-	-	-	-	-	-	-	-	-	-	-	-
YDR080W	1992	6	42	-	-	-	-	-	-	-	-	-	-	-	-
YDR081C	1989	3	8	33	-	-	-	-	-	-	-	-	-	-	-
YDR082W	2000	4	37	-	-	-	-	-	-	-	-	-	-	-	-
YDR083W	2000	6	-	-	-	-	-	-	-	-	-	-	-	-	-
YDR084C	2005	5	-	-	-	-	-	-	-	-	-	-	-	-	-
YDR085C	1995	2	17	-	-	-	-	-	-	-	-	-	-	-	-
YDR086C	1996	30	-	-	-	-	-	-	-	-	-	-	-	-	-
YDR087C	1998	-	-	-	-	-	-	-	-	-	-	-	-	-	-
YDR088C	1992	4	24	61	-	-	-	-	-	-	-	-	-	-	-
YDR089W	2010	2	-	-	-	-	-	-	-	-	-	-	-	-	-
YDR090C	2006	5	-	-	-	-	-	-	-	-	-	-	-	-	-
YDR091C	2004	7	47	92	131	-	-	-	-	-	-	-	-	-	-
YDR092W	1999	2	23	42	71	96	115	143	174	212	246	274	-	-	-
YDR093W	2002	4	38	97	-	-	-	-	-	-	-	-	-	-	-
YDR096W	1999	3	38	91	149	198	-	-	-	-	-	-	-	-	-
YDR097C	1989	3	19	40	57	80	100	128	160	189	214	241	374	548	-
YDR098C	1999	6	23	46	81	110	-	-	-	-	-	-	-	-	-
YDR099W	1995	3	16	49	83	134	-	-	-	-	-	-	-	-	-
YDR100W	2005	-	-	-	-	-	-	-	-	-	-	-	-	-	-
YDR101C	2006	5	55	-	-	-	-	-	-	-	-	-	-	-	-
YDR102C	2010	-	-	-	-	-	-	-	-	-	-	-	-	-	-
YDR103W	1980	6	22	36	53	76	96	116	156	183	207	240	-	-	-
YDR104C	2009	3	-	-	-	-	-	-	-	-	-	-	-	-	-
YDR105C	2000	1	-	-	-	-	-	-	-	-	-	-	-	-	-
YDR106W	2012	-	-	-	-	-	-	-	-	-	-	-	-	-	-
YDR107C	2010	2	-	-	-	-	-	-	-	-	-	-	-	-	-
YDR108W	1998	3	75	-	-	-	-	-	-	-	-	-	-	-	-
YDR109C	2017	1	-	-	-	-	-	-	-	-	-	-	-	-	-
YDR110W	1996	2	9	21	54	91	127	172	203	240	278	314	-	-	-
YDR111C	2003	2	14	35	46	60	-	-	-	-	-	-	-	-	-
YDR113C	1996	1	14	35	55	77	100	147	239	289	340	-	-	-	-
YDR114C	2009	-	-	-	-	-	-	-	-	-	-	-	-	-	-
YDR115W	2001	-	-	-	-	-	-	-	-	-	-	-	-	-	-
YDR116C	2002	-	-	-	-	-	-	-	-	-	-	-	-	-	-
YDR117C	2008	10	-	-	-	-	-	-	-	-	-	-	-	-	-
YDR118W	2008	3	-	-	-	-	-	-	-	-	-	-	-	-	-
YDR119W	2010	6	-	-	-	-	-	-	-	-	-	-	-	-	-
YDR119W-A	2010	2	-	-	-	-	-	-	-	-	-	-	-	-	-
YDR120C	1986	1	5	24	46	92	-	-	-	-	-	-	-	-	-
YDR121W	2000	4	45	106	-	-	-	-	-	-	-	-	-	-	-
YDR122W	1987	2	17	48	-	-	-	-	-	-	-	-	-	-	-
YDR123C	1981	7	14	32	53	85	153	212	260	-	-	-	-	-	-
YDR124W	2015	-	-	-	-	-	-	-	-	-	-	-	-	-	-
YDR125C	2007	-	-	-	-	-	-	-	-	-	-	-	-	-	-
YDR126W	2005	7	-	-	-	-	-	-	-	-	-	-	-	-	-
YDR127W	1978	2	15	94	-	-	-	-	-	-	-	-	-	-	-
YDR128W	2002	6	-	-	-	-	-	-	-	-	-	-	-	-	-
YDR129C	1993	4	22	69	99	164	199	233	-	-	-	-	-	-	-
YDR130C	2002	1	12	-	-	-	-	-	-	-	-	-	-	-	-
YDR131C	2007	-	-	-	-	-	-	-	-	-	-	-	-	-	-
YDR132C	2008	-	-	-	-	-	-	-	-	-	-	-	-	-	-
YDR133C	2013	-	-	-	-	-	-	-	-	-	-	-	-	-	-
YDR135C	1994	2	9	20	30	48	68	90	105	117	143	161	-	-	-
YDR136C	2002	-	-	-	-	-	-	-	-	-	-	-	-	-	-
YDR137W	2007	-	-	-	-	-	-	-	-	-	-	-	-	-	-
YDR138W	1996	21	-	-	-	-	-	-	-	-	-	-	-	-	-
YDR139C	1998	2	17	46	-	-	-	-	-	-	-	-	-	-	-
YDR140W	1999	2	30	48	-	-	-	-	-	-	-	-	-	-	-
YDR141C	2002	3	20	-	-	-	-	-	-	-	-	-	-	-	-
YDR142C	1993	1	10	30	84	-	-	-	-	-	-	-	-	-	-
YDR143C	1989	2	26	58	106	-	-	-	-	-	-	-	-	-	-
YDR144C	1986	7	32	111	-	-	-	-	-	-	-	-	-	-	-
YDR145W	1996	7	66	-	-	-	-	-	-	-	-	-	-	-	-
YDR146C	1990	4	27	98	170	-	-	-	-	-	-	-	-	-	-
YDR147W	1999	2	-	-	-	-	-	-	-	-	-	-	-	-	-
YDR148C	1990	2	-	-	-	-	-	-	-	-	-	-	-	-	-
YDR149C	2005	-	-	-	-	-	-	-	-	-	-	-	-	-	-
YDR150W	1991	1	14	37	68	99	110	136	-	-	-	-	-	-	-
YDR151C	2018	-	-	-	-	-	-	-	-	-	-	-	-	-	-
YDR152W	2004	1	13	-	-	-	-	-	-	-	-	-	-	-	-
YDR153C	2003	3	26	-	-	-	-	-	-	-	-	-	-	-	-
YDR154C	2006	-	-	-	-	-	-	-	-	-	-	-	-	-	-
YDR155C	1989	1	8	34	69	104	152	-	-	-	-	-	-	-	-
YDR156W	2001	1	11	-	-	-	-	-	-	-	-	-	-	-	-
YDR157W	2008	-	-	-	-	-	-	-	-	-	-	-	-	-	-
YDR158W	1980	4	37	73	97	-	-	-	-	-	-	-	-	-	-
YDR159W	1989	3	-	-	-	-	-	-	-	-	-	-	-	-	-
YDR160W	1990	4	20	45	94	153	-	-	-	-	-	-	-	-	-
YDR161W	2010	1	16	-	-	-	-	-	-	-	-	-	-	-	-
YDR162C	2001	2	-	-	-	-	-	-	-	-	-	-	-	-	-
YDR163W	2013	3	-	-	-	-	-	-	-	-	-	-	-	-	-
YDR164C	1983	3	9	38	79	111	164	-	-	-	-	-	-	-	-
YDR165W	2002	2	26	-	-	-	-	-	-	-	-	-	-	-	-
YDR166C	1993	9	47	100	159	-	-	-	-	-	-	-	-	-	-
YDR167W	1996	3	45	103	166	-	-	-	-	-	-	-	-	-	-
YDR168W	1980	5	43	105	-	-	-	-	-	-	-	-	-	-	-
YDR169C	1989	1	25	46	75	109	136	-	-	-	-	-	-	-	-
YDR169C-A	1989	1	19	33	48	69	-	-	-	-	-	-	-	-	-
YDR170C	1983	3	11	24	37	65	100	155	199	242	282	327	-	-	-
YDR170W-A	2011	-	-	-	-	-	-	-	-	-	-	-	-	-	-
YDR171W	1996	2	22	98	135	175	227	-	-	-	-	-	-	-	-
YDR172W	1980	2	11	18	26	33	41	49	57	63	70	77	122	168	-
YDR173C	1976	5	13	25	48	64	86	104	140	-	-	-	-	-	-
YDR174W	1990	4	13	25	61	78	98	121	149	-	-	-	-	-	-
YDR175C	2002	-	-	-	-	-	-	-	-	-	-	-	-	-	-
YDR176W	1993	2	17	69	130	-	-	-	-	-	-	-	-	-	-
YDR177W	1990	3	12	27	67	108	155	-	-	-	-	-	-	-	-
YDR178W	1994	1	10	42	-	-	-	-	-	-	-	-	-	-	-
YDR179C	2002	11	-	-	-	-	-	-	-	-	-	-	-	-	-
YDR179W-A	2010	9	-	-	-	-	-	-	-	-	-	-	-	-	-
YDR180W	2009	-	-	-	-	-	-	-	-	-	-	-	-	-	-
YDR181C	1999	7	-	-	-	-	-	-	-	-	-	-	-	-	-
YDR182W	1977	5	15	39	54	65	80	93	103	110	119	126	-	-	-
YDR182W-A	2006	5	18	27	44	55	62	68	-	-	-	-	-	-	-
YDR183W	1998	6	-	-	-	-	-	-	-	-	-	-	-	-	-
YDR184C	1999	3	-	-	-	-	-	-	-	-	-	-	-	-	-
YDR185C	2006	13	-	-	-	-	-	-	-	-	-	-	-	-	-
YDR186C	2014	-	-	-	-	-	-	-	-	-	-	-	-	-	-
YDR187C	2007	-	-	-	-	-	-	-	-	-	-	-	-	-	-
YDR188W	1994	2	17	-	-	-	-	-	-	-	-	-	-	-	-
YDR189W	1991	5	22	95	-	-	-	-	-	-	-	-	-	-	-
YDR190C	1999	1	17	62	91	162	-	-	-	-	-	-	-	-	-
YDR191W	1996	9	-	-	-	-	-	-	-	-	-	-	-	-	-
YDR192C	1996	4	59	-	-	-	-	-	-	-	-	-	-	-	-
YDR193W	2009	-	-	-	-	-	-	-	-	-	-	-	-	-	-
YDR194C	1989	4	19	35	42	53	71	90	127	164	-	-	-	-	-
YDR195W	1995	2	-	-	-	-	-	-	-	-	-	-	-	-	-
YDR196C	2012	2	-	-	-	-	-	-	-	-	-	-	-	-	-
YDR197W	1986	2	9	32	39	-	-	-	-	-	-	-	-	-	-
YDR198C	2006	-	-	-	-	-	-	-	-	-	-	-	-	-	-
YDR199W	2010	-	-	-	-	-	-	-	-	-	-	-	-	-	-
YDR200C	2002	21	-	-	-	-	-	-	-	-	-	-	-	-	-
YDR201W	1998	11	-	-	-	-	-	-	-	-	-	-	-	-	-
YDR202C	2001	11	-	-	-	-	-	-	-	-	-	-	-	-	-
YDR203W	2014	-	-	-	-	-	-	-	-	-	-	-	-	-	-
YDR204W	1997	2	22	56	82	-	-	-	-	-	-	-	-	-	-
YDR205W	2005	13	-	-	-	-	-	-	-	-	-	-	-	-	-
YDR206W	2005	-	-	-	-	-	-	-	-	-	-	-	-	-	-
YDR207C	1992	4	17	33	72	117	141	171	209	240	278	312	-	-	-
YDR208W	1994	8	59	-	-	-	-	-	-	-	-	-	-	-	-
YDR210W	2004	-	-	-	-	-	-	-	-	-	-	-	-	-	-
YDR210W-B	2014	-	-	-	-	-	-	-	-	-	-	-	-	-	-
YDR211W	1986	5	51	-	-	-	-	-	-	-	-	-	-	-	-
YDR212W	1991	1	17	41	58	80	-	-	-	-	-	-	-	-	-
YDR213W	1991	2	15	33	60	93	104	122	149	207	228	270	-	-	-
YDR214W	2000	18	44	91	-	-	-	-	-	-	-	-	-	-	-
YDR215C	2008	-	-	-	-	-	-	-	-	-	-	-	-	-	-
YDR216W	1975	3	9	16	26	34	46	62	76	87	114	145	313	-	-
YDR217C	1974	6	20	52	95	144	252	-	-	-	-	-	-	-	-
YDR218C	1996	5	-	-	-	-	-	-	-	-	-	-	-	-	-
YDR219C	2006	7	-	-	-	-	-	-	-	-	-	-	-	-	-
YDR220C	2005	-	-	-	-	-	-	-	-	-	-	-	-	-	-
YDR221W	2006	1	-	-	-	-	-	-	-	-	-	-	-	-	-
YDR222W	2006	-	-	-	-	-	-	-	-	-	-	-	-	-	-
YDR223W	2010	-	-	-	-	-	-	-	-	-	-	-	-	-	-
YDR224C	1980	4	15	52	85	120	178	251	301	346	401	449	684	927	-
YDR225W	1981	3	16	37	61	85	130	174	230	267	317	371	642	935	-
YDR226W	1984	1	6	13	31	63	90	-	-	-	-	-	-	-	-
YDR227W	1985	4	15	25	40	67	86	100	115	146	177	225	446	-	-
YDR228C	1992	2	17	47	85	128	158	195	-	-	-	-	-	-	-
YDR229W	2002	9	-	-	-	-	-	-	-	-	-	-	-	-	-
YDR231C	2001	10	32	-	-	-	-	-	-	-	-	-	-	-	-
YDR232W	1975	1	11	22	40	-	-	-	-	-	-	-	-	-	-
YDR233C	2005	3	24	55	-	-	-	-	-	-	-	-	-	-	-
YDR234W	1975	8	21	43	78	103	-	-	-	-	-	-	-	-	-
YDR235W	1998	3	-	-	-	-	-	-	-	-	-	-	-	-	-
YDR236C	1996	2	-	-	-	-	-	-	-	-	-	-	-	-	-
YDR237W	2008	-	-	-	-	-	-	-	-	-	-	-	-	-	-
YDR238C	1994	6	-	-	-	-	-	-	-	-	-	-	-	-	-
YDR239C	2013	-	-	-	-	-	-	-	-	-	-	-	-	-	-
YDR240C	1998	6	-	-	-	-	-	-	-	-	-	-	-	-	-
YDR241W	2014	-	-	-	-	-	-	-	-	-	-	-	-	-	-
YDR242W	2005	6	-	-	-	-	-	-	-	-	-	-	-	-	-
YDR243C	1991	2	24	65	-	-	-	-	-	-	-	-	-	-	-
YDR244W	1993	2	21	41	58	89	133	165	202	-	-	-	-	-	-
YDR245W	1982	5	14	37	64	83	-	-	-	-	-	-	-	-	-
YDR246W	2000	27	-	-	-	-	-	-	-	-	-	-	-	-	-
YDR246W-A	2019	-	-	-	-	-	-	-	-	-	-	-	-	-	-
YDR247W	2003	3	23	-	-	-	-	-	-	-	-	-	-	-	-
YDR248C	1992	7	-	-	-	-	-	-	-	-	-	-	-	-	-
YDR249C	2013	-	-	-	-	-	-	-	-	-	-	-	-	-	-
YDR250C	2002	-	-	-	-	-	-	-	-	-	-	-	-	-	-
YDR251W	1994	6	-	-	-	-	-	-	-	-	-	-	-	-	-
YDR252W	1994	4	-	-	-	-	-	-	-	-	-	-	-	-	-
YDR253C	1997	5	52	122	-	-	-	-	-	-	-	-	-	-	-
YDR254W	1988	2	32	-	-	-	-	-	-	-	-	-	-	-	-
YDR255C	1998	2	24	-	-	-	-	-	-	-	-	-	-	-	-
YDR256C	1976	2	11	17	30	46	65	84	123	158	208	228	-	-	-
YDR257C	2006	4	-	-	-	-	-	-	-	-	-	-	-	-	-
YDR258C	1993	2	14	121	-	-	-	-	-	-	-	-	-	-	-
YDR259C	1998	13	-	-	-	-	-	-	-	-	-	-	-	-	-
YDR260C	2001	4	-	-	-	-	-	-	-	-	-	-	-	-	-
YDR261C	1992	5	22	-	-	-	-	-	-	-	-	-	-	-	-
YDR261C-C	2005	8	-	-	-	-	-	-	-	-	-	-	-	-	-
YDR261C-D	2020	-	-	-	-	-	-	-	-	-	-	-	-	-	-
YDR261W-B	2020	-	-	-	-	-	-	-	-	-	-	-	-	-	-
YDR262W	2008	-	-	-	-	-	-	-	-	-	-	-	-	-	-
YDR263C	1988	4	24	-	-	-	-	-	-	-	-	-	-	-	-
YDR264C	1996	3	14	41	60	78	-	-	-	-	-	-	-	-	-
YDR265W	1997	9	65	109	-	-	-	-	-	-	-	-	-	-	-
YDR266C	2002	16	-	-	-	-	-	-	-	-	-	-	-	-	-
YDR267C	2016	-	-	-	-	-	-	-	-	-	-	-	-	-	-
YDR268W	1974	2	10	33	-	-	-	-	-	-	-	-	-	-	-
YDR270W	1994	3	12	20	28	37	55	65	79	103	124	146	-	-	-
YDR272W	1994	3	32	-	-	-	-	-	-	-	-	-	-	-	-
YDR273W	2001	-	-	-	-	-	-	-	-	-	-	-	-	-	-
YDR274C	2009	-	-	-	-	-	-	-	-	-	-	-	-	-	-
YDR275W	2013	6	-	-	-	-	-	-	-	-	-	-	-	-	-
YDR276C	2000	8	26	-	-	-	-	-	-	-	-	-	-	-	-
YDR277C	1995	3	-	-	-	-	-	-	-	-	-	-	-	-	-
YDR279W	2004	10	-	-	-	-	-	-	-	-	-	-	-	-	-
YDR280W	2002	20	-	-	-	-	-	-	-	-	-	-	-	-	-
YDR281C	2002	6	-	-	-	-	-	-	-	-	-	-	-	-	-
YDR282C	2010	-	-	-	-	-	-	-	-	-	-	-	-	-	-
YDR283C	1983	6	18	35	47	58	77	102	126	146	174	213	318	398	-
YDR284C	1984	2	12	44	-	-	-	-	-	-	-	-	-	-	-
YDR285W	1995	6	33	74	-	-	-	-	-	-	-	-	-	-	-
YDR286C	2009	-	-	-	-	-	-	-	-	-	-	-	-	-	-
YDR287W	2002	15	-	-	-	-	-	-	-	-	-	-	-	-	-
YDR288W	2009	27	-	-	-	-	-	-	-	-	-	-	-	-	-
YDR289C	2007	17	-	-	-	-	-	-	-	-	-	-	-	-	-
YDR290W	2018	-	-	-	-	-	-	-	-	-	-	-	-	-	-
YDR291W	2005	4	18	31	-	-	-	-	-	-	-	-	-	-	-
YDR292C	1992	5	-	-	-	-	-	-	-	-	-	-	-	-	-
YDR293C	1991	5	33	-	-	-	-	-	-	-	-	-	-	-	-
YDR294C	1997	1	44	-	-	-	-	-	-	-	-	-	-	-	-
YDR295C	2006	5	22	-	-	-	-	-	-	-	-	-	-	-	-
YDR296W	1995	3	10	35	53	-	-	-	-	-	-	-	-	-	-
YDR297W	1993	2	17	-	-	-	-	-	-	-	-	-	-	-	-
YDR298C	1990	1	6	11	35	48	61	75	86	-	-	-	-	-	-
YDR299W	1998	2	-	-	-	-	-	-	-	-	-	-	-	-	-
YDR300C	1987	2	9	30	-	-	-	-	-	-	-	-	-	-	-
YDR301W	1996	3	48	-	-	-	-	-	-	-	-	-	-	-	-
YDR302W	2001	-	-	-	-	-	-	-	-	-	-	-	-	-	-
YDR303C	2002	8	53	-	-	-	-	-	-	-	-	-	-	-	-
YDR304C	1993	1	12	28	50	59	77	94	108	130	147	-	-	-	-
YDR305C	1991	8	-	-	-	-	-	-	-	-	-	-	-	-	-
YDR306C	2012	-	-	-	-	-	-	-	-	-	-	-	-	-	-
YDR307W	2011	-	-	-	-	-	-	-	-	-	-	-	-	-	-
YDR308C	1991	5	37	-	-	-	-	-	-	-	-	-	-	-	-
YDR309C	1997	19	-	-	-	-	-	-	-	-	-	-	-	-	-
YDR310C	1985	3	9	21	43	72	118	143	-	-	-	-	-	-	-
YDR311W	1992	1	29	-	-	-	-	-	-	-	-	-	-	-	-
YDR312W	2010	-	-	-	-	-	-	-	-	-	-	-	-	-	-
YDR313C	2001	1	26	-	-	-	-	-	-	-	-	-	-	-	-
YDR314C	2002	3	-	-	-	-	-	-	-	-	-	-	-	-	-
YDR315C	1997	5	23	-	-	-	-	-	-	-	-	-	-	-	-
YDR316W	2004	14	-	-	-	-	-	-	-	-	-	-	-	-	-
YDR316W-A	2004	-	-	-	-	-	-	-	-	-	-	-	-	-	-
YDR316W-B	2021	-	-	-	-	-	-	-	-	-	-	-	-	-	-
YDR317W	2005	-	-	-	-	-	-	-	-	-	-	-	-	-	-
YDR318W	1997	4	55	-	-	-	-	-	-	-	-	-	-	-	-
YDR319C	2012	8	-	-	-	-	-	-	-	-	-	-	-	-	-
YDR320C	1991	1	6	43	75	-	-	-	-	-	-	-	-	-	-
YDR320C-A	2002	12	-	-	-	-	-	-	-	-	-	-	-	-	-
YDR321W	1977	2	19	-	-	-	-	-	-	-	-	-	-	-	-
YDR322C-A	1997	1	30	-	-	-	-	-	-	-	-	-	-	-	-
YDR322W	2005	-	-	-	-	-	-	-	-	-	-	-	-	-	-
YDR323C	1990	1	13	72	-	-	-	-	-	-	-	-	-	-	-
YDR324C	2008	11	-	-	-	-	-	-	-	-	-	-	-	-	-
YDR325W	1999	2	34	75	-	-	-	-	-	-	-	-	-	-	-
YDR326C	2011	9	34	-	-	-	-	-	-	-	-	-	-	-	-
YDR328C	1996	3	16	30	61	75	103	145	173	190	232	258	354	460	-
YDR329C	1992	8	24	63	101	164	-	-	-	-	-	-	-	-	-
YDR330W	2011	13	-	-	-	-	-	-	-	-	-	-	-	-	-
YDR331W	1996	1	10	33	-	-	-	-	-	-	-	-	-	-	-
YDR332W	1998	8	22	-	-	-	-	-	-	-	-	-	-	-	-
YDR333C	2012	19	-	-	-	-	-	-	-	-	-	-	-	-	-
YDR334W	2005	3	-	-	-	-	-	-	-	-	-	-	-	-	-
YDR335W	1996	4	24	77	155	-	-	-	-	-	-	-	-	-	-
YDR336W	2019	2	-	-	-	-	-	-	-	-	-	-	-	-	-
YDR337W	2001	-	-	-	-	-	-	-	-	-	-	-	-	-	-
YDR338C	2014	-	-	-	-	-	-	-	-	-	-	-	-	-	-
YDR339C	2006	14	-	-	-	-	-	-	-	-	-	-	-	-	-
YDR341C	1976	3	9	25	54	-	-	-	-	-	-	-	-	-	-
YDR342C	1995	5	20	46	74	113	149	197	252	288	-	-	-	-	-
YDR343C	1995	5	38	99	149	-	-	-	-	-	-	-	-	-	-
YDR344C	2021	-	-	-	-	-	-	-	-	-	-	-	-	-	-
YDR345C	1993	8	74	-	-	-	-	-	-	-	-	-	-	-	-
YDR346C	2002	2	11	22	-	-	-	-	-	-	-	-	-	-	-
YDR347W	1994	-	-	-	-	-	-	-	-	-	-	-	-	-	-
YDR348C	2005	1	-	-	-	-	-	-	-	-	-	-	-	-	-
YDR349C	2008	9	-	-	-	-	-	-	-	-	-	-	-	-	-
YDR350C	2003	1	-	-	-	-	-	-	-	-	-	-	-	-	-
YDR351W	2002	7	-	-	-	-	-	-	-	-	-	-	-	-	-
YDR352W	2014	10	-	-	-	-	-	-	-	-	-	-	-	-	-
YDR353W	2000	9	42	82	-	-	-	-	-	-	-	-	-	-	-
YDR354W	1978	2	-	-	-	-	-	-	-	-	-	-	-	-	-
YDR355C	2015	-	-	-	-	-	-	-	-	-	-	-	-	-	-
YDR356W	1993	1	7	29	88	-	-	-	-	-	-	-	-	-	-
YDR357C	2006	5	-	-	-	-	-	-	-	-	-	-	-	-	-
YDR358W	2000	6	66	113	-	-	-	-	-	-	-	-	-	-	-
YDR359C	2004	11	-	-	-	-	-	-	-	-	-	-	-	-	-
YDR360W	2006	-	-	-	-	-	-	-	-	-	-	-	-	-	-
YDR361C	2006	5	23	-	-	-	-	-	-	-	-	-	-	-	-
YDR362C	1998	3	11	-	-	-	-	-	-	-	-	-	-	-	-
YDR363W	2002	7	36	64	-	-	-	-	-	-	-	-	-	-	-
YDR363W-A	2005	9	30	-	-	-	-	-	-	-	-	-	-	-	-
YDR364C	1978	1	9	17	29	80	-	-	-	-	-	-	-	-	-
YDR365C	2004	4	20	-	-	-	-	-	-	-	-	-	-	-	-
YDR366C	2012	-	-	-	-	-	-	-	-	-	-	-	-	-	-
YDR367W	2009	-	-	-	-	-	-	-	-	-	-	-	-	-	-
YDR368W	1997	3	11	45	-	-	-	-	-	-	-	-	-	-	-
YDR369C	2005	-	-	-	-	-	-	-	-	-	-	-	-	-	-
YDR370C	2012	3	23	-	-	-	-	-	-	-	-	-	-	-	-
YDR371W	1995	2	-	-	-	-	-	-	-	-	-	-	-	-	-
YDR372C	1978	6	26	-	-	-	-	-	-	-	-	-	-	-	-
YDR373W	1999	2	10	31	45	53	-	-	-	-	-	-	-	-	-
YDR374C	1993	7	23	-	-	-	-	-	-	-	-	-	-	-	-
YDR374W-A	2013	-	-	-	-	-	-	-	-	-	-	-	-	-	-
YDR375C	1990	11	-	-	-	-	-	-	-	-	-	-	-	-	-
YDR376W	1999	1	-	-	-	-	-	-	-	-	-	-	-	-	-
YDR377W	1997	1	-	-	-	-	-	-	-	-	-	-	-	-	-
YDR378C	1999	19	-	-	-	-	-	-	-	-	-	-	-	-	-
YDR379C-A	2010	14	-	-	-	-	-	-	-	-	-	-	-	-	-
YDR379W	2002	11	-	-	-	-	-	-	-	-	-	-	-	-	-
YDR380W	1999	6	17	46	66	102	122	146	164	183	208	-	-	-	-
YDR381C-A	2011	-	-	-	-	-	-	-	-	-	-	-	-	-	-
YDR381W	1997	1	11	39	77	126	164	218	-	-	-	-	-	-	-
YDR382W	1983	4	17	33	61	92	-	-	-	-	-	-	-	-	-
YDR383C	2003	22	-	-	-	-	-	-	-	-	-	-	-	-	-
YDR384C	2002	6	-	-	-	-	-	-	-	-	-	-	-	-	-
YDR385W	1979	3	14	32	55	95	140	168	216	267	304	329	-	-	-
YDR386W	2000	4	12	21	29	51	69	81	109	130	159	176	295	432	-
YDR387C	2012	2	-	-	-	-	-	-	-	-	-	-	-	-	-
YDR388W	1993	6	28	68	112	146	198	248	306	369	420	485	-	-	-
YDR389W	1990	7	-	-	-	-	-	-	-	-	-	-	-	-	-
YDR390C	1995	2	18	62	102	171	-	-	-	-	-	-	-	-	-
YDR392W	1988	5	79	-	-	-	-	-	-	-	-	-	-	-	-
YDR393W	2001	2	-	-	-	-	-	-	-	-	-	-	-	-	-
YDR394W	1994	5	52	108	-	-	-	-	-	-	-	-	-	-	-
YDR395W	1997	8	44	-	-	-	-	-	-	-	-	-	-	-	-
YDR396W	2009	-	-	-	-	-	-	-	-	-	-	-	-	-	-
YDR397C	2006	7	-	-	-	-	-	-	-	-	-	-	-	-	-
YDR398W	2008	11	-	-	-	-	-	-	-	-	-	-	-	-	-
YDR399W	1997	4	36	-	-	-	-	-	-	-	-	-	-	-	-
YDR400W	1990	3	11	-	-	-	-	-	-	-	-	-	-	-	-
YDR402C	1980	1	24	49	-	-	-	-	-	-	-	-	-	-	-
YDR403W	1990	6	37	-	-	-	-	-	-	-	-	-	-	-	-
YDR404C	1993	3	14	31	73	123	163	184	195	-	-	-	-	-	-
YDR405W	1992	10	-	-	-	-	-	-	-	-	-	-	-	-	-
YDR406W	1997	26	86	-	-	-	-	-	-	-	-	-	-	-	-
YDR407C	2000	5	48	-	-	-	-	-	-	-	-	-	-	-	-
YDR408C	1973	2	9	80	-	-	-	-	-	-	-	-	-	-	-
YDR409W	2001	3	21	46	77	124	165	186	211	255	294	315	-	-	-
YDR410C	1983	4	9	23	43	76	-	-	-	-	-	-	-	-	-
YDR411C	2006	8	27	-	-	-	-	-	-	-	-	-	-	-	-
YDR412W	2009	-	-	-	-	-	-	-	-	-	-	-	-	-	-
YDR414C	1990	2	-	-	-	-	-	-	-	-	-	-	-	-	-
YDR415C	2012	-	-	-	-	-	-	-	-	-	-	-	-	-	-
YDR416W	2000	12	-	-	-	-	-	-	-	-	-	-	-	-	-
YDR417C	2007	-	-	-	-	-	-	-	-	-	-	-	-	-	-
YDR418W	1983	4	63	-	-	-	-	-	-	-	-	-	-	-	-
YDR419W	1997	2	6	15	39	56	77	127	147	-	-	-	-	-	-
YDR420W	1999	20	-	-	-	-	-	-	-	-	-	-	-	-	-
YDR421W	1999	6	29	-	-	-	-	-	-	-	-	-	-	-	-
YDR422C	1993	-	-	-	-	-	-	-	-	-	-	-	-	-	-
YDR423C	1993	3	33	-	-	-	-	-	-	-	-	-	-	-	-
YDR424C	1998	3	24	55	82	-	-	-	-	-	-	-	-	-	-
YDR425W	2006	18	-	-	-	-	-	-	-	-	-	-	-	-	-
YDR427W	2003	21	61	-	-	-	-	-	-	-	-	-	-	-	-
YDR428C	2005	2	-	-	-	-	-	-	-	-	-	-	-	-	-
YDR429C	1998	3	35	-	-	-	-	-	-	-	-	-	-	-	-
YDR430C	2001	2	14	-	-	-	-	-	-	-	-	-	-	-	-
YDR431W	2012	-	-	-	-	-	-	-	-	-	-	-	-	-	-
YDR432W	1992	2	8	50	-	-	-	-	-	-	-	-	-	-	-
YDR433W	2004	-	-	-	-	-	-	-	-	-	-	-	-	-	-
YDR434W	2001	5	-	-	-	-	-	-	-	-	-	-	-	-	-
YDR435C	1997	5	23	51	-	-	-	-	-	-	-	-	-	-	-
YDR436W	1991	4	-	-	-	-	-	-	-	-	-	-	-	-	-
YDR437W	2005	2	-	-	-	-	-	-	-	-	-	-	-	-	-
YDR438W	2008	-	-	-	-	-	-	-	-	-	-	-	-	-	-
YDR439W	1999	22	-	-	-	-	-	-	-	-	-	-	-	-	-
YDR440W	1998	3	25	74	114	170	217	247	270	313	-	-	-	-	-
YDR441C	1992	2	-	-	-	-	-	-	-	-	-	-	-	-	-
YDR443C	1993	4	22	56	106	-	-	-	-	-	-	-	-	-	-
YDR446W	2000	3	19	-	-	-	-	-	-	-	-	-	-	-	-
YDR447C	1984	2	16	59	-	-	-	-	-	-	-	-	-	-	-
YDR448W	1995	42	-	-	-	-	-	-	-	-	-	-	-	-	-
YDR449C	2006	9	-	-	-	-	-	-	-	-	-	-	-	-	-
YDR450W	2010	4	-	-	-	-	-	-	-	-	-	-	-	-	-
YDR451C	2000	3	-	-	-	-	-	-	-	-	-	-	-	-	-
YDR452W	2000	2	10	20	43	54	72	-	-	-	-	-	-	-	-
YDR453C	2000	3	56	-	-	-	-	-	-	-	-	-	-	-	-
YDR454C	1981	1	11	36	67	-	-	-	-	-	-	-	-	-	-
YDR455C	2009	-	-	-	-	-	-	-	-	-	-	-	-	-	-
YDR456W	1998	1	9	18	33	54	76	94	114	135	-	-	-	-	-
YDR457W	1988	3	-	-	-	-	-	-	-	-	-	-	-	-	-
YDR458C	2007	8	53	-	-	-	-	-	-	-	-	-	-	-	-
YDR459C	2005	-	-	-	-	-	-	-	-	-	-	-	-	-	-
YDR460W	1997	5	37	-	-	-	-	-	-	-	-	-	-	-	-
YDR461W	1988	3	28	90	-	-	-	-	-	-	-	-	-	-	-
YDR462W	2002	-	-	-	-	-	-	-	-	-	-	-	-	-	-
YDR463W	1997	5	36	-	-	-	-	-	-	-	-	-	-	-	-
YDR464W	1994	-	-	-	-	-	-	-	-	-	-	-	-	-	-
YDR465C	1999	2	-	-	-	-	-	-	-	-	-	-	-	-	-
YDR466W	2000	6	-	-	-	-	-	-	-	-	-	-	-	-	-
YDR468C	1998	5	54	-	-	-	-	-	-	-	-	-	-	-	-
YDR469W	2001	19	-	-	-	-	-	-	-	-	-	-	-	-	-
YDR470C	2000	7	43	-	-	-	-	-	-	-	-	-	-	-	-
YDR471W	2006	4	32	-	-	-	-	-	-	-	-	-	-	-	-
YDR472W	2000	49	-	-	-	-	-	-	-	-	-	-	-	-	-
YDR473C	1977	5	16	23	37	63	88	120	152	-	-	-	-	-	-
YDR475C	2009	-	-	-	-	-	-	-	-	-	-	-	-	-	-
YDR476C	2012	-	-	-	-	-	-	-	-	-	-	-	-	-	-
YDR477W	1979	3	16	38	62	77	97	116	131	151	172	198	362	579	-
YDR478W	2011	-	-	-	-	-	-	-	-	-	-	-	-	-	-
YDR479C	2002	6	-	-	-	-	-	-	-	-	-	-	-	-	-
YDR480W	1996	5	-	-	-	-	-	-	-	-	-	-	-	-	-
YDR481C	1975	1	8	19	59	138	179	266	-	-	-	-	-	-	-
YDR482C	2008	25	-	-	-	-	-	-	-	-	-	-	-	-	-
YDR483W	1979	3	12	33	57	76	103	132	-	-	-	-	-	-	-
YDR484W	1989	9	65	-	-	-	-	-	-	-	-	-	-	-	-
YDR485C	2004	26	66	-	-	-	-	-	-	-	-	-	-	-	-
YDR486C	2001	2	-	-	-	-	-	-	-	-	-	-	-	-	-
YDR487C	2003	3	31	-	-	-	-	-	-	-	-	-	-	-	-
YDR488C	1998	2	39	69	-	-	-	-	-	-	-	-	-	-	-
YDR489W	2003	5	35	85	-	-	-	-	-	-	-	-	-	-	-
YDR490C	1999	5	16	61	112	166	-	-	-	-	-	-	-	-	-
YDR492W	2007	18	-	-	-	-	-	-	-	-	-	-	-	-	-
YDR493W	2008	8	-	-	-	-	-	-	-	-	-	-	-	-	-
YDR494W	2005	1	-	-	-	-	-	-	-	-	-	-	-	-	-
YDR495C	1988	2	77	-	-	-	-	-	-	-	-	-	-	-	-
YDR496C	2004	1	47	-	-	-	-	-	-	-	-	-	-	-	-
YDR497C	1991	2	24	60	-	-	-	-	-	-	-	-	-	-	-
YDR498C	1993	1	-	-	-	-	-	-	-	-	-	-	-	-	-
YDR499W	1998	6	31	71	134	213	262	-	-	-	-	-	-	-	-
YDR500C	1979	7	-	-	-	-	-	-	-	-	-	-	-	-	-
YDR501W	2002	-	-	-	-	-	-	-	-	-	-	-	-	-	-
YDR502C	1970	1	6	17	31	65	80	99	130	-	-	-	-	-	-
YDR503C	1984	3	24	86	-	-	-	-	-	-	-	-	-	-	-
YDR504C	2015	-	-	-	-	-	-	-	-	-	-	-	-	-	-
YDR505C	1991	9	-	-	-	-	-	-	-	-	-	-	-	-	-
YDR506C	2012	-	-	-	-	-	-	-	-	-	-	-	-	-	-
YDR507C	1997	6	-	-	-	-	-	-	-	-	-	-	-	-	-
YDR508C	1996	1	67	-	-	-	-	-	-	-	-	-	-	-	-
YDR509W	2016	-	-	-	-	-	-	-	-	-	-	-	-	-	-
YDR510C-A	2015	-	-	-	-	-	-	-	-	-	-	-	-	-	-
YDR510W	1997	1	13	22	46	61	81	112	134	157	185	200	-	-	-
YDR511W	1996	2	-	-	-	-	-	-	-	-	-	-	-	-	-
YDR512C	2009	-	-	-	-	-	-	-	-	-	-	-	-	-	-
YDR513W	1990	1	6	24	46	70	89	119	141	172	187	-	-	-	-
YDR514C	2015	-	-	-	-	-	-	-	-	-	-	-	-	-	-
YDR515W	1996	5	-	-	-	-	-	-	-	-	-	-	-	-	-
YDR516C	1975	14	-	-	-	-	-	-	-	-	-	-	-	-	-
YDR517W	1999	5	30	-	-	-	-	-	-	-	-	-	-	-	-
YDR518W	1992	5	-	-	-	-	-	-	-	-	-	-	-	-	-
YDR519W	1992	2	11	-	-	-	-	-	-	-	-	-	-	-	-
YDR520C	2006	7	-	-	-	-	-	-	-	-	-	-	-	-	-
YDR521W	2018	-	-	-	-	-	-	-	-	-	-	-	-	-	-
YDR522C	1990	17	-	-	-	-	-	-	-	-	-	-	-	-	-
YDR523C	1983	16	-	-	-	-	-	-	-	-	-	-	-	-	-
YDR524C	1997	10	27	42	-	-	-	-	-	-	-	-	-	-	-
YDR524C-B	2005	-	-	-	-	-	-	-	-	-	-	-	-	-	-
YDR525W	2002	10	-	-	-	-	-	-	-	-	-	-	-	-	-
YDR525W-A	2004	11	-	-	-	-	-	-	-	-	-	-	-	-	-
YDR527W	1989	11	-	-	-	-	-	-	-	-	-	-	-	-	-
YDR528W	2001	6	-	-	-	-	-	-	-	-	-	-	-	-	-
YDR529C	1994	2	7	44	64	96	-	-	-	-	-	-	-	-	-
YDR530C	1990	2	-	-	-	-	-	-	-	-	-	-	-	-	-
YDR531W	2004	8	20	-	-	-	-	-	-	-	-	-	-	-	-
YDR532C	2006	15	-	-	-	-	-	-	-	-	-	-	-	-	-
YDR533C	2001	2	8	41	57	72	-	-	-	-	-	-	-	-	-
YDR534C	2001	24	-	-	-	-	-	-	-	-	-	-	-	-	-
YDR535C	2016	-	-	-	-	-	-	-	-	-	-	-	-	-	-
YDR536W	1994	6	54	101	-	-	-	-	-	-	-	-	-	-	-
YDR537C	2020	-	-	-	-	-	-	-	-	-	-	-	-	-	-
YDR538W	2004	2	-	-	-	-	-	-	-	-	-	-	-	-	-
YDR539W	2010	2	12	20	28	39	51	60	-	-	-	-	-	-	-
YDR540C	2007	6	-	-	-	-	-	-	-	-	-	-	-	-	-
YDR541C	2009	8	-	-	-	-	-	-	-	-	-	-	-	-	-
YDR542W	2015	-	-	-	-	-	-	-	-	-	-	-	-	-	-
YDR543C	2003	-	-	-	-	-	-	-	-	-	-	-	-	-	-
YDR544C	2015	-	-	-	-	-	-	-	-	-	-	-	-	-	-
YDR545W	2003	-	-	-	-	-	-	-	-	-	-	-	-	-	-
YEL001C	2014	-	-	-	-	-	-	-	-	-	-	-	-	-	-
YEL002C	1994	10	-	-	-	-	-	-	-	-	-	-	-	-	-
YEL003W	2004	17	-	-	-	-	-	-	-	-	-	-	-	-	-
YEL004W	1998	2	-	-	-	-	-	-	-	-	-	-	-	-	-
YEL005C	2000	2	-	-	-	-	-	-	-	-	-	-	-	-	-
YEL006W	2006	7	-	-	-	-	-	-	-	-	-	-	-	-	-
YEL007W	2009	12	-	-	-	-	-	-	-	-	-	-	-	-	-
YEL008W	2003	-	-	-	-	-	-	-	-	-	-	-	-	-	-
YEL009C	1981	5	13	21	31	47	56	65	75	83	97	106	162	209	-
YEL011W	1983	3	27	84	-	-	-	-	-	-	-	-	-	-	-
YEL012W	1991	1	-	-	-	-	-	-	-	-	-	-	-	-	-
YEL013W	1989	1	8	37	88	162	-	-	-	-	-	-	-	-	-
YEL014C	2018	-	-	-	-	-	-	-	-	-	-	-	-	-	-
YEL015W	2004	6	36	70	120	162	210	-	-	-	-	-	-	-	-
YEL016C	2005	-	-	-	-	-	-	-	-	-	-	-	-	-	-
YEL017C-A	2008	11	-	-	-	-	-	-	-	-	-	-	-	-	-
YEL017W	2006	1	-	-	-	-	-	-	-	-	-	-	-	-	-
YEL018W	2004	10	-	-	-	-	-	-	-	-	-	-	-	-	-
YEL019C	1977	2	22	87	154	215	-	-	-	-	-	-	-	-	-
YEL020C	2009	1	-	-	-	-	-	-	-	-	-	-	-	-	-
YEL020W-A	1999	3	30	-	-	-	-	-	-	-	-	-	-	-	-
YEL021W	1968	2	8	19	26	34	40	48	55	60	66	75	125	175	2227
YEL022W	1998	6	44	-	-	-	-	-	-	-	-	-	-	-	-
YEL023C	2001	-	-	-	-	-	-	-	-	-	-	-	-	-	-
YEL024W	1987	1	6	14	21	51	67	75	-	-	-	-	-	-	-
YEL025C	2012	-	-	-	-	-	-	-	-	-	-	-	-	-	-
YEL026W	1999	3	28	72	-	-	-	-	-	-	-	-	-	-	-
YEL027W	1986	3	10	20	32	79	-	-	-	-	-	-	-	-	-
YEL029C	2005	4	-	-	-	-	-	-	-	-	-	-	-	-	-
YEL030W	2000	9	-	-	-	-	-	-	-	-	-	-	-	-	-
YEL031W	1995	2	12	31	46	64	79	100	116	-	-	-	-	-	-
YEL032W	1991	3	10	21	38	54	83	131	167	217	248	285	-	-	-
YEL033W	2003	-	-	-	-	-	-	-	-	-	-	-	-	-	-
YEL034C-A	2018	-	-	-	-	-	-	-	-	-	-	-	-	-	-
YEL034W	1991	2	12	35	56	67	82	110	-	-	-	-	-	-	-
YEL035C	1993	2	-	-	-	-	-	-	-	-	-	-	-	-	-
YEL036C	1982	5	56	-	-	-	-	-	-	-	-	-	-	-	-
YEL037C	1982	5	14	23	31	40	47	58	70	94	126	145	301	-	-
YEL038W	1993	-	-	-	-	-	-	-	-	-	-	-	-	-	-
YEL039C	1976	2	6	14	21	27	32	37	45	62	106	-	-	-	-
YEL040W	1993	4	27	53	-	-	-	-	-	-	-	-	-	-	-
YEL041W	1984	4	-	-	-	-	-	-	-	-	-	-	-	-	-
YEL042W	1994	1	12	29	-	-	-	-	-	-	-	-	-	-	-
YEL043W	2009	-	-	-	-	-	-	-	-	-	-	-	-	-	-
YEL044W	2003	13	31	-	-	-	-	-	-	-	-	-	-	-	-
YEL045C	2017	-	-	-	-	-	-	-	-	-	-	-	-	-	-
YEL046C	1977	2	10	35	58	-	-	-	-	-	-	-	-	-	-
YEL047C	1996	2	12	40	-	-	-	-	-	-	-	-	-	-	-
YEL048C	2010	-	-	-	-	-	-	-	-	-	-	-	-	-	-
YEL049W	1994	-	-	-	-	-	-	-	-	-	-	-	-	-	-
YEL050C	1997	1	-	-	-	-	-	-	-	-	-	-	-	-	-
YEL051W	1995	2	-	-	-	-	-	-	-	-	-	-	-	-	-
YEL052W	1990	1	8	21	32	43	54	67	76	86	96	107	-	-	-
YEL053C	1977	5	13	-	-	-	-	-	-	-	-	-	-	-	-
YEL054C	1983	4	34	97	-	-	-	-	-	-	-	-	-	-	-
YEL055C	2002	1	-	-	-	-	-	-	-	-	-	-	-	-	-
YEL056W	1996	5	-	-	-	-	-	-	-	-	-	-	-	-	-
YEL057C	2004	10	-	-	-	-	-	-	-	-	-	-	-	-	-
YEL058W	1994	4	23	-	-	-	-	-	-	-	-	-	-	-	-
YEL059C-A	1996	2	21	-	-	-	-	-	-	-	-	-	-	-	-
YEL059W	2010	-	-	-	-	-	-	-	-	-	-	-	-	-	-
YEL060C	1969	1	7	17	24	35	48	55	92	141	203	274	-	-	-
YEL061C	1992	2	25	59	78	99	131	167	184	200	219	-	-	-	-
YEL062W	2003	2	-	-	-	-	-	-	-	-	-	-	-	-	-
YEL063C	1978	2	11	18	30	40	70	103	133	175	239	284	524	804	-
YEL064C	2007	-	-	-	-	-	-	-	-	-	-	-	-	-	-
YEL065W	1989	3	32	100	-	-	-	-	-	-	-	-	-	-	-
YEL066W	2004	-	-	-	-	-	-	-	-	-	-	-	-	-	-
YEL067C	2014	-	-	-	-	-	-	-	-	-	-	-	-	-	-
YEL068C	2009	-	-	-	-	-	-	-	-	-	-	-	-	-	-
YEL069C	1999	10	99	-	-	-	-	-	-	-	-	-	-	-	-
YEL070W	1980	4	-	-	-	-	-	-	-	-	-	-	-	-	-
YEL071W	1983	4	41	-	-	-	-	-	-	-	-	-	-	-	-
YEL072W	1995	-	-	-	-	-	-	-	-	-	-	-	-	-	-
YEL073C	2009	-	-	-	-	-	-	-	-	-	-	-	-	-	-
YEL074W	2007	-	-	-	-	-	-	-	-	-	-	-	-	-	-
YEL075C	2019	-	-	-	-	-	-	-	-	-	-	-	-	-	-
YEL075W-A	2014	-	-	-	-	-	-	-	-	-	-	-	-	-	-
YEL076C	2008	-	-	-	-	-	-	-	-	-	-	-	-	-	-
YEL077C	2004	-	-	-	-	-	-	-	-	-	-	-	-	-	-
YER001W	1976	2	10	19	39	55	83	122	-	-	-	-	-	-	-
YER002W	2005	9	-	-	-	-	-	-	-	-	-	-	-	-	-
YER003C	1972	2	14	-	-	-	-	-	-	-	-	-	-	-	-
YER004W	2005	-	-	-	-	-	-	-	-	-	-	-	-	-	-
YER005W	1982	2	10	20	31	57	72	98	119	132	155	175	-	-	-
YER006W	2005	20	-	-	-	-	-	-	-	-	-	-	-	-	-
YER007C-A	2008	5	-	-	-	-	-	-	-	-	-	-	-	-	-
YER007W	1997	17	-	-	-	-	-	-	-	-	-	-	-	-	-
YER008C	1993	5	59	-	-	-	-	-	-	-	-	-	-	-	-
YER009W	1996	1	13	27	51	70	79	91	104	121	139	149	-	-	-
YER010C	2014	1	-	-	-	-	-	-	-	-	-	-	-	-	-
YER011W	1995	5	38	131	200	-	-	-	-	-	-	-	-	-	-
YER012W	1995	11	65	136	-	-	-	-	-	-	-	-	-	-	-
YER013W	1993	5	17	53	117	-	-	-	-	-	-	-	-	-	-
YER014C-A	1997	-	-	-	-	-	-	-	-	-	-	-	-	-	-
YER014W	1996	2	-	-	-	-	-	-	-	-	-	-	-	-	-
YER015W	1994	4	26	57	83	101	-	-	-	-	-	-	-	-	-
YER016W	1997	9	40	105	154	190	-	-	-	-	-	-	-	-	-
YER017C	1994	2	15	59	-	-	-	-	-	-	-	-	-	-	-
YER018C	1998	12	-	-	-	-	-	-	-	-	-	-	-	-	-
YER019C-A	1996	13	-	-	-	-	-	-	-	-	-	-	-	-	-
YER019W	2000	1	6	14	34	66	103	134	-	-	-	-	-	-	-
YER020W	1988	4	16	44	82	143	-	-	-	-	-	-	-	-	-
YER021W	1998	5	55	-	-	-	-	-	-	-	-	-	-	-	-
YER022W	1993	10	-	-	-	-	-	-	-	-	-	-	-	-	-
YER023W	1979	2	8	19	41	75	109	-	-	-	-	-	-	-	-
YER024W	1993	4	-	-	-	-	-	-	-	-	-	-	-	-	-
YER025W	1986	4	36	-	-	-	-	-	-	-	-	-	-	-	-
YER026C	1981	2	10	23	46	93	151	-	-	-	-	-	-	-	-
YER027C	1981	4	13	29	69	113	-	-	-	-	-	-	-	-	-
YER028C	2002	9	-	-	-	-	-	-	-	-	-	-	-	-	-
YER029C	1998	4	27	64	-	-	-	-	-	-	-	-	-	-	-
YER030W	2003	3	29	-	-	-	-	-	-	-	-	-	-	-	-
YER031C	1994	3	60	121	180	-	-	-	-	-	-	-	-	-	-
YER032W	1996	14	25	-	-	-	-	-	-	-	-	-	-	-	-
YER033C	2004	-	-	-	-	-	-	-	-	-	-	-	-	-	-
YER034W	2014	-	-	-	-	-	-	-	-	-	-	-	-	-	-
YER035W	2001	6	-	-	-	-	-	-	-	-	-	-	-	-	-
YER036C	2004	10	-	-	-	-	-	-	-	-	-	-	-	-	-
YER037W	2000	2	-	-	-	-	-	-	-	-	-	-	-	-	-
YER038C	2006	1	-	-	-	-	-	-	-	-	-	-	-	-	-
YER039C	2003	-	-	-	-	-	-	-	-	-	-	-	-	-	-
YER039C-A	2003	-	-	-	-	-	-	-	-	-	-	-	-	-	-
YER040W	1979	4	17	35	64	81	96	120	137	200	272	302	502	-	-
YER041W	1998	6	41	73	109	169	219	-	-	-	-	-	-	-	-
YER042W	1999	1	20	-	-	-	-	-	-	-	-	-	-	-	-
YER043C	2004	9	-	-	-	-	-	-	-	-	-	-	-	-	-
YER044C	1992	4	20	60	100	-	-	-	-	-	-	-	-	-	-
YER044C-A	1992	4	-	-	-	-	-	-	-	-	-	-	-	-	-
YER045C	2000	22	-	-	-	-	-	-	-	-	-	-	-	-	-
YER046W	2015	-	-	-	-	-	-	-	-	-	-	-	-	-	-
YER046W-A	2016	-	-	-	-	-	-	-	-	-	-	-	-	-	-
YER047C	2008	10	23	-	-	-	-	-	-	-	-	-	-	-	-
YER048C	2003	15	-	-	-	-	-	-	-	-	-	-	-	-	-
YER048W-A	2006	5	26	46	74	106	136	-	-	-	-	-	-	-	-
YER049W	1994	1	8	-	-	-	-	-	-	-	-	-	-	-	-
YER050C	2005	-	-	-	-	-	-	-	-	-	-	-	-	-	-
YER051W	2006	4	42	-	-	-	-	-	-	-	-	-	-	-	-
YER052C	1971	3	11	22	32	67	116	152	221	-	-	-	-	-	-
YER053C	2001	2	17	57	-	-	-	-	-	-	-	-	-	-	-
YER053C-A	2006	-	-	-	-	-	-	-	-	-	-	-	-	-	-
YER054C	2002	10	-	-	-	-	-	-	-	-	-	-	-	-	-
YER055C	1972	5	25	176	-	-	-	-	-	-	-	-	-	-	-
YER056C	1970	3	9	21	45	-	-	-	-	-	-	-	-	-	-
YER056C-A	2001	-	-	-	-	-	-	-	-	-	-	-	-	-	-
YER057C	2000	3	16	26	-	-	-	-	-	-	-	-	-	-	-
YER058W	2007	-	-	-	-	-	-	-	-	-	-	-	-	-	-
YER059W	1997	21	-	-	-	-	-	-	-	-	-	-	-	-	-
YER060W	1990	4	16	-	-	-	-	-	-	-	-	-	-	-	-
YER060W-A	1990	4	-	-	-	-	-	-	-	-	-	-	-	-	-
YER061C	1991	1	-	-	-	-	-	-	-	-	-	-	-	-	-
YER062C	1995	5	19	63	80	144	-	-	-	-	-	-	-	-	-
YER063W	2006	2	-	-	-	-	-	-	-	-	-	-	-	-	-
YER064C	1998	11	-	-	-	-	-	-	-	-	-	-	-	-	-
YER065C	1972	7	15	24	38	57	89	134	170	206	228	249	428	-	-
YER067W	2000	8	-	-	-	-	-	-	-	-	-	-	-	-	-
YER068W	1994	2	29	70	104	152	179	-	-	-	-	-	-	-	-
YER069W	1979	1	6	16	33	65	94	120	160	192	212	-	-	-	-
YER070W	1992	10	46	92	137	-	-	-	-	-	-	-	-	-	-
YER071C	2009	6	-	-	-	-	-	-	-	-	-	-	-	-	-
YER072W	1999	2	39	-	-	-	-	-	-	-	-	-	-	-	-
YER073W	1998	5	42	121	-	-	-	-	-	-	-	-	-	-	-
YER074W	2005	13	-	-	-	-	-	-	-	-	-	-	-	-	-
YER074W-A	2005	-	-	-	-	-	-	-	-	-	-	-	-	-	-
YER075C	1997	5	51	-	-	-	-	-	-	-	-	-	-	-	-
YER077C	2012	-	-	-	-	-	-	-	-	-	-	-	-	-	-
YER078C	1982	4	13	109	154	207	-	-	-	-	-	-	-	-	-
YER078W-A	2017	-	-	-	-	-	-	-	-	-	-	-	-	-	-
YER079W	2009	-	-	-	-	-	-	-	-	-	-	-	-	-	-
YER080W	2007	-	-	-	-	-	-	-	-	-	-	-	-	-	-
YER081W	2002	3	21	41	114	158	187	-	-	-	-	-	-	-	-
YER082C	2008	14	-	-	-	-	-	-	-	-	-	-	-	-	-
YER083C	2005	15	-	-	-	-	-	-	-	-	-	-	-	-	-
YER084W	2005	-	-	-	-	-	-	-	-	-	-	-	-	-	-
YER085C	2021	-	-	-	-	-	-	-	-	-	-	-	-	-	-
YER086W	1971	1	8	18	29	45	56	80	106	142	-	-	-	-	-
YER087C-B	1996	7	41	67	-	-	-	-	-	-	-	-	-	-	-
YER087W	1997	10	-	-	-	-	-	-	-	-	-	-	-	-	-
YER088C	1998	26	82	-	-	-	-	-	-	-	-	-	-	-	-
YER089C	1994	6	70	-	-	-	-	-	-	-	-	-	-	-	-
YER090W	1984	1	-	-	-	-	-	-	-	-	-	-	-	-	-
YER091C	1974	3	19	77	111	-	-	-	-	-	-	-	-	-	-
YER092W	2005	-	-	-	-	-	-	-	-	-	-	-	-	-	-
YER093C	2002	9	77	-	-	-	-	-	-	-	-	-	-	-	-
YER093C-A	2008	-	-	-	-	-	-	-	-	-	-	-	-	-	-
YER094C	1997	18	-	-	-	-	-	-	-	-	-	-	-	-	-
YER095W	1975	1	8	25	36	51	57	69	84	95	107	119	186	282	-
YER096W	2001	10	-	-	-	-	-	-	-	-	-	-	-	-	-
YER098W	2005	6	-	-	-	-	-	-	-	-	-	-	-	-	-
YER099C	1989	2	28	46	88	132	150	170	214	241	273	302	-	-	-
YER100W	1997	24	-	-	-	-	-	-	-	-	-	-	-	-	-
YER101C	1999	5	-	-	-	-	-	-	-	-	-	-	-	-	-
YER102W	1982	12	47	93	-	-	-	-	-	-	-	-	-	-	-
YER103W	1987	3	20	56	156	249	-	-	-	-	-	-	-	-	-
YER104W	2015	3	-	-	-	-	-	-	-	-	-	-	-	-	-
YER105C	1997	11	62	-	-	-	-	-	-	-	-	-	-	-	-
YER106W	1997	9	-	-	-	-	-	-	-	-	-	-	-	-	-
YER107C	1996	2	19	76	-	-	-	-	-	-	-	-	-	-	-
YER109C	1983	1	8	27	49	-	-	-	-	-	-	-	-	-	-
YER110C	1997	14	50	-	-	-	-	-	-	-	-	-	-	-	-
YER111C	1991	2	15	33	53	77	107	165	236	292	345	410	-	-	-
YER112W	1995	2	10	42	96	-	-	-	-	-	-	-	-	-	-
YER113C	2010	5	-	-	-	-	-	-	-	-	-	-	-	-	-
YER114C	1996	9	-	-	-	-	-	-	-	-	-	-	-	-	-
YER115C	1981	1	-	-	-	-	-	-	-	-	-	-	-	-	-
YER116C	2001	9	47	107	-	-	-	-	-	-	-	-	-	-	-
YER117W	1984	10	-	-	-	-	-	-	-	-	-	-	-	-	-
YER118C	1995	7	26	53	81	127	204	256	301	-	-	-	-	-	-
YER119C	2001	3	-	-	-	-	-	-	-	-	-	-	-	-	-
YER120W	1994	3	15	73	132	181	-	-	-	-	-	-	-	-	-
YER121W	2005	-	-	-	-	-	-	-	-	-	-	-	-	-	-
YER122C	1994	7	36	65	80	91	-	-	-	-	-	-	-	-	-
YER123W	1996	8	41	-	-	-	-	-	-	-	-	-	-	-	-
YER124C	2001	9	54	-	-	-	-	-	-	-	-	-	-	-	-
YER125W	1976	2	12	30	40	58	71	85	97	114	130	143	261	391	-
YER126C	2008	19	-	-	-	-	-	-	-	-	-	-	-	-	-
YER127W	1998	6	-	-	-	-	-	-	-	-	-	-	-	-	-
YER128W	2011	-	-	-	-	-	-	-	-	-	-	-	-	-	-
YER129W	1999	6	45	106	-	-	-	-	-	-	-	-	-	-	-
YER130C	2008	8	28	-	-	-	-	-	-	-	-	-	-	-	-
YER131W	2010	14	-	-	-	-	-	-	-	-	-	-	-	-	-
YER132C	2009	3	-	-	-	-	-	-	-	-	-	-	-	-	-
YER133W	1988	3	10	18	30	39	53	68	81	101	119	150	360	602	-
YER134C	2014	-	-	-	-	-	-	-	-	-	-	-	-	-	-
YER135C	2007	-	-	-	-	-	-	-	-	-	-	-	-	-	-
YER136W	1994	2	13	43	-	-	-	-	-	-	-	-	-	-	-
YER137C	2005	-	-	-	-	-	-	-	-	-	-	-	-	-	-
YER138C	2013	-	-	-	-	-	-	-	-	-	-	-	-	-	-
YER138W-A	2012	-	-	-	-	-	-	-	-	-	-	-	-	-	-
YER139C	2000	9	42	-	-	-	-	-	-	-	-	-	-	-	-
YER140W	2009	8	-	-	-	-	-	-	-	-	-	-	-	-	-
YER141W	1997	1	10	32	46	87	-	-	-	-	-	-	-	-	-
YER142C	1990	1	21	54	-	-	-	-	-	-	-	-	-	-	-
YER143W	1997	1	12	35	58	88	103	117	-	-	-	-	-	-	-
YER144C	1994	1	-	-	-	-	-	-	-	-	-	-	-	-	-
YER145C	1996	2	18	34	56	97	130	158	192	248	290	348	-	-	-
YER146W	1999	11	-	-	-	-	-	-	-	-	-	-	-	-	-
YER147C	2000	5	33	46	-	-	-	-	-	-	-	-	-	-	-
YER148W	1988	2	6	14	22	30	40	48	54	65	74	83	131	183	1508
YER149C	1994	5	59	-	-	-	-	-	-	-	-	-	-	-	-
YER150W	1998	4	-	-	-	-	-	-	-	-	-	-	-	-	-
YER151C	1992	2	18	70	102	137	179	-	-	-	-	-	-	-	-
YER152C	1999	4	-	-	-	-	-	-	-	-	-	-	-	-	-
YER153C	1988	1	9	-	-	-	-	-	-	-	-	-	-	-	-
YER154W	1988	1	8	15	26	40	52	71	90	133	163	191	-	-	-
YER155C	1984	1	12	34	-	-	-	-	-	-	-	-	-	-	-
YER156C	2013	3	-	-	-	-	-	-	-	-	-	-	-	-	-
YER157W	1998	3	42	66	-	-	-	-	-	-	-	-	-	-	-
YER158C	2000	-	-	-	-	-	-	-	-	-	-	-	-	-	-
YER159C	1993	2	29	-	-	-	-	-	-	-	-	-	-	-	-
YER160C	2012	-	-	-	-	-	-	-	-	-	-	-	-	-	-
YER161C	1992	6	-	-	-	-	-	-	-	-	-	-	-	-	-
YER162C	1976	6	18	30	40	53	66	95	110	134	148	177	-	-	-
YER163C	2004	7	-	-	-	-	-	-	-	-	-	-	-	-	-
YER164W	1997	5	17	41	75	99	126	153	176	207	240	254	362	475	-
YER165W	1986	1	10	18	37	53	63	103	136	166	202	233	-	-	-
YER166W	2002	5	24	51	93	-	-	-	-	-	-	-	-	-	-
YER167W	1993	5	36	-	-	-	-	-	-	-	-	-	-	-	-
YER168C	1990	1	7	22	38	65	78	87	96	106	-	-	-	-	-
YER169W	1999	5	27	44	70	109	141	-	-	-	-	-	-	-	-
YER170W	1992	3	-	-	-	-	-	-	-	-	-	-	-	-	-
YER171W	1973	1	12	25	35	42	52	63	75	82	90	101	179	382	-
YER172C	1996	1	19	50	83	96	127	157	188	-	-	-	-	-	-
YER173W	1978	5	19	36	76	148	-	-	-	-	-	-	-	-	-
YER174C	2004	7	28	47	-	-	-	-	-	-	-	-	-	-	-
YER175C	2001	1	20	-	-	-	-	-	-	-	-	-	-	-	-
YER176W	1993	2	9	22	42	57	86	108	-	-	-	-	-	-	-
YER177W	1992	1	7	21	38	60	92	137	185	246	-	-	-	-	-
YER178W	1990	1	7	23	94	133	-	-	-	-	-	-	-	-	-
YER179W	1993	8	26	61	87	115	151	174	-	-	-	-	-	-	-
YER180C	1993	-	-	-	-	-	-	-	-	-	-	-	-	-	-
YER180C-A	2018	-	-	-	-	-	-	-	-	-	-	-	-	-	-
YER182W	2014	-	-	-	-	-	-	-	-	-	-	-	-	-	-
YER183C	2002	2	-	-	-	-	-	-	-	-	-	-	-	-	-
YER184C	2006	5	16	43	54	-	-	-	-	-	-	-	-	-	-
YER185W	2008	3	-	-	-	-	-	-	-	-	-	-	-	-	-
YER186C	2008	-	-	-	-	-	-	-	-	-	-	-	-	-	-
YER187W	2008	-	-	-	-	-	-	-	-	-	-	-	-	-	-
YER188W	2008	-	-	-	-	-	-	-	-	-	-	-	-	-	-
YER189W	2008	-	-	-	-	-	-	-	-	-	-	-	-	-	-
YER190W	2003	-	-	-	-	-	-	-	-	-	-	-	-	-	-
YFL001W	1991	1	13	47	69	110	-	-	-	-	-	-	-	-	-
YFL002C	1990	3	41	-	-	-	-	-	-	-	-	-	-	-	-
YFL002W-A	2010	-	-	-	-	-	-	-	-	-	-	-	-	-	-
YFL002W-B	2012	-	-	-	-	-	-	-	-	-	-	-	-	-	-
YFL003C	1994	1	17	39	63	99	135	163	188	237	252	273	-	-	-
YFL004W	2000	10	28	53	-	-	-	-	-	-	-	-	-	-	-
YFL005W	1988	3	11	19	30	61	81	109	151	188	257	295	505	-	-
YFL007W	2002	1	8	43	74	110	-	-	-	-	-	-	-	-	-
YFL008W	1993	1	7	57	-	-	-	-	-	-	-	-	-	-	-
YFL009W	1973	3	11	24	37	54	80	98	127	171	215	265	-	-	-
YFL010C	1997	4	-	-	-	-	-	-	-	-	-	-	-	-	-
YFL010W-A	1993	4	-	-	-	-	-	-	-	-	-	-	-	-	-
YFL011W	2003	-	-	-	-	-	-	-	-	-	-	-	-	-	-
YFL012W	1997	-	-	-	-	-	-	-	-	-	-	-	-	-	-
YFL013C	2011	17	-	-	-	-	-	-	-	-	-	-	-	-	-
YFL014W	1990	1	12	25	40	62	90	114	138	167	189	224	-	-	-
YFL016C	1994	2	12	45	-	-	-	-	-	-	-	-	-	-	-
YFL017C	1999	2	13	29	46	60	-	-	-	-	-	-	-	-	-
YFL017W-A	2005	5	-	-	-	-	-	-	-	-	-	-	-	-	-
YFL018C	1986	1	8	21	70	117	-	-	-	-	-	-	-	-	-
YFL019C	2020	-	-	-	-	-	-	-	-	-	-	-	-	-	-
YFL020C	2004	3	20	-	-	-	-	-	-	-	-	-	-	-	-
YFL021W	1995	4	27	46	-	-	-	-	-	-	-	-	-	-	-
YFL022C	2009	-	-	-	-	-	-	-	-	-	-	-	-	-	-
YFL023W	2008	12	-	-	-	-	-	-	-	-	-	-	-	-	-
YFL024C	2003	3	24	52	-	-	-	-	-	-	-	-	-	-	-
YFL025C	2001	-	-	-	-	-	-	-	-	-	-	-	-	-	-
YFL026W	1980	2	11	19	38	52	61	80	89	103	116	125	174	267	-
YFL027C	1998	-	-	-	-	-	-	-	-	-	-	-	-	-	-
YFL028C	2004	1	-	-	-	-	-	-	-	-	-	-	-	-	-
YFL029C	1996	2	21	-	-	-	-	-	-	-	-	-	-	-	-
YFL030W	1985	1	11	29	-	-	-	-	-	-	-	-	-	-	-
YFL031W	1995	2	8	24	40	82	116	141	182	218	259	-	-	-	-
YFL033C	1993	3	27	91	127	183	214	243	282	322	358	-	-	-	-
YFL034C-A	1982	4	39	-	-	-	-	-	-	-	-	-	-	-	-
YFL034C-B	1997	5	18	41	82	-	-	-	-	-	-	-	-	-	-
YFL034W	2004	1	-	-	-	-	-	-	-	-	-	-	-	-	-
YFL036W	1971	1	6	11	17	23	32	40	51	60	75	85	157	-	-
YFL037W	1978	1	6	13	21	29	38	47	72	97	110	120	194	280	1618
YFL038C	1979	3	8	17	25	33	53	72	102	132	168	218	-	-	-
YFL039C	1980	2	6	11	18	25	30	39	45	52	63	73	115	165	1214
YFL040W	2008	6	-	-	-	-	-	-	-	-	-	-	-	-	-
YFL041W	2003	22	-	-	-	-	-	-	-	-	-	-	-	-	-
YFL042C	2005	18	-	-	-	-	-	-	-	-	-	-	-	-	-
YFL044C	2005	6	30	-	-	-	-	-	-	-	-	-	-	-	-
YFL045C	1984	2	9	24	-	-	-	-	-	-	-	-	-	-	-
YFL046W	2009	-	-	-	-	-	-	-	-	-	-	-	-	-	-
YFL047W	2001	2	-	-	-	-	-	-	-	-	-	-	-	-	-
YFL048C	1995	12	54	-	-	-	-	-	-	-	-	-	-	-	-
YFL049W	1997	21	-	-	-	-	-	-	-	-	-	-	-	-	-
YFL050C	1999	8	-	-	-	-	-	-	-	-	-	-	-	-	-
YFL051C	2008	-	-	-	-	-	-	-	-	-	-	-	-	-	-
YFL052W	1998	2	27	59	89	-	-	-	-	-	-	-	-	-	-
YFL053W	1988	4	40	-	-	-	-	-	-	-	-	-	-	-	-
YFL054C	2003	10	-	-	-	-	-	-	-	-	-	-	-	-	-
YFL055W	2004	16	-	-	-	-	-	-	-	-	-	-	-	-	-
YFL056C	1998	22	-	-	-	-	-	-	-	-	-	-	-	-	-
YFL057C	2007	-	-	-	-	-	-	-	-	-	-	-	-	-	-
YFL058W	2003	2	10	22	34	46	62	72	83	93	-	-	-	-	-
YFL059W	1997	14	-	-	-	-	-	-	-	-	-	-	-	-	-
YFL060C	2007	-	-	-	-	-	-	-	-	-	-	-	-	-	-
YFL061W	2002	-	-	-	-	-	-	-	-	-	-	-	-	-	-
YFL062W	2008	-	-	-	-	-	-	-	-	-	-	-	-	-	-
YFL063W	2011	-	-	-	-	-	-	-	-	-	-	-	-	-	-
YFL064C	2010	-	-	-	-	-	-	-	-	-	-	-	-	-	-
YFL065C	2007	-	-	-	-	-	-	-	-	-	-	-	-	-	-
YFL066C	2012	-	-	-	-	-	-	-	-	-	-	-	-	-	-
YFL067W	2008	-	-	-	-	-	-	-	-	-	-	-	-	-	-
YFR001W	2001	3	31	-	-	-	-	-	-	-	-	-	-	-	-
YFR002W	1995	20	-	-	-	-	-	-	-	-	-	-	-	-	-
YFR003C	2003	5	-	-	-	-	-	-	-	-	-	-	-	-	-
YFR004W	1998	1	11	31	54	91	118	144	163	194	226	266	-	-	-
YFR005C	2014	-	-	-	-	-	-	-	-	-	-	-	-	-	-
YFR006W	1997	-	-	-	-	-	-	-	-	-	-	-	-	-	-
YFR007W	2008	-	-	-	-	-	-	-	-	-	-	-	-	-	-
YFR008W	2003	13	-	-	-	-	-	-	-	-	-	-	-	-	-
YFR009W	1997	12	56	-	-	-	-	-	-	-	-	-	-	-	-
YFR010W	1997	1	12	47	87	134	201	-	-	-	-	-	-	-	-
YFR011C	1997	21	-	-	-	-	-	-	-	-	-	-	-	-	-
YFR012W	2011	-	-	-	-	-	-	-	-	-	-	-	-	-	-
YFR012W-A	2011	-	-	-	-	-	-	-	-	-	-	-	-	-	-
YFR013W	2002	12	-	-	-	-	-	-	-	-	-	-	-	-	-
YFR014C	1991	4	29	71	-	-	-	-	-	-	-	-	-	-	-
YFR015C	1990	2	48	95	-	-	-	-	-	-	-	-	-	-	-
YFR016C	2005	-	-	-	-	-	-	-	-	-	-	-	-	-	-
YFR017C	1997	-	-	-	-	-	-	-	-	-	-	-	-	-	-
YFR018C	2005	-	-	-	-	-	-	-	-	-	-	-	-	-	-
YFR019W	1995	1	8	17	43	96	151	197	-	-	-	-	-	-	-
YFR020W	2011	-	-	-	-	-	-	-	-	-	-	-	-	-	-
YFR021W	2001	2	38	75	129	169	214	269	308	341	-	-	-	-	-
YFR022W	2000	1	35	-	-	-	-	-	-	-	-	-	-	-	-
YFR023W	2004	15	-	-	-	-	-	-	-	-	-	-	-	-	-
YFR024C-A	2004	21	-	-	-	-	-	-	-	-	-	-	-	-	-
YFR025C	2005	-	-	-	-	-	-	-	-	-	-	-	-	-	-
YFR026C	2004	-	-	-	-	-	-	-	-	-	-	-	-	-	-
YFR027W	1994	1	10	26	44	66	94	123	154	197	231	261	-	-	-
YFR028C	1975	5	12	24	37	56	73	88	95	103	129	142	243	387	-
YFR029W	1990	5	35	-	-	-	-	-	-	-	-	-	-	-	-
YFR030W	1976	6	12	45	76	-	-	-	-	-	-	-	-	-	-
YFR031C	1984	9	30	77	118	-	-	-	-	-	-	-	-	-	-
YFR031C-A	1984	5	32	69	-	-	-	-	-	-	-	-	-	-	-
YFR032C	1984	2	10	-	-	-	-	-	-	-	-	-	-	-	-
YFR032C-A	1984	2	9	-	-	-	-	-	-	-	-	-	-	-	-
YFR033C	1990	1	28	-	-	-	-	-	-	-	-	-	-	-	-
YFR034C	1973	4	16	24	39	48	62	93	111	137	161	198	326	-	-
YFR035C	2012	-	-	-	-	-	-	-	-	-	-	-	-	-	-
YFR036W	1992	2	-	-	-	-	-	-	-	-	-	-	-	-	-
YFR037C	1996	3	60	-	-	-	-	-	-	-	-	-	-	-	-
YFR038W	2003	8	-	-	-	-	-	-	-	-	-	-	-	-	-
YFR039C	2008	-	-	-	-	-	-	-	-	-	-	-	-	-	-
YFR040W	1996	14	-	-	-	-	-	-	-	-	-	-	-	-	-
YFR041C	2002	15	-	-	-	-	-	-	-	-	-	-	-	-	-
YFR042W	1999	7	-	-	-	-	-	-	-	-	-	-	-	-	-
YFR043C	2012	2	-	-	-	-	-	-	-	-	-	-	-	-	-
YFR044C	2007	3	21	-	-	-	-	-	-	-	-	-	-	-	-
YFR045W	2000	-	-	-	-	-	-	-	-	-	-	-	-	-	-
YFR046C	2006	17	-	-	-	-	-	-	-	-	-	-	-	-	-
YFR047C	2002	3	17	-	-	-	-	-	-	-	-	-	-	-	-
YFR049W	1989	6	-	-	-	-	-	-	-	-	-	-	-	-	-
YFR050C	1996	9	-	-	-	-	-	-	-	-	-	-	-	-	-
YFR051C	1997	10	-	-	-	-	-	-	-	-	-	-	-	-	-
YFR052W	1992	3	42	-	-	-	-	-	-	-	-	-	-	-	-
YFR053C	1975	1	15	29	46	61	94	132	167	199	237	277	465	-	-
YFR054C	2010	-	-	-	-	-	-	-	-	-	-	-	-	-	-
YFR055W	2000	8	24	44	-	-	-	-	-	-	-	-	-	-	-
YFR056C	2019	-	-	-	-	-	-	-	-	-	-	-	-	-	-
YFR057W	2008	25	-	-	-	-	-	-	-	-	-	-	-	-	-
YGL001C	1998	3	19	-	-	-	-	-	-	-	-	-	-	-	-
YGL002W	2000	-	-	-	-	-	-	-	-	-	-	-	-	-	-
YGL003C	1998	4	25	57	-	-	-	-	-	-	-	-	-	-	-
YGL004C	2003	17	-	-	-	-	-	-	-	-	-	-	-	-	-
YGL005C	2002	-	-	-	-	-	-	-	-	-	-	-	-	-	-
YGL006W	1994	2	19	31	44	69	98	133	-	-	-	-	-	-	-
YGL007W	2008	2	-	-	-	-	-	-	-	-	-	-	-	-	-
YGL008C	1984	2	7	12	18	28	41	51	61	71	93	108	193	348	-
YGL009C	1976	4	67	-	-	-	-	-	-	-	-	-	-	-	-
YGL010W	2008	5	-	-	-	-	-	-	-	-	-	-	-	-	-
YGL011C	1986	5	-	-	-	-	-	-	-	-	-	-	-	-	-
YGL012W	1992	1	10	45	91	165	-	-	-	-	-	-	-	-	-
YGL013C	1982	3	17	40	57	81	95	119	142	188	236	269	460	-	-
YGL014W	1995	8	35	87	-	-	-	-	-	-	-	-	-	-	-
YGL015C	2021	-	-	-	-	-	-	-	-	-	-	-	-	-	-
YGL016W	1991	5	-	-	-	-	-	-	-	-	-	-	-	-	-
YGL017W	1983	1	9	24	36	51	-	-	-	-	-	-	-	-	-
YGL018C	1998	3	32	-	-	-	-	-	-	-	-	-	-	-	-
YGL019W	2001	32	-	-	-	-	-	-	-	-	-	-	-	-	-
YGL020C	2005	10	47	-	-	-	-	-	-	-	-	-	-	-	-
YGL021W	2007	9	-	-	-	-	-	-	-	-	-	-	-	-	-
YGL022W	1995	1	17	30	39	55	71	89	109	-	-	-	-	-	-
YGL023C	1998	13	43	-	-	-	-	-	-	-	-	-	-	-	-
YGL024W	2006	-	-	-	-	-	-	-	-	-	-	-	-	-	-
YGL025C	1994	8	49	-	-	-	-	-	-	-	-	-	-	-	-
YGL026C	1975	4	9	35	83	-	-	-	-	-	-	-	-	-	-
YGL027C	1998	4	30	-	-	-	-	-	-	-	-	-	-	-	-
YGL028C	2001	23	-	-	-	-	-	-	-	-	-	-	-	-	-
YGL029W	2001	2	33	-	-	-	-	-	-	-	-	-	-	-	-
YGL030W	1982	3	19	48	93	111	133	-	-	-	-	-	-	-	-
YGL031C	1990	14	-	-	-	-	-	-	-	-	-	-	-	-	-
YGL032C	1991	4	12	22	33	44	52	60	68	75	81	88	125	173	-
YGL033W	2000	21	-	-	-	-	-	-	-	-	-	-	-	-	-
YGL034C	2017	-	-	-	-	-	-	-	-	-	-	-	-	-	-
YGL035C	1984	3	27	49	79	103	156	219	250	307	337	380	-	-	-
YGL036W	2011	-	-	-	-	-	-	-	-	-	-	-	-	-	-
YGL037C	1982	1	16	37	-	-	-	-	-	-	-	-	-	-	-
YGL038C	1992	2	14	39	51	74	96	117	135	158	185	212	-	-	-
YGL039W	2003	9	-	-	-	-	-	-	-	-	-	-	-	-	-
YGL040C	1977	4	21	-	-	-	-	-	-	-	-	-	-	-	-
YGL043W	1983	3	8	17	26	45	66	82	114	139	164	198	313	437	-
YGL044C	1991	2	11	26	51	90	154	-	-	-	-	-	-	-	-
YGL045W	1993	3	50	94	110	-	-	-	-	-	-	-	-	-	-
YGL047W	2005	4	29	-	-	-	-	-	-	-	-	-	-	-	-
YGL048C	1993	3	9	22	58	107	158	195	-	-	-	-	-	-	-
YGL049C	1993	3	43	105	148	-	-	-	-	-	-	-	-	-	-
YGL050W	2006	7	-	-	-	-	-	-	-	-	-	-	-	-	-
YGL051W	2003	7	-	-	-	-	-	-	-	-	-	-	-	-	-
YGL052W	2020	-	-	-	-	-	-	-	-	-	-	-	-	-	-
YGL053W	2004	4	-	-	-	-	-	-	-	-	-	-	-	-	-
YGL054C	1998	9	36	-	-	-	-	-	-	-	-	-	-	-	-
YGL055W	1973	2	7	16	23	30	38	47	55	61	73	96	177	249	-
YGL056C	2011	7	-	-	-	-	-	-	-	-	-	-	-	-	-
YGL057C	2013	-	-	-	-	-	-	-	-	-	-	-	-	-	-
YGL058W	1974	3	12	24	40	50	58	65	74	87	95	110	161	289	-
YGL059W	2007	-	-	-	-	-	-	-	-	-	-	-	-	-	-
YGL060W	2004	7	-	-	-	-	-	-	-	-	-	-	-	-	-
YGL061C	1998	4	-	-	-	-	-	-	-	-	-	-	-	-	-
YGL062W	1991	3	19	46	-	-	-	-	-	-	-	-	-	-	-
YGL063W	1999	4	-	-	-	-	-	-	-	-	-	-	-	-	-
YGL064C	1991	5	64	-	-	-	-	-	-	-	-	-	-	-	-
YGL065C	1997	14	-	-	-	-	-	-	-	-	-	-	-	-	-
YGL066W	2005	1	23	53	78	120	160	-	-	-	-	-	-	-	-
YGL067W	2001	7	-	-	-	-	-	-	-	-	-	-	-	-	-
YGL068W	2003	1	15	-	-	-	-	-	-	-	-	-	-	-	-
YGL069C	2019	-	-	-	-	-	-	-	-	-	-	-	-	-	-
YGL070C	1991	4	16	53	94	126	142	159	-	-	-	-	-	-	-
YGL071W	1995	3	20	35	50	68	86	112	143	175	205	246	-	-	-
YGL072C	2008	-	-	-	-	-	-	-	-	-	-	-	-	-	-
YGL073W	1987	1	6	14	24	30	38	50	67	77	90	103	238	394	-
YGL075C	1983	1	31	-	-	-	-	-	-	-	-	-	-	-	-
YGL076C	1979	1	42	-	-	-	-	-	-	-	-	-	-	-	-
YGL077C	1990	1	8	-	-	-	-	-	-	-	-	-	-	-	-
YGL078C	1996	2	31	-	-	-	-	-	-	-	-	-	-	-	-
YGL079W	2008	3	-	-	-	-	-	-	-	-	-	-	-	-	-
YGL080W	2012	5	-	-	-	-	-	-	-	-	-	-	-	-	-
YGL081W	2005	-	-	-	-	-	-	-	-	-	-	-	-	-	-
YGL082W	2016	-	-	-	-	-	-	-	-	-	-	-	-	-	-
YGL083W	2006	-	-	-	-	-	-	-	-	-	-	-	-	-	-
YGL084C	2000	4	16	38	-	-	-	-	-	-	-	-	-	-	-
YGL085W	2010	-	-	-	-	-	-	-	-	-	-	-	-	-	-
YGL086W	1999	-	-	-	-	-	-	-	-	-	-	-	-	-	-
[truncated: 4,052 more rows]
