# Supplementary material for: Did the early full genome sequencing of yeast boost gene function discovery?
Source: Biol Direct. 2023 Aug 14;18:46. doi: 10.1186/s13062-023-00403-8 (PMC10424406; doi:10.1186/s13062-023-00403-8)
Supplement: Supplementary file 3 — Additional file 3. File 1. This file lists the association between the gene and the article mentioning the gene (defined by the PUBMED ID). Count defines the number of times a gene is mentioned in the associated article. FPE is the FPE-score of the gene in the associated article. File 2. This file lists the yeast-relevant literature items with their publication year. File 3. This file lists the number of new genes reaching a specific FPE threshold as defined by T-threshold categories throughout the years. File 4. This file provides the information of which year the gene (GeneID) is first mentioned (First Mentioned). Subsequently, we provide the number of articles that have been published for the gene until it reaches a specific FPE threshold (T1, T5, T10, ..., T100, T500). The column with "−" value means the gene has not achieved that FPE threshold in the study till December 2022. File 5. This file provides the list of journals publishing the yeast relevant articles until December 2022. The total number of articles for each journal is listed. The projected principal components for the 15 T-threshold categories are given as PC1, PC2 until PC15. Subsequently, the percentage of the contributed FPE score for each journal is given for T0 through T500. [file 13062_2023_403_MOESM3_ESM.zip › supplementary-files_v3/SupplementaryFile5-PCA-with-percentage-score.txt]

Journal	Total Articles	PC1	PC2	PC3	PC4	PC5	PC6	PC7	PC8	PC9	PC10	PC11	PC12	PC13	PC14	PC15	T0	T1	T5	T10	T15	T20	T25	T30	T35	T40	T45	T50	T75	T100	T500
3 Biotech	30	-0.143072970191844	0.00333301414260521	0.0136159400599665	-0.0913190706966206	0.0947838934435682	0.0220772923411896	-0.0331170901098788	-0.047771407203621	-0.111558892877751	0.201443358021676	-0.01495512741054	0.0937581589476237	-0.068961383650851	0.0196885639372514	-0.145389565088616	0.0212836342200899	0.0238677103635355	0.0644462481662683	0.0122311238952345	0.00732157273336003	0.00960802699490056	0.0652957277948789	0.0470480412469218	0.012906965735827	0.0238539525256703	0.0345542046431317	0.0120164225781143	0.0405008941324957	0.0349213982599659	0.0250141686098001
ACG Case Rep J	1	-0.635661059874629	0.0340959717075363	0.000908775981432315	-0.0175190796967336	0.0185721193669002	-0.0260970011503468	-0.026334718651947	-0.0215215817113466	-0.102954975222051	0.0282776078382796	0.0035315554211708	0.00305521196896965	-0.0136032411535398	-0.00312615148094215	0.014525250988543	0	0	0	0	0	0	0.025357564192186	0	0	0	0	0	0	0	0
ACS Appl Bio Mater	2	-0.647871561899051	0.0219236177847523	0.00639948550172436	0.0181264029405604	0.00273348688295574	0.0087030219514294	-0.00509353643442438	-0.00543081037899665	-0.0250892732266211	0.0245133368184853	-0.0176718394374155	-0.022767310356433	-0.0172898283509791	0.012052557687821	0.00570866088643792	0	0	0	0	0	0	0.0063393910480465	0	0	0	0	0	0	0.0104291413355737	0
ACS Appl Mater Interfaces	2	-0.626066267110727	-0.00748864512253391	0.0545441064788389	0.0155895905842205	-0.0156895676008403	0.0331831717361561	0.0056976696727652	-0.0262834234580506	-0.00727524312628128	-0.0361803529135816	0.0242147027269929	0.0374837736677052	-0.0236203057565462	-0.00399848953679171	-0.00103978012862246	0	0	0	0	0	0.00680568578805457	0	0	0	0	0	0	0.0135002980441653	0	0.0183777565296491
ACS Bio Med Chem Au	1	-0.654078454074434	0.0447697231597001	0.00735625067982173	-0.00553821043072206	-0.0033215994890902	0.00895743418990511	0.00822119145193813	-0.00223397300325892	0.00147404703032297	-0.0103740464790449	-0.0130873850482095	-0.0144787688137865	-0.00514102933481921	-0.0444822516077143	0.0136603121359823	0	0	0	0.011955519704899	0	0	0	0	0	0	0	0	0	0	0
ACS Biomater Sci Eng	1	-0.65233868479654	0.00239447270682698	0.0712809516080819	0.00551418698219032	-0.0135652970485126	0.00171855584555509	0.00639735864838634	-0.00484002578892545	-0.00727676931568665	-0.0116860296182384	0.00806214285872027	0.00890713890251298	0.00901314956766072	-0.0049222631132776	0.00103599710152487	0	0	0	0	0	0	0	0	0	0	0	0	0	0	0.0183777565296491
ACS Catal	9	-0.391664266971348	-0.05189308549987	0.00336252885028916	-0.0581885184368075	-0.0754714388651302	-0.168918647588661	-0.135267155705178	0.0213148728249288	-0.178326640578092	0.0768342225326106	0.0968580680891093	0.0194974316129957	-0.0534584604391297	0.00475344073822595	0.0593831120267074	0	0.00010817105156202	0.000139175078611098	0	0.0173503692470447	0.0102085286820819	0.0648026640466977	0.0149467406785279	0.0351069468014494	0.0391886362921727	0	0.000465516953069198	0.00650907227129395	0.00397300622307568	0.0246568233439459
ACS Cent Sci	7	-0.490123090005822	-0.0193928712277951	-0.0257924816607308	-0.0262669745815009	-0.0500855691636974	-0.115290410038852	-0.115754345130446	-0.0398002951785468	-0.0359444582380173	0.130410875222305	-0.0140547586105983	0.0272815442164554	-0.0052824107060599	0.000579853561644231	0.0167515448430532	0	0	0.00495065636773762	0	8.57917951937693e-05	0	0.0348039534901541	0.022752260810648	0.00877673670036236	0.0397932295589523	0	0.00760344356679689	0.000435493485295653	0.0125557183844636	0.00612591884321636
ACS Chem Biol	120	1.47005992714282	-0.387245064975178	-0.189374963719665	-0.118412743927526	0.046370821406303	0.324083391916697	-0.457434697594187	-0.418894560815651	-0.474693171042235	0.107966607462026	-0.131833599962422	-0.209925240682727	-0.0278735320604651	0.0834435727670225	0.0346833794575344	0.0219511554001977	0.0561368416803803	0.106986335686233	0.100430418167283	0.159124304249113	0.141825024801823	0.227407580017686	0.135016245181938	0.0416332274398281	0.0943453244761444	0.0407302506310778	0.156223108824659	0.155180809680078	0.176270506628639	0.100228011192624
ACS Chem Neurosci	3	-0.622337572873712	-0.0247436921791775	0.0974937806131604	0.0160041691079037	-0.0232597857157346	0.0148207861357986	0.00973463112872486	-0.0065824276977482	-0.00868649575056871	-0.0188760388110963	0.00470820089054597	0.0141741159210972	0.00219524795243294	-0.00358461003967257	-0.00148275774715984	0	0.000381780181983599	0.00110521385955872	0.00070326586499406	0.000234665792735899	0.00270225759231577	0	0	0.00103255725886616	0.000601360147705975	0	0.00135340133771098	0.00397970015874123	0.0042518602694814	0.0283937976329293
ACS Comb Sci	5	-0.591692957174882	0.0245114335485408	0.00241969210352101	0.00982411035753449	-0.00900221820025716	0.0153615433442527	-0.0212847514435966	-0.0408074108331148	0.00660211532404542	-0.084101195485046	-0.0216622014589571	-0.084889970678132	-0.0575578637115632	0.0741689364476294	0.00974843383579533	0	0	0	0	0.0159572739060411	0.0294913050815697	0	0	0	0	0	0	0	0.0152298571884568	0
ACS Infect Dis	21	-0.370212883724064	-0.0289998675069797	-0.0206108369052284	0.0651339235701296	-0.000393602383028475	0.0684222264909929	0.00928748042990676	0.0164920218236509	-0.0870239389837365	0.0661634154575058	-0.087507521968728	-0.122149812601219	-0.0084282094399894	0.024731057124029	-0.0387794300007827	0.00895814797790016	0.006304926610349	0.0252166936490424	0.0168474039287571	0.0178187565950887	0.0101538542999184	0.0265048267118437	0.00454524261992395	0.0145528796570111	0.00454361000488958	0.0101940944642106	0.024753364434063	0.0105500580869613	0.0523189895676564	0.0103374880479276
ACS Med Chem Lett	2	-0.63386462497182	0.0203376232692627	-0.00850417089823428	0.0403813960727492	-0.00331387541229016	0.0610029500150409	0.00550512766133475	-0.026122005843399	-0.00250486495285311	0.00479196996523149	0.0323043089023841	0.0322516880979386	-0.0371802715421635	-0.0091015904555643	-0.0010496979273981	0.00425172481482406	0	0	0	0	0	0	0	0	0	0	0	0.0202504470662479	0.0049125685055598	0.000745044183634422
ACS Nano	13	-0.456951344956257	-0.0456435038918858	0.0983708845063136	-0.0314322508995056	0.0315252086080599	0.0833648702526709	-0.0592095909234611	0.0129320526288271	0.0613918094474744	-0.0220569818636877	-0.0864598651737388	-0.0713833585223491	0.103805552831533	-0.149494460528412	0.0619205245357657	0	0	0	0.047822078819596	0.0159572739060411	0	0	0.0298934813570557	0	0	0	0.0260689493718751	0	0.0178785280038406	0.0367555130592982
ACS Omega	60	0.421343617773535	-0.428385570299973	0.177668533393489	0.0394504883078043	-0.0148302936059542	-0.0433843769902029	-0.00130801021716953	0.139657839422591	-0.199725753440754	0.000713029805243351	-0.191739734729993	-0.00321625297459614	0.0400809146418733	-0.0609158997749992	-0.0587650551317043	0	0.0141673171531514	0.0546866533695748	0.0634263610318344	0.0216513496316621	0.0548022605608049	0.0881599004143968	0.0472127205559848	0.0777368107746379	0.0437309099411784	0.0573401156594747	0.0826551212227309	0.0411084075444832	0.0965759788173685	0.14314063719121
ACS Sens	2	-0.648913427461592	0.0541689112815212	0.0121985737787814	-0.00989788475692072	-0.0118682496109442	0.0129033788361347	0.0145878022332255	0.000615381493488677	-0.00168476615939245	-0.00230596995495533	-0.0103851372526073	-0.00580348899497689	-0.00105143095937554	-0.0185076952903216	0.0035729160351212	0	0.00534492254777038	0.00399514343307151	0.0071733118229394	0.000312887723647864	0	0	0	0.000688371505910773	0	0	0	0	0.000233706248416217	0.000360348167248022
ACS Sustain Chem Eng	1	-0.654078454074604	0.0447697231598241	0.00735625067977957	-0.00553821043077863	-0.00332159948908388	0.00895743418989343	0.00822119145196347	-0.00223397300329292	0.00147404703033721	-0.0103740464790147	-0.0130873850481673	-0.0144787688138113	-0.00514102933484803	-0.0444822516077463	0.0136603121359836	0	0	0	0.011955519704899	0	0	0	0	0	0	0	0	0	0	0
ACS Synth Biol	132	2.02918097844445	-0.93482814252559	0.172501353028494	0.0135090084227561	0.0751341032994875	-0.0273878630278559	-0.387748359858085	0.475359476515974	-0.104696005190711	-0.170536842673579	0.0552147321615656	0.335912748964587	-0.250724355959742	0.195558774721516	-0.00955434766932731	0.0303259659826718	0.0550188509581467	0.080357541397812	0.0773574121377563	0.0865441738576791	0.189176661666581	0.176716392030439	0.208585279995433	0.249710258713979	0.115613713885562	0.130905966410824	0.133113940464509	0.188162255540321	0.181245633862119	0.279239636850663
AIChE J	1	-0.64911282461409	0.0424700784785218	0.00851276377174699	-0.00731702227256635	-0.00697458607119468	0.0155138902696946	-0.00200831355097246	-0.0171681003251305	-0.000638180447497736	-0.0103895817791813	0.0464642797187435	-0.0492676119183019	0.0157080536019591	0.0118316183092514	0.0122849469571385	0	0	0	0	0.0159572739060411	0	0	0	0	0	0	0	0	0	0
AIDS Res Ther	2	-0.641803878881699	-0.00637391761867588	0.0755598555800821	0.011828527171531	-0.0134349377420021	0.00780497842900522	0.00600822429571482	-0.00452202318851682	-0.00929748030262128	-0.00392345634556325	0.0031757901633938	-0.00449992467092678	0.00557542534735521	0.000380598899231359	0.00344801539368591	0	0	0	0.000183931072383062	0.00159572739060411	0	0.000780232744374955	0	0	0	0	0.000200530379783655	0	0.00453839557020568	0.0197914301088529
AIMS Biophys	3	-0.627002894381865	0.00721575493399573	-0.0149539236433797	0.041503834331824	-0.00465666770058054	0.0713945331963819	0.00895216526497975	-0.0224958008188186	-0.000290484524508431	0.0151014145106967	0.0157723790742702	0.0169008784217751	-0.0459642544576999	-0.00785507547733158	0.00301751447386041	0	0	0	0.00199258661748317	0	0	0	0	0	0	0	0	0.0202504470662479	0.0109257671134581	0
AIMS Genet	5	-0.597771245174929	0.0144528205900182	-0.00599427574139195	0.0248688913523	-0.00269820152109915	0.0385421437108852	-0.00976631021416958	-0.025637380731138	0.00494047811998873	-0.0208310292470886	-0.00706391232057743	-0.0561866694818345	-0.00134432880816104	0.0397923284859047	0.00902356148030582	0	0.00123967791200187	0.000695875393055488	0.000543432713859046	0.013087744326807	0.0101129052229537	0.000192102759031712	0.00240980661521539	0	0.000309791591242472	0.00115845220618639	0.00731954778921003	0.00405465117864277	0.0145414060418236	0.000782032192751026
AIMS Microbiol	9	-0.451873695534741	-0.0218712982884969	-0.0205184032861877	-0.0377095066855192	0.224082411219691	-0.119798999446926	0.225128226157718	-0.0224846501773044	0.0202851826872967	0.0208037610958395	0.0383810225688469	-0.000501367371685806	0.0182288054651772	0.0361735803255921	0.0292367457735262	0	0.0150219080835871	0.00123881113928559	0.00878051905066758	0.0122631357710162	0.00437508372089222	0.0164406185421865	0.00673424580021584	0.00270053436934226	0.00314557615723125	0.0785322832798449	0.00470689363658855	0.00289292100946398	0.00668534700998311	0.00918887826482455
AIMS Mol Sci	1	-0.653965199762804	0.0295267184020513	-0.00242283201205828	0.0183225869965254	-0.00661661865298361	0.00996824669051273	-0.00020128073201243	-0.00914894891910689	-0.0078292366027451	-0.0105900216911308	-0.0109126103449439	0.000328598528579729	0.030464457324268	-0.00311592592306033	-0.000351269690859156	0	0	0.000154638976234553	0.00110699256526843	0	0	0	0	0	0	0	0.00868964979062503	0.00037500827900459	0.000993251555768917	0.000680657649246262
AIMS Neurosci	1	-0.650819104618173	0.0306671006496184	0.0103328151979225	-0.00465804509638851	0.0161074768998362	0.0119564087060898	-0.0287866088623495	0.00156711852157795	0.0197312195396028	0.0138823301888776	-0.00747145225482888	-0.000220202104919083	-0.000248724609659806	0.00831747916983604	0.00147849197466248	0	0	0	0	0	0	0	0.00996449378568523	0	0	0	0	0	0.00397300622307569	0
AMB Express	143	2.05895877022753	-0.473182589986319	-0.251583527317782	-0.199157876280425	-0.123080102952307	-0.0167645858135921	-0.650626447613182	-0.266054807276297	0.263476801419873	0.105876900732263	-0.244527276071682	-0.0392064050394892	0.234253050991508	0.0816219713475757	-0.0219433099231747	0.0376484075711862	0.0768889131907032	0.133288530696653	0.12753961896398	0.158514823955896	0.17476512219598	0.151974965347631	0.255976110915429	0.104669523980374	0.222130172586269	0.0826461761745529	0.216048359114166	0.131827448321686	0.177403884721628	0.133360866001598
ASN Neuro	2	-0.624676963164041	-0.00430687521843918	0.0298404978375567	0.0232392066096418	-0.013562907150483	0.0569864107695078	0.00940381707580967	-0.0307021213705018	-0.00694905529522887	-0.020083880148701	0.0436041713703127	0.0481410709628776	-0.0269669772260391	-0.0148672060238783	3.59156359516121e-05	0	0	0	0.00035163293249703	0.000938663170943593	0.00240200674872513	0	0	0	0	0	0.000383366902527575	0.0208460484505492	0	0.0135130562718008
Abbreviation	1	-0.669324550536199	0.0375526789101693	0.00835623592917733	0.0051505269493407	-0.00406393661995289	0.00300968081751431	0.00107231566715465	-0.00584336563383984	-0.00289321585953997	-0.00290778773816751	0.00313685562681569	-0.00200520454004915	-0.000159003264180489	0.000547606510976973	0.000753901393782728	0	0	0	0	0	0	0	0	0	0	0	0	0	0	0
Abdom Radiol (NY)	1	-0.606350638603008	0.00271695943610721	-0.0206722843169863	0.00018364706381904	0.134539306606714	-0.079109193539332	0.146457789169916	-0.0110621088317522	0.0380608792517296	0.00226615039852165	0.0265456293539169	0.0101441116416329	0.0062307892926014	0.0192033391960733	-0.0118584562583337	0	0	0	0	0	0	0	0	0	0	0.0471193699679068	0	0	0	0
Abiotech	2	-0.626837826298942	0.0344031134573667	-0.0135424489604814	0.0135422286460123	-0.0145289524473339	0.00741885499570129	-0.00699888114472039	0.0158986646418141	-0.000963611898461623	-0.0193193662033481	-0.00434637273960776	0.00440618812973367	0.0218750037378531	-0.0176655203193771	-0.00101713202824673	0.00125851054518792	0.000259610523748847	0.00167010094333317	0.00541983559955421	0.000638290956241643	0.0016333645891331	0	0.00239147850856446	0.00702138936028989	0.00163569960176025	0	0.00868964979062503	0.00243005364794974	0.000238380373384541	0
Acc Chem Res	10	-0.446709658376537	0.0153978912117311	4.81306086567753e-05	0.0144641836582601	-0.106326095345937	-0.0349393976153634	-0.0286639056329543	0.372202157572302	-0.0234419804856044	-0.0420660969924909	0.130783527926815	-0.0092978130419974	-0.0194398728419416	0.0233017625684476	-0.0160121765380739	0.00786569090742451	0.0106055975134829	0.0126190588036766	0.00398517323496633	0.0165614909813164	0.000114061772984155	0.0031024058983736	0.00996449378568526	0.0901078301237204	0.000456899330100629	0	0	0.00225004967402754	0.00645613511249797	0.0183777565296491
Access Microbiol	4	-0.603305458778507	-0.00595901670217919	0.0498427199338534	0.0129942380466186	-0.0166293289621279	0.0638813159186495	0.0223196189124826	-0.0192498349817989	-0.00316094622476065	-0.0126587819255216	0.015485536778798	0.02700706704605	-0.028955016908686	-0.0640452037531245	0.00390920767336851	0	0	0.00298232311309495	0.0134926579526718	0	0	0	0	0	0	0	0	0.0185146944605695	0.00357570560076812	0.0183777565296491
Acta Biochim Biophys Sin (Shanghai)	8	-0.53450703884788	0.0863677815182462	-0.0141683329764257	0.00898293496596649	-0.0378175305863121	0.0503017516359661	0.0168852969282966	-0.0276397978347277	0.00153114720379185	-0.0330121491638712	0.0324549762761139	0.0028102008364561	-0.032596549193946	-0.0657214539644293	0.0484667067805583	0.0149822683950943	0.0151439472186827	0.00278350157222195	0.0228862805779495	0.0124998645597322	0.00816682294566549	0.00362250917031229	0	0.00585115780024158	0.00817849800880125	0	0.00325861867148438	0.0202504470662479	0	0
Acta Biochim Pol	44	-0.0611643272079218	0.454267498957105	0.0824844544567958	-0.13939591276464	0.0781748758077064	0.0760426521010325	0.178826056644901	-0.0795277224802461	0.0163708850333715	-0.0560163435761816	0.0146103919350929	-0.0713816883976516	0.0441842554641794	0.0664923562984846	-0.0533878268917343	0.0936507022911819	0.105941712107749	0.0829668386458758	0.0465980613259992	0.0634180749326452	0.042535536175341	0.0201049258952332	0.0239147850856446	0.00292557890012079	0.00272616600293375	0.0471193699679068	0.0152068871335938	0.0135002980441653	0.00139055217807649	0
Acta Biol Hung	4	-0.630346096445601	0.0560126575673569	0.0152470750051584	-0.00628571050261145	-0.0157274656860292	0.0325864205990273	0.0139806507277005	-0.0109645184388094	0.00060227763142995	0.00773371664822721	0.0259754693133811	-0.0486143567571584	0.0122108584139717	0.0366145752638922	0.0360204206910075	0	0.0129805261874424	0	0	0.0159572739060411	0	0	0	0	0	0	0	0	0.00595950933461353	0
Acta Biol Med Ger	3	-0.630968098232992	0.109694099789006	0.0386064832246498	0.0475747776255741	0.00896192352726777	-0.000224380546172538	0.000437958885344314	-0.00531615980081142	0.0023153596901857	-0.00348415010291404	-0.0031125246599408	-0.00471930073461925	-0.00443309604396312	-0.0366599218148925	0.0086167634697548	0.031462763629698	0.00649026309372118	0.00167010094333317	0.00956441576391921	0	0	0	0	0	0	0	0	0	0	0
Acta Chem Scand	1	-0.663666076729468	0.048542506833049	0.0117505016716865	0.000339532076407382	-0.00876563628622038	0.00784022837481238	0.00887082452705444	-0.00397932019762382	-0.00307852466969849	0.000546782714824935	-0.00113401528646219	0.00461491159584816	0.00202661788877417	0.00938954479550802	0.0121896605195666	0	0.00649026309372118	0	0	0	0	0	0	0	0	0	0	0	0	0
Acta Chem Scand B	1	-0.663666076729468	0.048542506833049	0.0117505016716865	0.000339532076407382	-0.00876563628622038	0.00784022837481238	0.00887082452705444	-0.00397932019762382	-0.00307852466969849	0.000546782714824935	-0.00113401528646219	0.00461491159584816	0.00202661788877417	0.00938954479550802	0.0121896605195666	0	0.00649026309372118	0	0	0	0	0	0	0	0	0	0	0	0	0
Acta Chim Slov	1	-0.642752715598728	0.0400469066824476	0.00423388368093364	-0.0018306839116694	-0.00661860144061827	-0.0102083293569506	-0.0129663544780548	-0.026588757010094	-0.000731068100980953	-0.0737793374570591	-0.0228905100106204	-0.00439757033185358	-0.0369604796843394	0.0311442999245965	-0.00253068277429585	0	0	0	0	0	0.0204170573641637	0	0	0	0	0	0	0	0	0
Acta Chromatogr	1	-0.653297565938169	0.0278003081028293	0.00802720341093724	0.0102617165292141	0.00609468291086705	0.00141913186070003	0.0098429796107608	-0.00854234943105155	-0.00114261859221765	-0.0038515454809782	-0.00292018616758721	-0.010272054264932	-0.00921268814309148	0.0101736473780026	0.000875683408440382	0	0	0	0	0.000778403605172736	0.00248988504441021	0.00061847717541917	0	0	0	0.00344775877813953	0	0.000493913343079216	0.00392455492767232	0.000896475928275567
Acta Cient Venez	1	-0.659598949029993	0.0466751217006601	0.0105731050706454	-0.00565196622941232	-0.0111946564867234	0.00807611916149116	0.00712303458846232	-0.00596679090203421	-0.00511438054784935	0.0024647166005525	-7.88235616423851e-05	-0.00355932679887153	0.000698886602387908	0.000987746362521605	-0.0296700953320697	0	0	0.00835050471666586	0	0	0	0	0	0	0	0	0	0	0	0
Acta Crystallogr D Biol Crystallogr	55	0.0612135444185074	0.353288087231075	0.0706823424981556	-0.291894574407032	-0.00554302307287161	0.0961120268151034	0.00863986922283622	-0.058538271241263	-0.269976770087252	0.0145034359944366	-0.205469182154509	-0.00233684325128255	0.104115465026022	0.11197650045412	0.0941918993844343	0.0320266124402663	0.143591757855622	0.0754537215693094	0.0547313449803454	0.04581860308027	0.0524538657015254	0.0890396288111987	0.0407445098171301	0.00749687673080003	0.00336102657895942	0.0117798424919767	0.0449948172827964	0.00180003973922203	0.0175372980338748	0.0165399808766842
Acta Crystallogr D Struct Biol	9	-0.556902371458993	0.0629078638313674	0.0207594644408642	-0.0312501800858093	-0.038360459069657	0.0592501482350336	0.0198135901998455	-0.0374391181345824	-0.0139297601025023	-0.029324245532353	0.00415513738965343	-0.0468079863989505	-0.0288042102682619	0.0553246764105466	-0.0575659527405403	0	0.0112819166408374	0.0247984685525228	0.000809110929523468	0.0165482365036341	0.0166781010023207	0.0023496337460745	0	0	0	0	0.000724137482552086	0.0078751738590964	0.00960143170576623	0.00408394589547757
Acta Crystallogr E Crystallogr Commun	1	-0.657039849252926	0.0289412566757617	-0.00113759599169281	0.0196483815695534	-0.00539657507714721	0.00981304781410751	-0.000547220914544495	-0.00736838031145495	-0.00612676217213698	-0.00375830714333854	-0.0113631197707445	-0.00500224474258722	0.0203615028336027	0.00392824533466126	-0.000212116872717104	0	0	0	0	0	0	0	0	0	0	0	0.00651723734296877	0	0.00297975466730676	0
Acta Crystallogr F Struct Biol Commun	37	-0.028430849181969	0.141384720477012	0.0447208667112879	-0.302921400233396	0.0566397582372168	-0.0187602715145438	-0.206802808539592	0.0308900522267575	-0.233318130607796	-0.105184505026787	-0.101254655945775	-0.116816709540449	-0.158342161383984	0.111355764829329	-0.0662028211433605	0.0109370559284188	0.0407572413841315	0.0675554437392483	0.0377970855974616	0.0463802990521848	0.0866831992553767	0.0903429578681268	0.0558387670631796	0.0353749387617659	0	0.00428357908799153	0.00175291634877325	0	0.025758769064507	0.0180654167240177
Acta Crystallogr Sect F Struct Biol Cryst Commun	60	0.177019983740825	0.512202531748756	0.0267609582868403	-0.229235415367902	-0.0359267636716736	0.0733381674989661	0.231019952378681	0.0359507625773343	0.116640040041939	-0.237077639627423	-0.124318451259312	-0.135702704043517	0.054840303590982	0.029553335328969	-0.105596888548432	0.0808803414584108	0.128091339573813	0.11747370742481	0.0895335586789103	0.0714088007295338	0.0850710723506822	0	0.0298934813570557	0.0358539031163739	0.0122677470132019	0.0518313069646975	0.0362625770108775	0.00337507451104132	0.00670444800144022	0
Acta Histochem	1	-0.648244078131504	0.0409161699466705	0.00507029461673781	-0.00876229640323098	0.00343588940733069	-0.00163130668902065	-0.00346474422920942	-0.00887611384195011	-0.0314753152107729	0.00226033838404557	-0.00674360991830208	-0.00742540160983199	-0.00732272710317913	-0.0277945646347757	0.0115514491460261	0	0	0.0003553406262411	0.00724962365084301	0	0.000108601368958318	0.00795795897520732	0.000159007879558807	0	0	0	0.000138664624318484	0.000215430287938807	3.1699517737306e-05	0
Acta Histochem Cytochem	2	-0.64936022351343	0.0472919537506837	0.00171872778693074	0.00597357381835402	-0.0135147690264006	0.0135931078173535	0.00936506088205413	-0.00712501446338211	-0.00847793481198524	-0.00493530277063143	-0.0126993850322767	0.00700905539674693	0.0300770735241641	0.00738989430569658	-0.00239243636472772	0	0.00624988297913891	0.00357878773571394	0.00044279702610737	0	0	0	0	0	0	0	0.00744827124910716	0	0	0
Acta Histochem Suppl	1	-0.606350638603008	0.00271695943610721	-0.0206722843169863	0.00018364706381904	0.134539306606714	-0.079109193539332	0.146457789169916	-0.0110621088317522	0.0380608792517296	0.00226615039852165	0.0265456293539169	0.0101441116416329	0.0062307892926014	0.0192033391960733	-0.0118584562583337	0	0	0	0	0	0	0	0	0	0	0.0471193699679068	0	0	0	0
Acta Med Okayama	1	-0.61541686891587	0.0199016804915663	-0.0233892578914819	0.0124508435678379	-0.111555679111669	-0.102868982699531	-0.0119782192536356	-0.0722018650474129	0.0607856119266438	0.0574783431615157	0.0160556854770795	0.014461466018397	-0.0100417615903391	-0.0157032069187039	0.0163184825608268	0	0	0	0	0	0	0	0	0	0.0408924900440063	0	0	0	0	0
Acta Microbiol Hung	1	-0.628707773892171	0.0337700976423651	0.0143944142386267	-0.0455817922194901	0.0551492645040137	0.0150269940537676	-0.0892883510391046	0.0114371048046354	0.061757938939399	0.0250342510001206	-0.00479393086050493	0.0285237569866433	0.015308707687175	0.00965906371639672	0.00119976217181937	0	0	0	0	0	0	0	0.0298934813570557	0	0	0	0	0	0	0
Acta Microbiol Immunol Hung	2	-0.627124777014635	0.0344412646077235	0.00850216263606988	0.00284252708325081	-0.0273151524962325	-0.0054183626947497	0.00782998526997625	0.0725669215386462	-0.00636708878909126	-0.0205693168365589	0.0102249135687823	-0.000633092246588946	-0.00805704931827573	-0.0281812136950976	0.0148901942348067	0	0.00324513154686059	0	0.00896663977867425	0	0	0	0	0.0175534734007247	0	0	0	0	0	0.00459443913241228
Acta Microbiol Pol	9	-0.53923366272579	0.170889680061249	0.0426550325714356	0.0707556997199966	0.0156522167928653	0.0425449789880915	0.00151789913906013	-0.0368548035142261	-0.0605502262960723	0.0285059647557514	0.0284513612957975	0.0471363933167159	-0.0414533248643042	-0.0566809415739264	-0.0311153215996848	0.0576010595682164	0.0157763318278146	0.0178572331633316	0.011955519704899	0	0	0.0152145385153116	0	0	0	0	0	0.0202504470662479	0	0
Acta Microbiol Pol A	1	-0.659598949029993	0.0466751217006601	0.0105731050706454	-0.00565196622941232	-0.0111946564867234	0.00807611916149116	0.00712303458846232	-0.00596679090203421	-0.00511438054784935	0.0024647166005525	-7.88235616423851e-05	-0.00355932679887153	0.000698886602387908	0.000987746362521605	-0.0296700953320697	0	0	0.00835050471666586	0	0	0	0	0	0	0	0	0	0	0	0
Acta Myol	1	-0.658218825291146	0.0461987720654511	0.00976889147292894	-0.0056235272797539	-0.00922639223731352	0.00829644791859173	0.0073975738043376	-0.00503358642734889	-0.00346727365330271	-0.000744974169339294	-0.00333096393327359	-0.00628918730260648	-0.000761092381921068	-0.0103797531300454	-0.0188374934650564	0	0	0.00626287853749939	0.00298887992622475	0	0	0	0	0	0	0	0	0	0	0
Acta Naturae	15	-0.39580933326422	-0.0289135045200456	-0.0344069354427702	-0.00162832912781337	-0.0290509216695587	0.199425723709224	-0.0335705773366963	-0.0957162149578614	0.0136713280180576	0.0177171686286639	0.158878622415808	-0.00677407140640055	-0.0471081669049716	0.00822305229584855	-0.0504679333443125	0	0.000934528653948495	0.0247627515169033	0.00395015334781656	0.0416182954576477	0.00809751367506659	0.00804378519459258	0.0177937389030093	0.00379534560015669	0.00942975380172207	0.0012734964856191	0.00831342908706523	0.0593432338134553	0.0181309241042627	0.0122518376864327
Acta Neuropathol	7	-0.546665152481536	0.00755265292852019	0.0256131715800736	0.0013883287145851	-0.037777754436621	0.0132692010123305	-0.016673411366853	-0.00904995658945285	-0.00713943602447641	-0.0542080396052281	0.00885796803256689	-0.0404727416187132	0.0289893438905275	0.0269366911787816	0.00982290599156386	0	0.00499251007209321	0.00433583898749958	0.00412750085050084	0.0171847565141981	0.0142096736234106	0.00316969552402325	0.00373668516963196	0.00780154373365542	0.00511156125550078	0	0.0125212124043484	0.00233659004610552	0.0068081390979216	0.0142938106341715
Acta Neuropathol Commun	13	-0.434308904242787	-0.103887741930494	0.154785131801823	-0.0128059433872736	0.0226073915907218	0.0252133503652215	-0.0899184428373034	0.0675540203136744	-0.0296698587895217	-0.000241102486609269	-0.0692047578006346	0.00551032675392662	0.0561833201727314	-0.0625838959882386	0.0264856514693844	0.00149822683950943	0	0.00246538710682516	0.0231156792053404	0.00245840354294751	0.00496722677653033	0.0190492485904535	0.0298934813570557	0.0154883588829924	0	0	0.0199350789314339	0.00101748569818157	0.0208913161504908	0.0560285961891097
Acta Oncol	1	-0.656841257306353	0.0430650845238782	0.00638169417195554	0.000293278373610094	-0.00750525636603306	0.015223310456147	0.00792460263017203	-0.00742799066503929	-0.00248710240417018	-0.0027055131641495	0.001682704350767	0.00217279463856091	-0.0050770711039738	-0.0116535715329341	-0.00119395967434728	0	0.00185436088392034	0.00238585849047596	0.00341586277282829	0	0	0	0	0	0	0	0	0.00289292100946398	0	0
Acta Orthop	1	-0.654078454074604	0.0447697231598241	0.00735625067977957	-0.00553821043077863	-0.00332159948908388	0.00895743418989343	0.00822119145196347	-0.00223397300329292	0.00147404703033721	-0.0103740464790147	-0.0130873850481673	-0.0144787688138113	-0.00514102933484803	-0.0444822516077463	0.0136603121359836	0	0	0	0.011955519704899	0	0	0	0	0	0	0	0	0	0	0
Acta Parasitol	2	-0.644755147969652	0.020329834441354	-0.010631427912563	0.0341462361897661	-0.00672921353434154	0.0166164148107007	-0.00216675749624364	-0.00889339498907007	-0.00936030848473399	-0.0046088265485096	-0.0258630951683047	-0.00799928494512526	0.040882008931386	0.00730888415834553	-0.00117813513921694	0	0	0	0	0	0	0	0	0	0	0	0.0130344746859375	0	0.00595950933461353	0
Acta Pharm Sin B	14	-0.428304968412307	-0.0368391052753084	0.133901219376243	0.0165704016007934	-0.0597830894080478	-0.029224404137449	0.0610653214214329	0.0264797822073068	0.0343303727855744	0.000256587749143635	0.0415751267836868	-0.0961809966272627	0.0210757675162146	-0.0371233323305609	-0.0332542018751989	0.0148060064139756	0.00102796092478193	0.0205304851988421	0.0187719568621861	0.0265842819485096	0.00411772585495738	0	0.00129971658074155	0.0175534734007247	0.0184989835913362	0.0157064566559689	0.00546476423168189	0	0.0192265122580984	0.0459443913241228
Acta Pharmacol Sin	7	-0.518633479085344	-0.0160683881006616	0.108200320352822	-0.00650581962338093	0.00204859062758741	0.00152991753052272	-0.0773738970021617	0.0485514231085222	0.0322242240661957	-0.0779147892105771	0.0161160687241584	0.00696608303036939	0.029803891663627	0.0333050658323668	0.00571250609107437	0.010487587876566	0.00291006138714231	0.000866696290155828	0.00147760264020944	0.0120601179025855	0.0179372457706843	0	0.0224201110177918	0.0162769661168892	0	0	0.00905350212175958	0.000200499475903444	0.00346443894841041	0.0341301192693484
Acta Physiol (Oxf)	3	-0.621509889860329	0.018567744563599	-0.0205088595469764	0.0322290608669507	-0.00684924388325512	0.0275575160138046	-0.0060728765076012	0.000668197430681226	-0.00487869799237806	-0.0162042725683277	-0.0266721830022722	-0.00154720118621794	0.0335636390993335	-0.0122237477940027	0.00361197240123806	0	0	0	0.00543432713859046	0	0.00185609612401488	0	0.00199289875713705	0.00319154061831359	0	0	0.0142984237463921	0.00405008941324957	0.00595950933461353	0
Acta Physiol Scand Suppl	2	-0.648419980267872	0.0557595510827038	0.0107505164222887	-0.0103492053037119	-0.00802329915535137	0.0137879817471915	0.0160197003118633	-0.000369927567076908	0.00128873822017867	-0.00691947602602222	-0.0173582559614451	-0.00785865267791404	-0.00295540818189338	-0.0356403133232152	0.0250960712617675	0	0.00649026309372118	0	0.011955519704899	0	0	0	0	0	0	0	0	0	0	0
Acta Pol Pharm	1	-0.61541686891587	0.0199016804915663	-0.0233892578914819	0.0124508435678379	-0.111555679111669	-0.102868982699531	-0.0119782192536356	-0.0722018650474129	0.0607856119266438	0.0574783431615157	0.0160556854770795	0.014461466018397	-0.0100417615903391	-0.0157032069187039	0.0163184825608268	0	0	0	0	0	0	0	0	0	0.0408924900440063	0	0	0	0	0
Acta Univ Palacki Olomuc Fac Med	1	-0.635661059872944	0.0340959717070179	0.000908775981229222	-0.0175190796967954	0.0185721193668951	-0.0260970011504733	-0.0263347186521021	-0.0215215817112691	-0.10295497522206	0.0282776078383204	0.00353155542118144	0.00305521196906307	-0.0136032411535345	-0.00312615148094593	0.0145252509883314	0	0	0	0	0	0	0.025357564192186	0	0	0	0	0	0	0	0
Acute Med Surg	1	-0.61541686891587	0.0199016804915663	-0.0233892578914819	0.0124508435678379	-0.111555679111669	-0.102868982699531	-0.0119782192536356	-0.0722018650474129	0.0607856119266438	0.0574783431615157	0.0160556854770795	0.014461466018397	-0.0100417615903391	-0.0157032069187039	0.0163184825608268	0	0	0	0	0	0	0	0	0	0.0408924900440063	0	0	0	0	0
Adipocyte	2	-0.638657673582196	0.0424040916165196	0.00633768445255762	-0.00507374969359714	-0.00436266819821046	0.0124847016166905	0.00413733989056603	-0.00901375901323459	0.00338388067260988	-0.0243553036582792	-0.0147359047239476	-0.0331859506616512	-0.0143088529703012	-0.0304625351119835	0.0161539052259535	0	0	0	0.011955519704899	0.00398931847651027	0.00510426434104093	0	0	0	0	0	0	0	0.00297975466730676	0
Adv Appl Bioinform Chem	4	-0.606842546056461	0.0472243371381896	0.00465896807641496	0.00174046151788156	-0.0225725278888949	-0.018407192333957	0.0143614601768094	-0.0147409903652676	0.0188438997389877	0.000335261359740885	-0.00594004391755856	-0.0125742622353653	-0.0152190738917696	0.019157982078207	0.0173868931009257	0.00308458466957824	0.00923271740097001	0.00200985187053085	0.0029244138886003	0.00427091742779334	0.00680568578805457	0.00063393910480465	0.00149467406785279	0.00263302101010871	0.00948144499549752	0.00461954607528498	0	0	0.00520872801157643	0.000720696334496043
Adv Appl Microbiol	4	-0.581984541450478	0.0357896000653075	-0.0225103046567513	0.00377515601989814	-0.000195511326637498	0.0091684454063905	-0.046567119318658	0.0454392225420671	0.0146727124968267	-0.0409915423016958	-0.00696833423131768	-0.00124968384071582	0.0498001778790527	0.00607917432967614	0.00222241257177388	0.00299645367901886	0.00222523306070441	0.00167010094333317	0.0047822078819596	0.00607896148801565	0.00700013395342756	0	0.0130961918326149	0.0140427787205798	0	0	0.015641369623125	0	0.00119190186692271	0
Adv Biochem Eng Biotechnol	1	-0.606350638603008	0.00271695943610721	-0.0206722843169863	0.00018364706381904	0.134539306606714	-0.079109193539332	0.146457789169916	-0.0110621088317522	0.0380608792517296	0.00226615039852165	0.0265456293539169	0.0101441116416329	0.0062307892926014	0.0192033391960733	-0.0118584562583337	0	0	0	0	0	0	0	0	0	0	0.0471193699679068	0	0	0	0
Adv Bioinformatics	9	-0.522517331673751	0.104212269736259	0.0260547234732669	-0.036506741313325	0.0448381971357691	0.0364732000011541	-0.0779880569617049	0.0534980174564627	0.0606388844337405	0.0275110396022602	-0.00524734738391295	-0.0135594288170022	0.016073162133994	-0.0299652612120627	0.0641244252594638	0.020975175753132	0.0198887954096185	0	0.0203667039220625	0.0126151899906166	0.00018068192357667	0.00359045156703518	0.0317452899366964	0.0104250717148847	0.00108564132860194	0	0.00196093866956582	0.000896037480807429	0.00622320443791501	0
Adv Biol Chem	1	-0.655147095213087	0.0301554107683954	0.00469366096289219	0.00979967097251623	-0.00085073215619324	0.00520405906671592	-0.00353469178956049	-0.00904690348166139	-0.0196082492302554	0.00981642149723906	-0.00299351149604527	-0.00811694794637014	-0.00631357792281395	0.00422331288781709	0.00381339334120692	0	5.03121170055905e-05	6.47325947028361e-05	0	0.000371099393163745	0	0.00452111609628123	0	0	0.000316996046852762	0	0.000707297075981107	0.000941881258895249	0.00401920396985563	0
Adv Biol Regul	26	-0.149558697876004	-0.0862727588937938	-0.0642943980056701	-0.00408382318839795	0.0865299573262734	0.0756495589188215	-0.0344382505800325	0.115211150641274	0.0723086800695521	-0.173586453524688	-0.0738287609471287	0.106493664188011	0.0383610134439297	0.0179391533905931	-0.0681199764490032	0.00265843908717832	0.0127098604170264	0.0270424558921327	0.0279804613540561	0.00681389833668835	0.0510609122163805	0.00627669377394493	0.0499662317419951	0.0471342257725154	0.000997377805951371	0.0362339330754062	0.0521334160514218	0.0390782491175324	0.0227778148495127	0.0302137442361676
Adv Biomed Res	1	-0.635840959267408	0.0327158671917743	0.0114226881391771	-0.0301686781349763	0.0400942746082759	0.0160007390166229	-0.0658238070777793	0.00643049282953476	0.0455533720168442	0.0192136813388088	-0.00368840542707515	0.020579249331967	0.00929488725953501	0.00637449086825653	0.00151894456166068	0	0	0	0.000379540308092033	0	0	0	0.0223014860917717	0	0	0	0.00020689642358631	0.000964307003154662	0.000945953862637069	0
Adv Biophys	3	-0.608900463901694	0.0603296690390633	0.0121225101639515	-0.0304092779157423	0.032001848973266	-0.00523231060687068	-0.0370689652266471	-0.00610012290447873	-0.0429075360926912	0.0215753182558556	-0.0177510772536499	0.0026489802769742	-0.00844535295386742	-0.0442306218304018	0.0307228593276167	0.00629255272593961	0.00454318416560482	0	0.0131510716753889	0	0	0.0169050427947907	0.00996449378568523	0	0	0	0	0	0	0
Adv Biosci Biotechnol	1	-0.654025538261844	0.0289095087371877	-0.0014776019314341	0.0173907892621546	-0.00559041520497916	0.0156591719754338	0.000427075458945605	-0.00965754166423661	-0.00586787650300243	-0.0057377836604609	-0.0020159903371422	0.000810230423164888	0.00725916965514379	0.000798264786114347	0.000290006502553353	0	0	7.01723085434105e-05	0.000401866208568034	0.000268189477412455	0.000686287642492897	0.000213088774724252	0	0.000295016359676046	0	0	0.00438133602888657	0.00306309283355011	0.00235375578762047	0.000154434928820581
Adv Biosyst	1	-0.648053860430584	0.0413266193041545	0.0032184853865534	0.00874130639879682	-0.00602407733629112	-0.00263472644126234	-0.00760062515030973	-0.0186774810789655	-0.00403411676755715	-0.0433758278110716	-0.0149443305956817	-0.00166654590601403	-0.00680593019216705	0.0161602070425419	-0.00632088934994655	0.0020975175753132	0	0.00111340062888878	0	0	0.0108890972608873	0	0	0	0	0	0.00347585991625001	0	0	0
Adv Bot Res	2	-0.569346545669437	-0.00361226570679341	-0.041536756641407	0.00436501194190322	0.0836106332977788	-0.122700835981828	0.141568182229394	0.0164575062878151	0.0548395820657954	0.0164559889451664	0.043220247639096	0.0182410554549706	-0.00180908371761402	0.0152598291012047	-0.0176995405815726	0	0	0.00278350157222195	0	0	0	0	0	0.0117023156004831	0.0136308300146687	0.0471193699679068	0	0	0	0
Adv Cancer Res	5	-0.615964368663805	0.013262886043665	0.00696832132786044	0.031600994127584	-0.00507562506158787	0.0424018026791334	-0.001583146354199	-0.00958856350146066	0.00138314887563331	0.0294695491417109	0.00239687619320554	-0.0965541782957404	-0.00948191693006185	0.0378029939630132	0.0154906305635577	0.000556863073092001	0.000402051696071224	0.000443389630973409	0.000317403178006168	0.0166633479726801	0.00036136384715334	0.000897612891758797	0	0.000122323856451043	0.000142482543707339	0	0.00108356028963916	0	0.0217716600307014	0
Adv Carbohydr Chem Biochem	1	-0.659598949029993	0.0466751217006601	0.0105731050706454	-0.00565196622941232	-0.0111946564867234	0.00807611916149116	0.00712303458846232	-0.00596679090203421	-0.00511438054784935	0.0024647166005525	-7.88235616423851e-05	-0.00355932679887153	0.000698886602387908	0.000987746362521605	-0.0296700953320697	0	0	0.00835050471666586	0	0	0	0	0	0	0	0	0	0	0	0
Adv Chronic Kidney Dis	1	-0.644411988518895	0.0358672837371142	-0.00037590562473673	-0.000348555949230268	-0.00236736149282589	0.00417190814940984	-0.0158408466799754	0.0222776014798887	0.00537583452854446	-0.00534836510287228	0.00739443883033797	0.000822811439246752	0.0125246379835262	0.00142904553633139	0.000746823725077924	0	0.000703763467993863	0.000704259433935674	0.00100829684258184	0.00173030680908879	0	0	0.00540243638982934	0.00634462894002098	0	0	0.00298379541003389	0	0.000143602634569001	0
Adv Drug Deliv Rev	8	-0.486685471757427	-0.0478484346038815	0.0645309690113714	0.000523533314942311	-0.0153342602996972	-0.041143728494481	0.0213099522941621	0.00731807315779585	-0.0466706201038911	-0.110695189532613	0.00653384476117683	0.0252196971789307	-0.0486370171334013	0.0316558049765875	-0.0255222756079925	0	0	0.00835050471666586	0.00298887992622475	0.00416276710592376	0.0312874662430243	0.012678782096093	0	0.0175534734007247	0.00511156125550078	0.0138285107514509	0.00602136058861244	0.0101252235331239	0.00460032299514027	0.0331598650426278
Adv Enzyme Regul	10	-0.471955107026601	0.110303103168966	0.0215132225919813	-0.0640615670568283	0.121505041398254	-0.00835790446216337	-0.0557551845125895	-0.00990379509922918	0.0915206974745143	-0.0511612522657892	-0.0572590701473564	0.0176061999848582	-0.0122314255964845	-0.0130715407454978	-0.00768476019249412	0.026231038262044	0.01285044915637	0.0120459013767775	0.0220976568290824	0.00433079594546534	0.0250371227163313	0.00307850750549554	0.0385291701601674	0.000444391731663918	0	0.0186170937285786	0.004489146001975	0.000920474866647631	0.00113155240530637	0
Adv Enzymol Relat Areas Mol Biol	2	-0.645809724289536	0.0461289177918238	0.00132693692980484	0.0108343672592383	-0.0109576308236001	0.0377528448931804	0.013899634193576	-0.0154823092132392	-0.00384535686794527	0.000330282151804467	0.0182113253829207	0.0283213817421717	-0.0105870363595761	0.00537134971902975	0.015578292539024	0.00125851054518792	0.0088267578074608	0	0	0.000638290956241643	0	0	0	0	0	0	0.000521378987437502	0.0105302324744489	0	0
Adv Exp Med Biol	64	0.536753614721754	-0.243216092969853	0.0224406587236675	-0.108704655960157	0.0904036267321606	0.0296303946853428	-0.219193008477244	-0.165158165744762	0.108018787760071	-0.189033775737611	-0.177833063256134	-0.137400820968292	-0.0416744869296349	0.124154429335389	-0.0732975109472025	0.0144635283885159	0.0152295734338222	0.0626478270160019	0.0589017452890488	0.0774031296516901	0.131679837117992	0.0579942357831817	0.103788694767452	0.0308015338904999	0.0584325696979552	0.0556547683388885	0.076244865282472	0.0502953771195978	0.0918651943125449	0.0821506757821721
Adv Genet	4	-0.589539992758311	0.0119308653635646	-0.0312636109741618	0.0328290420802958	-0.0829909652146469	-0.0617139243752848	0.00240624475261	-0.0502829227175959	0.040703550785956	0.0450750954938935	-0.0175846662835947	-0.000409813157297225	0.015737019918903	0.00368443535315303	-0.0017240788240237	0.000301079077796154	0.00198744898563711	0.00433507063042222	0.00028601721782055	0.000229051778555613	0.0015630283149599	0.000121328058335818	0	0.00167975822016504	0.0300579367608156	0.00293086990230999	0.00987720061428401	0.000484460456130331	0.00845451922350675	0
Adv Healthc Mater	3	-0.620590284668862	-0.0125771171016172	0.0983742317406669	-0.000709907073742104	-0.0201762325590143	0.0179045318610425	0.00582286017013847	-0.0143201913958611	-0.00597978498530828	-0.0165218373098977	0.0466735080050078	-0.0408711082064538	0.0243148790794816	0.00807413620922255	0.0131816296723715	0	0	0	0	0.0159572739060411	0	0	0	0	0	0	0	0	0.00340543390549345	0.0262539378994987
Adv Hematol	1	-0.65997852955452	0.047091436189501	0.0100604051363377	-0.00192113811866417	-0.00667177597962941	0.00826992291907432	0.00862096565201946	-0.00330803281518887	-0.00132753555430014	-0.0036535362058826	-0.00573146519481031	-0.00272881163863627	-0.000730169504926674	-0.0113303768980513	0.0127552957566501	0	0.00399400805767458	0	0.00459827680957654	0	0	0	0	0	0	0	0	0	0	0
Adv Immunol	4	-0.614071203407962	0.041327908149793	-0.004960329977004	0.0135504445098637	-0.0519220596405217	-0.016326474060188	0.00535586987458778	-0.0176642239783343	0.0153058982002967	0.0165164764342359	-0.013590957105209	-0.0037966847574551	0.000825930337661036	0.0229557977477778	0.0157149656086154	0.000867084037038921	0.0100544323202169	0.00240010475836528	0.000141206925648413	0.00212763652080547	0.0036998739497939	0.000299498789671487	0.000117690871484471	0.0027840717092263	0.0134361038716021	0	0.00405109713804785	0.000144646050473199	0.00636440738164466	0
Adv Microb Physiol	3	-0.600575934279251	0.0425721730896562	-0.0105532640717142	-0.02132508056186	0.00057591351233063	-0.0327348248940949	-0.0181935322265005	0.0296906744556733	-0.107221619798011	0.0139919683910764	0.00964202643571407	0.00805481944577879	-0.016030157081925	0.00679972672073203	0.00809666609164432	0	0.00499251007209321	0.00406819460555516	0.000919655361915308	0.000818321738771336	0.00261757145694408	0.025357564192186	0	0.0126024937235972	0	0.00120818897353607	0.0013368691985577	0	0	0
Adv Microbiol	1	-0.661874769981174	0.029115602153245	0.00830201567757043	0.0158038284651622	-0.00341341690225249	0.0104211160322508	0.00146426222602803	-0.00336787461995075	-0.00128214016029523	0.00830636978325612	-0.00881021295199086	-0.0145921816507003	-0.00802744075807721	0.00764668689655571	0.00161785687608404	0	0	0	0	0	0	0	0	0	0	0	0	0	0.00595950933461353	0
Adv Neurobiol	3	-0.609674096242645	0.0363346837158749	0.000398661808915997	-0.0189501636212656	0.00554115515617487	0.0144739313091235	-0.0181230555732898	-0.032809140509352	-0.0664187595556882	0.016343694165569	0.0567170432643734	-0.0593485427387207	0.00156474601951588	0.0151254675311472	0.0188260905235567	0	0.000360570171873399	0.00185566771481463	0	0.0203898499910525	0	0.0169050427947907	0	0	0	0	0	0.00337507451104132	0.00364192237115272	0
Adv Nutr	1	-0.648502402629569	0.0269294218553433	-0.00373264453702631	0.0166285031816496	-0.015779253918258	0.0134985401068696	0.00125929388473891	-0.00591714419100852	0.00173475524485212	0.00415200626601126	0.0165102892535443	0.00409519729312437	-0.0138912229641429	-0.000532618211540933	0.00257928809905963	0	0	0	0	0.00122748260815701	0	0	0	0.00270053436934226	0.00314557615723125	0	0	0.00623090678961474	0.00275054276982163	0
Adv Parasitol	1	-0.654915115979289	0.0144770422815766	0.0392215764871984	0.0115893160578646	-0.00967195450017109	0.00545314930564186	0.00342359367801343	-0.00562559550901926	-0.00631361861300678	-0.00698573059086624	-0.000535439534784458	0.00171287934490732	0.0115906789074725	-0.000561264585858845	0.000635033817669782	0	0	0	0	0	0	0	0	0	0	0	0.00236990448835228	0	0.00162532072762187	0.0100242308343541
Adv Pharm Bull	3	-0.59660308585709	-0.0102483610656948	0.00235490442956195	0.0377439525209847	-0.0637974079554258	-0.0216498805311584	-0.00714902365797897	-0.0539087198797547	0.0118361077233385	-0.0153264003327761	-0.00394477850816716	0.0355341484492103	0.0484147737125705	-0.00861025754699674	0.00291120196170922	0	0	0	0	0	0.00453712385870304	0	0	0	0.0181744400195583	0	0.01737929958125	0.00675014902208262	0	0.0122518376864327
Adv Pharmacol	1	-0.661874769981174	0.029115602153245	0.00830201567757043	0.0158038284651622	-0.00341341690225249	0.0104211160322508	0.00146426222602803	-0.00336787461995075	-0.00128214016029523	0.00830636978325612	-0.00881021295199086	-0.0145921816507003	-0.00802744075807721	0.00764668689655571	0.00161785687608404	0	0	0	0	0	0	0	0	0	0	0	0	0	0.00595950933461353	0
Adv Pharmacol Pharm Sci	1	-0.639223255225267	0.0264034982777549	-0.00223874829553225	-0.00176050103726502	0.0211331247365064	0.0290627855107045	-0.0165654497723421	-0.0105332158048154	0.0195668566055232	0.00635730889951553	0.017394138814208	0.0271645734725601	-0.0104994161999659	-0.00380615130526996	0.000304152176537106	0	0	0	0.00062923787920521	0	0	0	0.0094400467443334	0	0	0.00247996684041615	0	0.00959231703138057	0.000627316772064583	0
Adv Pharmacol Sci	1	-0.638645819448522	0.0245086413224057	-0.00754362110695575	0.0141273360165001	-0.0574845480069607	-0.0462239333336399	-0.00525697851380376	-0.0377848698336818	0.0297517358831743	0.0328923564723859	0.00362273626254431	-6.53578161516308e-05	-0.00903460117420816	-0.00402826001107409	0.0089681697184554	0	0	0	0	0	0	0	0	0	0.0204462450220031	0	0	0	0.00297975466730676	0
Adv Phys	1	-0.646947303862246	0.029880594744028	-0.00676592514694392	0.0145118942445459	-0.00794813711646322	-0.000922810547075177	-0.00591391801353626	0.0112926036784477	-0.0228724392070299	-0.00614198976908508	0.000350419639341776	-0.00077316147193905	0.0182925434587098	0.00216292204193499	0.001640307894172	0	0	0	0	0.000591010144668188	0	0.00375667617662014	0	0.00520102915577028	0	0	0.00627585818211807	0	0.00110361283974324	0
Adv Protein Chem	1	-0.657295750216968	0.0317165287728765	-0.000644955135390505	0.0174391963711598	-0.00616117784628549	0.00944434957733058	0.000510859414173562	-0.00745572967969396	-0.00638338853062316	-0.00486681958168587	-0.0102665201042404	-0.00225837427879456	0.0217977969260101	0.00417722503451159	0.00129814079063755	0	0.000927180441960169	0	0	0	0	0	0	0	0	0	0.00651723734296877	0	0.0021283961909334	0
Adv Protein Chem Struct Biol	6	-0.573044910699821	0.014578647627461	0.0301556589477125	-0.00895951838940957	-0.00874552976814208	0.0279266883045505	-0.0233049291121792	-0.0323191749076782	-0.0111951419803857	-0.0280813048460566	0.0232579810428119	-0.0863832485174507	0.0120025859679374	0.0434051015940551	0.00492538153476177	0	0.000669962641932509	0.00479066176301029	0.000919655361915308	0.0242341423373192	0.0114396316447349	0.0050715128384372	0.00424294574100146	0.000226496430977093	0.000821447380649391	0	0.00519747105314629	0	0.0113227316479394	0.00918887826482455
Adv Sci (Weinh)	12	-0.461459560876618	-0.0223240947930613	0.0977618229812821	-0.0681701803621138	0.0342633314154213	0.0143772724441376	-0.0716828086837739	-0.00635752913701917	-0.109600940689125	0.0426186490020453	-0.0120275206601707	-0.0652748235280782	0.00343269841593444	-0.0339236602638859	0.0519658795580884	0	0.00657290766656525	0.00523273985520328	0.0202076823118056	0.0203402051389004	0.00432841616120271	0.0381931424057294	0.018762663154639	0.00410347573239648	0.000594994658631569	0.000188477479871627	0.00447778792092977	0.000169431688117602	0.0171829939073075	0.0308610882104049
Adv Space Res	2	-0.637094241791996	0.0510367346053273	0.0076281494234428	-0.00664167878460273	-0.0113203011068857	-0.00537778179965255	-0.00516784561815502	-0.0247247115738779	-0.000916376911139471	-0.0703247670040667	-0.0271613809238983	0.00222254580404373	-0.0347748585313848	0.0399862382091275	0.00890507635148804	0	0.00649026309372118	0	0	0	0.0204170573641637	0	0	0	0	0	0	0	0	0
Adv Synth Catal	5	-0.572987809916378	0.0323878271795204	-0.0195337009344444	-0.00606194409610284	-0.00876351907838215	0.0531287488095886	-0.00778609106482051	-0.0559379988074105	-0.0329997375549043	-0.0593153327197624	0.0168547793427418	0.00153694405623148	-0.070936556822015	0.00430696453357922	-0.017040904922161	0	0	0.00835050471666586	0.0059777598524495	0.00797863695302054	0.0204170573641637	0.00845252139739532	0	0	0	0	0	0.0202504470662479	0.00397300622307569	0
Adv Virol	1	-0.654078454074604	0.0447697231598241	0.00735625067977957	-0.00553821043077863	-0.00332159948908388	0.00895743418989343	0.00822119145196347	-0.00223397300329292	0.00147404703033721	-0.0103740464790147	-0.0130873850481673	-0.0144787688138113	-0.00514102933484803	-0.0444822516077463	0.0136603121359836	0	0	0	0.011955519704899	0	0	0	0	0	0	0	0	0	0	0
Adv Virus Res	11	-0.429254356922916	0.0260026123331902	-0.0680861133910237	0.0169298349422797	-0.0778659511337426	-0.073599197758385	-0.0662043623483594	-0.136785870041521	-0.0731671124704823	-0.00118449657441606	-0.0216831853349365	-0.0089261203043326	-0.026980949940976	-0.0274174690955837	0.0338866041529706	0.0125213722108541	0.00305921912081206	0.00537877965426882	0.0150834405932869	0.0123221952457468	0.0252195250723213	0.0341695807005313	0.00276514702552765	0.00023249633643344	0.0381960959125386	0	0.0194053119353465	0.0144496299885519	0.00974074610646988	0
Afr J Tradit Complement Altern Med	2	-0.633677291087448	0.0121955099816942	-0.017296506038597	0.0352909181117344	-0.00560688955780055	0.0693819887007477	0.00805382550736332	-0.0278567078609753	-0.00265979812157798	0.0056095632990929	0.0338978198024287	0.0357631880767552	-0.0410969974546044	-0.00860064019304449	-0.000112997912143732	0	0	0	0	0	0	0	0	0	0	0	0	0.0225004967402754	0.00529734163076757	0
Age (Dordr)	4	-0.579653790738191	0.0295357658083802	0.0128655812927036	-0.0687493322916019	0.0721785268667431	0.0170701838990307	-0.121694626848022	0.00824821639448659	0.0357087695245747	0.0675281167624575	-0.0204072033536177	0.0241303217819283	0.00447414930403865	0.0184357710005625	-0.0208004752913083	0	0	0.00835050471666586	0	0.000569902639501467	0	0.0117731548035149	0.0384344760305003	0	0.00146044607300022	0	0	0.000723230252365995	0.00681086781098687	0
Ageing Res Rev	16	-0.355842801816559	-0.0569980598370019	-0.0991744699042671	0.0491029940750986	0.119246467578246	0.0424526029605329	0.161081915102103	-0.0529493890454169	0.0689726966759682	0.0246054681138476	0.0305389856825386	0.0294797795106619	-0.0113112631248808	-0.00652129496071492	-0.0522989581621995	0.00341727915893989	0.00453389216117559	0.0194058920302412	0.014867400644823	0.0122166515051128	0.00831747828070456	0.00321846007054669	0.0113585164011574	0.00704351558726558	0.012582304628925	0.056996314826564	0.022006984341946	0.0411480627362172	0.0255365024925422	0.00408394589547757
Aging (Albany NY)	108	1.31439247159942	-0.602935832801064	-0.135129005548863	0.132564663171415	0.253124589645407	0.230815198815658	0.0824076055060167	0.152526681874967	-0.300179892579219	0.07244988584377	0.00709505608800633	0.0372597336037345	-0.210363859659866	0.139226297128684	-0.00328338229946836	0.0162006043669276	0.0575362365021834	0.0755907747310423	0.0723366487090231	0.087743636868825	0.103231264616249	0.157746983151378	0.0937455292091921	0.135673200721401	0.0470825230902396	0.141733161523381	0.111655436656641	0.173898959686978	0.185524494060437	0.134109206263676
Aging Cell	94	1.04226617858407	-0.436498407296789	-0.287576214565968	0.250051221196653	0.0942845008927546	0.270802302783895	0.267954907628465	-0.352611066020745	0.175936858389781	0.0565761767893193	0.0586972110102551	0.0310817699994114	-0.28728285135821	0.0996667387530072	-0.171002289067046	0.0382806067524784	0.0332571924632702	0.0967133901741087	0.0612084203028433	0.0879162492798946	0.111189809689169	0.055326673655487	0.0609481633929885	0.0438065887754924	0.108628961050166	0.147321619826914	0.0926017865189331	0.204814673820394	0.164869595714544	0.0712520174368263
Aging Dis	7	-0.520988360395947	-0.0483004447246227	-0.0096928730033177	0.0672323294430711	-0.094113771194665	0.0187798689064853	-0.00332497253963632	0.0142716507173984	0.0145006262432078	-0.00346559802542843	0.0349220816571179	0.0673254849297866	-0.000233770329004462	-0.0164483881866198	0.00118455534809382	0	0.00234370611717709	0.00222680125777756	0.00199258661748317	0	0.00340284289402729	0	0.00199289875713705	0.0195038593341386	0.0204462450220031	0	0.0153517146301042	0.0247505464143029	0.00880683046115111	0.0190924470613577
Agric Biol Chem	4	-0.612632837069364	0.0965205699109484	0.030536722448738	0.00866825037498115	-0.0068173071750753	0.0238253051155087	-0.000844602497120852	-0.0250126149892488	0.00101728920291327	-0.00799203178149094	0.0756079146908925	-0.0726507350148553	0.0278064336384203	0.0244340212412698	0.0151253728259295	0.019227244440371	0.00811282886715147	0.0039432938939811	0	0.0265954565100685	0	0	0	0	0	0	0	0	0	0
Ai Zheng	1	-0.654078454074604	0.0447697231598241	0.00735625067977957	-0.00553821043077863	-0.00332159948908388	0.00895743418989343	0.00822119145196347	-0.00223397300329292	0.00147404703033721	-0.0103740464790147	-0.0130873850481673	-0.0144787688138113	-0.00514102933484803	-0.0444822516077463	0.0136603121359836	0	0	0	0.011955519704899	0	0	0	0	0	0	0	0	0	0	0
Alcohol Clin Exp Res	3	-0.619661887947479	0.0121214756520048	-0.0263846304476314	0.0393132693312526	-0.0109114047321803	0.0764856983320684	0.00944074987038022	-0.0314515899440582	-0.00789485701825284	0.00144076118812471	0.0253251134238491	0.0400809280669345	-0.0169333596538065	-0.00921651184995378	-0.0167971297190212	0	0	0.00417525235833293	0	0	0	0	0	0	0	0	0.00651723734296877	0.0231433680757118	0.00510815085824016	0
Algorithms Mol Biol	14	-0.418014910861627	0.0558242492481995	0.0297883462944366	-0.00348708795454888	0.031854234244839	0.0297529223823929	0.0205427024609057	-0.0499164629658682	-0.0750738380911769	-0.0249625416046672	0.0570401062789386	0.0160921997743738	0.0489337109432064	0.0211027368999046	-0.0239366207646486	0.0232563742460574	0.0177589375950016	0.0204714832938075	0.00543489367121521	0.0233508790807484	0.0122415336181544	0.0232775550081875	0.00845504186687912	0.00571817694114518	0.00235294089538925	0.016688110196967	0.0199979420272344	0.0192857686043093	0.00174947717209299	0.0183777565296491
Allergy	4	-0.597770623864968	0.0171446376762248	0.0662277721532272	-0.0326551519169997	0.00511139640294271	-0.0166098251927472	-0.00606229102616517	-0.0150448037995732	-0.103156574598507	0.0154876776703948	-0.0120382689351717	0.00811410727375228	-0.00722749323942296	-0.0447839409393898	0.0391495165640588	0	0.00649026309372118	0	0.011955519704899	0	0	0.025357564192186	0	0	0	0	0	0	0	0.0183777565296491
Allergy Asthma Immunol Res	5	-0.542974137349135	0.0103174888679035	-0.0366076232473135	-0.0166577335541281	0.173522974589357	-0.0724905478742022	0.154216165499416	-0.00554734174041308	0.0654102794047542	0.00548519459905503	-0.00402925080845389	0.039629262756511	0.0649837137516055	0.025913199198623	0.0110355070556048	0	0.0129805261874424	0	0.0047822078819596	0	0	0	0.0119573925428223	0	0	0.0565432439614882	0.0130344746859375	0	0	0
Alzheimers Dement	1	-0.659598949029993	0.0466751217006601	0.0105731050706454	-0.00565196622941232	-0.0111946564867234	0.00807611916149116	0.00712303458846232	-0.00596679090203421	-0.00511438054784935	0.0024647166005525	-7.88235616423851e-05	-0.00355932679887153	0.000698886602387908	0.000987746362521605	-0.0296700953320697	0	0	0.00835050471666586	0	0	0	0	0	0	0	0	0	0	0	0
Alzheimers Res Ther	2	-0.644374136909079	0.0409452573939623	0.00820051897691502	0.000344102564745984	-0.0110192486601167	0.00798349455470314	0.001146667594132	-0.0130439974758643	-0.00291720387097693	-0.0196001609192402	-0.0175184631231027	-0.0123278473891805	-0.0190373310872651	0.0183930069919697	-0.0251441491208641	0	0.000305424145586879	0.00707336870117579	0	0.000187732634188718	0.00824688983728966	0	0	0	0	0	0.000153346761011029	0.000238240553720562	0.00397300622307569	0
Am Econ Rev	1	-0.618681211888945	0.023497619800573	-0.0240489071281877	0.0168238208558435	-0.0768915866499701	-0.0649110020182177	-0.00928745420428244	0.0354977696796082	0.0233854207057134	0.0156907179124396	0.0297566226488134	0.0109172723093686	-0.0126477577127878	-0.00558772855709816	0.00720427327185051	0	0	0	0	0	0	0	0	0.0175534734007247	0.0204462450220031	0	0	0	0	0
Am J Bot	1	-0.642752715598728	0.0400469066824476	0.00423388368093364	-0.0018306839116694	-0.00661860144061827	-0.0102083293569506	-0.0129663544780548	-0.026588757010094	-0.000731068100980953	-0.0737793374570591	-0.0228905100106204	-0.00439757033185358	-0.0369604796843394	0.0311442999245965	-0.00253068277429585	0	0	0	0	0	0.0204170573641637	0	0	0	0	0	0	0	0	0
Am J Cancer Res	1	-0.661874769981174	0.029115602153245	0.00830201567757043	0.0158038284651622	-0.00341341690225249	0.0104211160322508	0.00146426222602803	-0.00336787461995075	-0.00128214016029523	0.00830636978325612	-0.00881021295199086	-0.0145921816507003	-0.00802744075807721	0.00764668689655571	0.00161785687608404	0	0	0	0	0	0	0	0	0	0	0	0	0	0.00595950933461353	0
Am J Epidemiol	1	-0.661874769981174	0.029115602153245	0.00830201567757043	0.0158038284651622	-0.00341341690225249	0.0104211160322508	0.00146426222602803	-0.00336787461995075	-0.00128214016029523	0.00830636978325612	-0.00881021295199086	-0.0145921816507003	-0.00802744075807721	0.00764668689655571	0.00161785687608404	0	0	0	0	0	0	0	0	0	0	0	0	0	0.00595950933461353	0
Am J Hematol	1	-0.654452034167978	0.0431020084024447	0.00608899932789244	-0.00193849884989735	-0.00676318912324066	0.00656163827589564	0.00430320122667433	-0.00719932308136972	-0.00234993397857322	-0.0137449286268215	-0.00993250527530162	-0.00760032597979862	-0.000741943421253876	-0.0159568515162285	-0.00432686787200987	0	0	0.00278350157222195	0.00531356431328844	0	0.00226856192935152	0	0	0	0	0	0.00144827496510417	0	0	0
Am J Hum Genet	27	-0.254344368780053	0.105859788349154	-0.016167518982809	-0.126222533523352	-0.0450057901379269	0.102167358523171	-0.0775772657035236	0.0894839543454183	0.0425196870195033	-0.133843218222246	-0.0608377917347451	-0.0511744261436936	-0.0724944663663519	0.110823588368578	0.00479258748937229	0	0.0469724596631437	0.0341812589032754	0.0255432452058957	0.0333649967429446	0.0581103464108703	0.00895881996785724	0.0379910910611138	0.0363607663300728	0.00194726143066696	0	0.0112887861119281	0.0145758712399916	0.023812610693982	0.0056350599615484
Am J Med Genet	1	-0.663666076729468	0.048542506833049	0.0117505016716865	0.000339532076407382	-0.00876563628622038	0.00784022837481238	0.00887082452705444	-0.00397932019762382	-0.00307852466969849	0.000546782714824935	-0.00113401528646219	0.00461491159584816	0.00202661788877417	0.00938954479550802	0.0121896605195666	0	0.00649026309372118	0	0	0	0	0	0	0	0	0	0	0	0	0
Am J Med Genet A	7	-0.538179379485002	0.00266066985199768	0.0192381617891369	0.0177677610141833	-0.0692605503290287	0.00775436670312758	0.00612947634696469	0.129203283882219	-0.0259804197164467	-0.0481185513306617	0.0544574608462253	-0.0312197424889789	0.0687424631471937	0.00447369106876749	-0.00871900262716085	0	0.00519221047497694	0.00835050471666586	0.00458294922021128	0.0170210921664439	0	0	0	0.0351069468014494	0	0	0.0162930933574219	0	0.00297975466730676	0.0183777565296491
Am J Med Genet B Neuropsychiatr Genet	2	-0.637094241791996	0.0510367346053273	0.0076281494234428	-0.00664167878460273	-0.0113203011068857	-0.00537778179965255	-0.00516784561815502	-0.0247247115738779	-0.000916376911139471	-0.0703247670040667	-0.0271613809238983	0.00222254580404373	-0.0347748585313848	0.0399862382091275	0.00890507635148804	0	0.00649026309372118	0	0	0	0.0204170573641637	0	0	0	0	0	0	0	0	0
Am J Med Sci	1	-0.657106727388862	0.0157550374300434	0.0397914836428172	0.0106590077236756	-0.00848935697537962	0.00606983593890705	0.00393081043720549	-0.00410395020442881	-0.00427945473800023	-0.00168982991749115	-0.000374035046633766	-0.00284252137409766	0.00049285440478336	0.00136221189164052	0.00132692698880469	0	0	0	0	0	0	0	0	0	0	0	0	0	0.00297975466730676	0.00918887826482455
Am J Obstet Gynecol	1	-0.660512472097656	0.0252982979466159	0.0172990065247838	0.0143338796818804	-0.00486368549457453	0.00917789314843833	0.00216899028636445	-0.00357818192980162	-0.00213851575392523	0.00545031272589976	-0.00639987640760312	-0.0112351358573852	-0.00559307071154562	0.00585112260943708	0.00153473405114708	0	0	0	0	0	0	0	0	0	0	0	0	0	0.00510815085824017	0.00262539378994987
Am J Ophthalmol Case Rep	1	-0.635661059872944	0.0340959717070179	0.000908775981229222	-0.0175190796967954	0.0185721193668951	-0.0260970011504733	-0.0263347186521021	-0.0215215817112691	-0.10295497522206	0.0282776078383204	0.00353155542118144	0.00305521196906307	-0.0136032411535345	-0.00312615148094593	0.0145252509883314	0	0	0	0	0	0	0.025357564192186	0	0	0	0	0	0	0	0
Am J Pathol	4	-0.607458664425366	-0.037325077923739	0.112056900111271	0.0252629362933155	-0.0303859972134061	0.0236971225508158	0.0154327139545367	-0.0134122724398145	-0.0201471688527357	-0.0311149675112319	0.00204202534463296	0.0423927499134682	0.0610966067595815	-0.00757665334785881	0.00673107669801116	0	0.00486769732029088	0	0	0	0	0	0	0	0	0	0.0130344746859375	0.00506261176656197	0	0.0367555130592982
Am J Physiol Cell Physiol	8	-0.541693606537503	0.0164506327269262	0.060736490756337	-0.0204002124985712	-0.0283582496857542	-0.00502687691112021	0.00810389570560355	0.00406210191918416	-0.0555062293622238	-0.0469663481402865	-0.00515049441832304	-0.00853492633327639	-0.0102823165902263	0.0450216760614709	0.00157489330510259	0	0.0129805261874424	0.00914579088015788	0.00151816123236813	0.00901712620722321	0.0173058867181959	0.012678782096093	0.00047449970408025	0.00936185248038653	0.00129817428711131	0.00314129133119379	0.00455172131889882	0.00133395802103061	0.0056757231758224	0.0205218281247749
Am J Physiol Endocrinol Metab	2	-0.648200315257331	0.0408515161703454	0.00856974638426856	0.00262808048411723	-0.00446663007601884	0.0156915337491118	0.0102373759579371	-0.000104034884043767	0.00214180449428513	0.000588634052382397	-0.0219410745597755	-0.0206775581135574	-0.0100189153743646	-0.0302861012761457	0.016542895258625	0	0.00216342103124039	0	0.0104610797417866	0	0	0	0	0	0	0	0	0	0.00471794488990238	0
Am J Physiol Lung Cell Mol Physiol	3	-0.646975208871123	0.0122414486393963	0.00819357517435665	0.0371104314968053	-0.00211237746685168	0.0252439864617239	0.0022481553437748	0.00158310740782742	0.00194001123819423	0.0307346848261033	-0.0327043501096039	-0.0397661358720025	-0.0237643157458706	0.0218448476677132	0.00334576784068665	0	0	0	0	0	0	0	0	0	0	0	0	0	0.0178785280038406	0
Am J Physiol Regul Integr Comp Physiol	1	-0.62194555486202	0.0270935591095796	-0.0247085563648934	0.021196798143849	-0.0422274941882711	-0.0269530213369049	-0.00659668915492932	0.143197404406629	-0.0140147705152171	-0.0260969073366366	0.0434575598205473	0.0073730786003402	-0.0152537538352365	0.00452774980450756	-0.00190993601712575	0	0	0	0	0	0	0	0	0.0351069468014494	0	0	0	0	0	0
Am J Physiol Renal Physiol	3	-0.608296123491778	0.0435843967697816	-0.00177944347898465	-0.0238697139578254	0.00511556874884059	0.0036475532642487	-0.0182176983511624	-0.0305228811709378	-0.0647343755950279	-0.0070661296905793	0.00119107428516874	-0.00126830325773828	-0.0302373679795967	-0.00200263972944874	-0.0162810586547063	0.000476708539843911	8.32085012015534e-05	0.00828724331729717	0.00337206966035613	0.00290132252837111	0.00835243255806697	0.0165799458179678	0.00153299904395158	0	0	0	0	0.00552284919988577	0.00076751256582144	0
Am J Respir Cell Mol Biol	5	-0.583366218807632	0.0211065568842552	0.0684937449073447	-0.0413450632150411	-0.00245442951856835	-0.0055419547990757	-0.00929626219045963	-0.0265580461391615	-0.105401150857389	0.019681050942832	0.0307491140359835	-0.026089433716607	0.00857692519153454	-0.00388408572971943	0.0200157754685366	0	0.00649026309372118	0.00556700314444391	0.00398517323496634	0.0132977282550342	0	0.025357564192186	0	0	0	0	0	0	0.000993251555768923	0.0183777565296491
Am J Transplant	1	-0.652405056194686	0.0204394685846116	0.013579475996036	0.0171412969760334	-0.00758286431024432	0.0195400653036034	0.00308625852388442	-0.0118031382152975	-0.00587557352868729	-0.00585403543167188	0.00642882039128673	0.0102396449802315	0.0047569267986012	-0.00260771306876437	-2.64272528252533e-05	0	0	0	0	0	0	0	0	0	0	0	0.00325861867148438	0.00506261176656197	0.00148987733365338	0.00459443913241228
Am J Trop Med Hyg	2	-0.646543165760022	0.0720281608825661	0.0295600290563387	0.0580611303136885	0.00933103374279092	0.00125167845581267	-0.00810769309936106	-0.00605161475138644	0.000429762876398372	0.00982069237690027	-0.0011449164271608	-0.0122205549614958	-0.00946528875697627	0.00227196540339032	-0.00138312306627148	0.0235970727222735	0.00162256577343029	0	0	0	0	0	0	0	0	0	0	0	0.00595950933461353	0
Am J Vet Res	1	-0.663666076729468	0.048542506833049	0.0117505016716865	0.000339532076407382	-0.00876563628622038	0.00784022837481238	0.00887082452705444	-0.00397932019762382	-0.00307852466969849	0.000546782714824935	-0.00113401528646219	0.00461491159584816	0.00202661788877417	0.00938954479550802	0.0121896605195666	0	0.00649026309372118	0	0	0	0	0	0	0	0	0	0	0	0	0
Amino Acids	21	-0.320700387032801	0.0418927674865745	0.0745413772991213	-0.142569165009154	0.0153930223059435	0.0599014295165896	-0.070328461110487	-0.0169667201819615	-0.0304989865730435	-0.091477951535465	-0.110507027511981	-0.0435680569272182	0.0425793265750788	-0.0988303256359075	0.000907481985975426	0.000173827423368498	0.018721090405368	0.0295005618232586	0.0514625352403076	0.020379441336158	0.032172147492854	0.024643522567247	0.033315630737998	0.00533425491515968	0.00104197481753188	0.00166345654583671	0.0244292972817546	0.00368445826898102	0.00821213273739984	0.0309966474966273
Amyotroph Lateral Scler	1	-0.659598949029993	0.0466751217006601	0.0105731050706454	-0.00565196622941232	-0.0111946564867234	0.00807611916149116	0.00712303458846232	-0.00596679090203421	-0.00511438054784935	0.0024647166005525	-7.88235616423851e-05	-0.00355932679887153	0.000698886602387908	0.000987746362521605	-0.0296700953320697	0	0	0.00835050471666586	0	0	0	0	0	0	0	0	0	0	0	0
An Acad Bras Cienc	1	-0.652204928524677	0.0287669111982783	-0.010577207660956	0.0234929346739446	-0.00737973325204195	0.00920497959596417	-0.00255870405511702	-0.0113688860029592	-0.0109713841839787	-0.0158229840699332	-0.0139160265894981	0.00458769216552585	0.0487504464252827	0.000209803772766793	-0.00204209062151825	0	0	0	0	0	0	0	0	0	0	0	0.0130344746859375	0	0	0
An Bras Dermatol	2	-0.629394670798236	-0.00477027477444527	0.0272438813948547	0.0275477783100105	-0.0120904104179786	0.0584253381642466	0.0107227947833537	-0.0261417095481214	-0.00635734419246523	-0.00632760656801144	0.0396805468762489	0.0451351670950814	-0.0272164919838606	-0.0146452994520802	-0.000241423401463294	0	0	0	0	0	0	0	0	0	0	0	0	0.0202504470662479	0.00198650311153784	0.0122518376864327
Anaerobe	1	-0.657217323119854	0.0698243273706767	0.0236596667625259	0.0317183965573804	0.00286513058798688	-0.00149309504767845	-0.00270948492980483	-0.00701117724272494	-0.00181371677179707	-0.000746715858073926	0.00682342967227643	0.00178258529805292	-0.000389028212461628	-8.82283896229354e-05	0.00256516780747366	0.015731381814849	0.00324513154686059	0	0	0	0	0	0	0	0	0	0	0	0	0
Anal Bioanal Chem	14	-0.433000879326826	-0.0198964290268047	-0.0124857467903307	0.0319333589038834	-0.00396332722510229	0.0229479224315282	0.0348744278595669	0.00916967784461808	-0.112430565730071	-0.0458922413058244	-0.040461599967705	0.0575148415198465	-0.00201437238923922	0.0404665606675952	0.007238437654715	0.000907823890041732	0.0196253193548235	0.0097658444991516	0.00536020274097773	0	0.0213892981910287	0.0259613157205713	0	0.0175534734007247	0.00138618610318665	0.0136147977792661	0.0246723985126674	0.0202504470662479	0.015151294918509	0.0183777565296491
Anal Biochem	60	0.490821362772466	-0.032943571439378	-0.0842942717751049	-0.308807265066734	0.096150439372442	-0.13160425975132	0.141787871814593	-0.185751059306762	-0.0395069083228576	0.0596543038288563	0.201897421097804	-0.272391255678436	0.0462998775716657	0.0189216096548294	0.0549122155097032	0.00242021258689985	0.0565172942286252	0.0717253614310648	0.0722670292589504	0.140370329498596	0.0556028268271855	0.092858760805461	0.0550074972985787	0.0336905330291412	0.0786870641755876	0.10601858242779	0.0386271216152019	0.0391987157888017	0.0427579331739119	0.0432096061262584
Anal Cell Pathol (Amst)	3	-0.621693670859293	0.0225221357714808	0.0400545358417106	0.00221259699564907	-0.0119185923945266	0.0210218523844465	-0.00195661253957086	-0.0176832152108764	-0.00633649295631777	-0.0138847008776297	0.034668145063361	-0.0452426274205195	0.0340647455026042	0.0115888024519569	0.00953932870048206	0.00190683415937564	0.00132052972036752	0.0014459748427127	0.000724576951812061	0.0159572739060411	0.000618698708004961	0.000768411036126848	0.000905863071425931	0	0	0	0.00473980897670455	0	0.00283786158791121	0.0105015751597995
Anal Chem	78	0.746303148660251	-0.232607039565022	-0.206474444931683	-0.0278872136813612	0.0320042156547323	0.385995270092443	0.0238385040656633	-0.20044086050089	0.0587325922418573	0.065276767149505	0.123860322423111	0.0815664710639434	0.173541565727882	-0.19167720277641	0.0750721613343601	0.00923991946866049	0.0638858161338878	0.0635397367794731	0.102246920256821	0.105430620149942	0.0341653516536531	0.0637128625716469	0.0905636605658076	0.0388304618506302	0.0703051089193554	0.0723323661788046	0.122557003884718	0.158565246450442	0.07464921402984	0.0690975800429154
Anal Chem Insights	1	-0.62194555486202	0.0270935591095796	-0.0247085563648934	0.021196798143849	-0.0422274941882711	-0.0269530213369049	-0.00659668915492932	0.143197404406629	-0.0140147705152171	-0.0260969073366366	0.0434575598205473	0.0073730786003402	-0.0152537538352365	0.00452774980450756	-0.00190993601712575	0	0	0	0	0	0	0	0	0.0351069468014494	0	0	0	0	0	0
Anal Chim Acta	1	-0.650596605357004	0.0345819331736371	0.00567308183147158	-0.00298424882744887	0.00829036446574895	0.0106823022108685	-0.0208149395699328	-0.00231661168007719	0.0110975085118189	0.00499558832849901	-0.0068997484909091	0.00373998517564932	0.0141826499891921	0.00462582518706021	-0.00722364172642114	0	0	0.00208762617916646	0	0	0	0	0.00747337033926393	0	0	0	0.00325861867148438	0	0.00148987733365338	0
Anal Sci	1	-0.652204928524677	0.0287669111982783	-0.010577207660956	0.0234929346739446	-0.00737973325204195	0.00920497959596417	-0.00255870405511702	-0.0113688860029592	-0.0109713841839787	-0.0158229840699332	-0.0139160265894981	0.00458769216552585	0.0487504464252827	0.000209803772766793	-0.00204209062151825	0	0	0	0	0	0	0	0	0	0	0	0.0130344746859375	0	0	0
Analyst	3	-0.622267601096361	0.0428067535571216	-0.00820381067691836	0.00022289227328447	-0.0174211025700542	0.0267756273921213	0.000411385648063547	-0.0228170459624442	-0.0109375134602459	-0.017932273772227	0.0261957183139716	-0.0442288374715493	0.0654753931579907	0.0119339554225858	-0.0209350417840149	0	0	0.00835050471666586	0	0.0159572739060411	0	0	0	0	0	0	0.0130344746859375	0	0	0
Anat Cell Biol	2	-0.616086266637841	0.0147007287468514	-0.0110258915263666	0.00798344512798298	0.0627817321919781	-0.0293409341863582	0.0728729603499009	-0.00428586470105158	0.019556511023844	-0.00782218513674824	0.0074268275018623	-0.0135010384125258	-0.00745158494318755	0.010201334931013	-0.000717699780283614	0	0	0	0.00298887992622475	0.00251956956411175	0.00322374589960479	0	0	0.00184773404218155	0	0.0235596849839534	0.000686024983470397	0.00106581300348673	0.00462646119397629	0
Anat Rec	6	-0.57489647285944	0.0691889969746668	0.00451843552742836	-0.0517324628297484	-0.0402478685001195	-0.00866310557550966	-0.00982823424463888	-0.0252788794815334	0.0424365361258391	-0.000236781396718221	-0.0452838083435465	-0.00529239426793863	-0.0220165539264843	-0.0351695415566985	-0.0318157708806235	0	0.00649026309372118	0.0179535851408316	0.0161399516016137	0	0.0102085286820819	0	0.00996449378568523	0	0.0136308300146687	0	0	0	0.00198650311153784	0
Anat Rec (Hoboken)	2	-0.638924621377047	0.01466028713444	-0.00753222376702479	0.0311735222063745	-0.00544674319579791	0.0543714021751464	0.00658411090418594	-0.0206374413204111	-0.00206168703535219	0.00802728004388628	0.02083352170642	0.018119787979189	-0.0321908703431923	-0.00219314046942562	0.00127247218013934	0	0.000202820721678787	0	0	0.000498664809563784	0	0	0	0	0	0	0	0.016055041944884	0.00660098429771429	0.000680657649246262
Anc Sci Life	1	-0.642752715598728	0.0400469066824476	0.00423388368093364	-0.0018306839116694	-0.00661860144061827	-0.0102083293569506	-0.0129663544780548	-0.026588757010094	-0.000731068100980953	-0.0737793374570591	-0.0228905100106204	-0.00439757033185358	-0.0369604796843394	0.0311442999245965	-0.00253068277429585	0	0	0	0	0	0.0204170573641637	0	0	0	0	0	0	0	0	0
Anemia	2	-0.64077493186489	0.0501597786321238	0.00752506334130133	-0.0140395179881651	-0.00971448263868587	0.0175077622740823	0.0074127353388084	-0.0118424298035911	-0.012396154452244	-0.000267407821062366	0.0119879785376986	-0.0186212983694863	0.000168618561313614	-0.0131310705097977	-0.0123909161706428	0	0.00129805261874424	0.00709792900916598	0.0047822078819596	0.00558504586711438	0	0.0025357564192186	0	0	0	0	0	0.00202504470662479	0	0
Anesth Analg	1	-0.606350638603008	0.00271695943610721	-0.0206722843169863	0.00018364706381904	0.134539306606714	-0.079109193539332	0.146457789169916	-0.0110621088317522	0.0380608792517296	0.00226615039852165	0.0265456293539169	0.0101441116416329	0.0062307892926014	0.0192033391960733	-0.0118584562583337	0	0	0	0	0	0	0	0	0	0	0.0471193699679068	0	0	0	0
Angew Chem Int Ed Engl	32	-0.0500362734839185	0.0232043954276095	0.0617620993106622	-0.245511718759563	0.0460652876421406	0.0444334465816185	-0.195980808623027	0.196221149989588	0.163662550608746	-0.10139254099643	-0.0202918601101932	-0.0411793880302219	0.00461551698170868	-0.0350621938475109	-0.0511279170960317	0.003495862625522	0.0234108621075584	0.0491597305449644	0.0551146799691733	0.0437802130242665	0.0484911950359852	0.0127083363667133	0.0919799426370946	0.0580860392533071	0.0131065673217969	0.0154044094125849	0.0166440215220434	0.0101252235331239	0.0171197362947248	0.0392642226808059
Angew Chem Weinheim Bergstr Ger	2	-0.630420521794761	0.0354714612518985	0.00215723461164971	-0.00588351957737841	-0.0140442035399018	-0.0142754888576476	0.00676945635235294	-0.00519249049721445	0.00453403503835385	0.015550709667471	0.00371600133782563	-0.00399958287609462	0.00123893687912145	-7.17887511801536e-05	-0.0239642493878864	0	0	0.00795286163491986	0.000919655361915308	0.00122748260815701	0	0.00195058186093738	0.00229949856592736	0.00270053436934226	0.00629115231446251	0.00362456692060822	0.00100265189891827	0	0.00183369517988109	0.000875131263316624
Anim Biosci	1	-0.61541686891587	0.0199016804915663	-0.0233892578914819	0.0124508435678379	-0.111555679111669	-0.102868982699531	-0.0119782192536356	-0.0722018650474129	0.0607856119266438	0.0574783431615157	0.0160556854770795	0.014461466018397	-0.0100417615903391	-0.0157032069187039	0.0163184825608268	0	0	0	0	0	0	0	0	0	0.0408924900440063	0	0	0	0	0
Anim Cells Syst (Seoul)	4	-0.628205524033117	0.000181109013904359	-0.00531601262751858	0.0534303322844158	-0.00501484928315296	0.0442117515031694	0.00226665099169767	-0.00725373629639735	-0.00302050639527957	0.0233167348607265	-0.0331008996419917	-0.0244569797060415	-0.00448241705271481	0.0174345699483902	0.00162111210023329	0	0	0	0.000173268401520275	0	0	0	0	0	0	0	0.00743028025575183	0.00557621006172043	0.0183679563066832	0.00106537719012459
Anim Feed Sci Technol	1	-0.65233868479655	0.0023944727068418	0.0712809516080639	0.00551418698218905	-0.0135652970485068	0.00171855584556325	0.00639735864838295	-0.00484002578890688	-0.00727676931570524	-0.0116860296182384	0.00806214285872334	0.00890713890250495	0.00901314956764395	-0.00492226311327468	0.00103599710152533	0	0	0	0	0	0	0	0	0	0	0	0	0	0	0.0183777565296491
Anim Microbiome	2	-0.654533346781556	0.0393327189868603	0.0112090828265454	0.00851359291395869	-0.00912022837562466	0.0153492735702436	0.00853954766306212	-0.00232623085452525	-0.00230987209244722	0.0125545680510324	-0.0126444528067226	-0.0113545089884801	-0.00639122565466169	0.0130120189329544	-0.00426766228156778	0	0.00380463698597448	0.00345538126206863	0	0	0	0	0	0	0	0	0	0	0.00595950933461353	0
Anim Nutr	5	-0.555481950209063	0.000653610076218996	-0.0590673522940716	0.0489520714419816	-0.0376685955219924	0.0474301658284611	0.00858933512747839	0.12145237060637	-0.0188979332511447	-0.0218866577237331	0.0486014195825951	0.0305215190898445	-0.0551274442980964	-0.0455273428569222	0.0096219999634971	0	0	0.000253045597474723	0.011955519704899	0	0.000618698708004961	0.00235480801393712	0	0.0351069468014494	0	0.00142785969599718	0.00355485673252841	0.0232791063048949	0.00830719483006732	0
Animal	2	-0.652149168474967	0.0382380449437358	0.0105188848190385	0.00500133528640921	-0.010544136769023	0.0154875543762277	0.0075149811473357	-0.00349129988814512	-0.00350330484860462	0.0136788741219761	-0.0120258921404489	-0.0161463039095226	-0.00716955089150881	0.00808682674810034	-0.0288061398497684	0	0	0.00835050471666586	0	0	0	0	0	0	0	0	0	0	0.00595950933461353	0
Animal Model Exp Med	2	-0.653571556569456	0.0272633452266013	0.0090994539483666	0.0184112069705183	-0.00568086202872868	0.0169531774204525	0.00397824842081427	-0.00186697721184296	-0.0011081546063833	0.0173299073611659	-0.0174830105094167	-0.0230418381919156	-0.0126235054917995	0.0122486645818716	-0.0092511697196723	0	0	0.0031314392687497	0	0	0	0	0	0	0	0	0	0	0.00968420266874698	0
Animals (Basel)	26	-0.0993468412662109	-0.233933121968443	0.110217036245134	-0.126633105893911	0.358729922157751	0.164857303313324	-0.257939539572774	-0.0180796536971682	0.191943561670141	0.112853281235522	-0.00242612392688211	0.22719931059628	0.0195673339286252	0.0828672604855611	-0.0601636645633708	0	0.00259610523748847	0.0189278106911093	0	0.00797863695302054	0.0204170573641637	0.0278933206114046	0.134520666106751	0.00351069468014494	0	0.0471193699679068	0.0260689493718751	0.0607513411987436	0.039531411919603	0.0643221478537719
Ann Appl Stat	3	-0.582305591351772	0.0182003209227287	-0.0269228446710424	-0.00103416210393181	0.0295696004974232	-0.00480732683172896	0.0221353348858969	-0.0364199600700987	-0.0383553991835022	0.0119030528039686	0.0633223967948628	0.000876852227624738	-0.00687733134822037	0.000957869741261344	0.0086407992779511	0.00143012561953173	0	0.00135560141504316	0.000543432713859046	0.0117089087752119	0.000729180620148704	0.0139960581580247	0.00106762433418056	0.00250763905724639	0.00477964169345528	0.0131567071988311	0.00279310171841518	0.0128866481330668	0.00042567923818668	0
Ann Bot	2	-0.637491277865295	0.0430517883826219	0.0193725082344322	-0.014372230696662	-0.00535859918652163	0.0147687031093667	0.012959399675469	-0.00213261639423634	0.00366870115543889	-0.0181058089077399	-0.0131713871883899	-0.0292329201652084	-0.00312240303765575	-0.0703373380441757	0.0237667868355237	0	0	0	0.0191288315278384	0.00319145478120822	0	0	0	0	0	0	0	0	0	0.00367555130592982
Ann Clin Microbiol Antimicrob	4	-0.595896484444742	0.0309306771310325	-0.0150281694675933	-0.00420656689769748	0.00397737439985044	0.0770298123157033	-0.0090295089997156	-0.0143607981333766	0.0118281668003933	0.00562736146881415	0.0344323639739825	0.0257698629045415	-0.0313544518498347	-0.0353933359216743	0.00386040857774074	0	0.00288456137498719	0.00417525235833293	0.00929873754825478	0.00498664809563784	0	0.00140875356623256	0.00851133844193947	0.00219418417509059	0	0	0	0.0215161000078884	0.00297975466730676	0
Ann Coloproctol	1	-0.650567312991027	0.0321183426990455	0.000407085344980143	0.00721723313394963	-0.000977704784589979	0.0180416169678694	0.00101720332233834	-0.0125709728366432	-0.0157878803416452	0.0022450369718942	0.00578501655952722	0.00414645314960448	-0.0144795824886106	-0.0147896343665054	0.00623523489681178	0	0	0	0.00341586277282829	0	0	0.00362250917031229	0	0	0	0	0	0.00578584201892797	0.00170271695274672	0
Ann Dermatol	2	-0.619552182057636	0.0248643781076836	-0.0134078768475032	0.00103579769012878	0.0564490668105654	-0.0298856686277071	0.0780002614787071	-0.01133892268555	0.0113235828455661	-0.00140591249698578	0.00309912219375131	0.005811779644757	0.0283485077255105	0.0101467113359647	-0.0373742701657784	0	0	0.00835050471666586	0	0	0	0	0	0	0	0.0235596849839534	0.00651723734296877	0	0	0
Ann Gastroenterol	2	-0.643454350807358	0.0534599064014015	0.0119070295142562	-0.0121280171454997	-0.0116762857374622	0.0203444378269927	0.00579019530892734	-0.0153040548889145	-0.000823489257656252	-0.00693501132618885	0.0421934088054656	-0.0426474957824046	0.0178936747549138	0.0206735565937824	0.0237207060829224	0	0.00649026309372118	0	0	0.0159572739060411	0	0	0	0	0	0	0	0	0	0
Ann Geriatr Med Res	1	-0.659598949029993	0.0466751217006601	0.0105731050706454	-0.00565196622941232	-0.0111946564867234	0.00807611916149116	0.00712303458846232	-0.00596679090203421	-0.00511438054784935	0.0024647166005525	-7.88235616423851e-05	-0.00355932679887153	0.000698886602387908	0.000987746362521605	-0.0296700953320697	0	0	0.00835050471666586	0	0	0	0	0	0	0	0	0	0	0	0
Ann Intensive Care	1	-0.662485945736423	0.0410239944365739	0.0103101448487629	0.005389705933963	-0.00706218154229529	0.00883754759468666	0.00587488992184552	-0.00399846194404771	-0.00265936246344113	0.00369636960120258	-0.00388069044543299	-0.00360952817094748	-0.00190962051459339	0.00768574827927761	0.00299276467180612	0	0.00324513154686059	0.00104381308958323	0	0	0	0	0	0	0	0	0	0	0.00223481600048007	0
Ann Ist Super Sanita	1	-0.649557313218226	0.0506097485405369	0.0151923963283062	-0.00235042376281781	0.0113177638062183	0.00515418112511056	-0.0216942718465538	-0.00320575221433942	0.013787886907914	-0.000546773204339813	-0.00202980261341197	0.00594346091704846	0.000474407690503427	0.00222094695234164	-0.00184674525312769	0.00524379393828302	0.00162256577343029	0.00139175078611098	0.000996293308741583	0	0.00170142144701364	0	0.00747337033926393	0	0	0	0	0	0	0
Ann Lab Med	1	-0.643932994198811	0.0314314414526481	-0.00483421583986344	0.00298692748857457	0.00559619305742656	-0.00844601077725458	-0.0144467113536096	-0.0164452338571141	-0.0569631797030195	0.0062273118841936	-0.00519223558415835	0.00382145206729445	0.0175736026358741	-0.00145817385408957	0.00624158018340659	0	0	0	0	0	0	0.012678782096093	0	0	0	0	0.00651723734296877	0	0	0
Ann Med	2	-0.616732459372606	0.0134033872377388	-0.0274363973122127	0.0269689624172328	0.0205670644531592	0.0371311727874095	0.0432878839593216	-0.0109193403923704	0.00335650679359557	-0.00523153416821731	0.0451363455328177	0.048024828392583	-0.0233181448292335	-0.00442914780087156	-0.000290909472498876	0	0.00233649471373962	0	0	0	0	0	0	0.00421283361617393	0	0.0113086487922976	0.00208551594975001	0.0202504470662479	0.000715141120153623	0
Ann Microbiol	1	-0.62194555486202	0.0270935591095796	-0.0247085563648934	0.021196798143849	-0.0422274941882711	-0.0269530213369049	-0.00659668915492932	0.143197404406629	-0.0140147705152171	-0.0260969073366366	0.0434575598205473	0.0073730786003402	-0.0152537538352365	0.00452774980450756	-0.00190993601712575	0	0	0	0	0	0	0	0	0.0351069468014494	0	0	0	0	0	0
Ann Microbiol (Paris)	1	-0.659598949029993	0.0466751217006601	0.0105731050706454	-0.00565196622941232	-0.0111946564867234	0.00807611916149116	0.00712303458846232	-0.00596679090203421	-0.00511438054784935	0.0024647166005525	-7.88235616423851e-05	-0.00355932679887153	0.000698886602387908	0.000987746362521605	-0.0296700953320697	0	0	0.00835050471666586	0	0	0	0	0	0	0	0	0	0	0	0
Ann N Y Acad Sci	32	0.0860645176015132	-0.125962629567289	-0.169497725025011	-0.0225160858442207	-0.270320283529773	-0.250296371385693	-0.0117139870400945	0.0935456733444541	0.133693619052579	0.174832865133361	0.224476324511475	-0.0598133940346941	-0.0500249164289433	-0.145852619615432	0.101276289354088	0.00367550613145839	0.0125083386353357	0.0189785981901792	0.0517695214287743	0.0610214300175213	0.00390994692242805	0.0366407894767653	0.0315320414862536	0.0887313462288217	0.125469576913803	0.0392661416399223	0.018373736306736	0.0403661917753405	0.0328108412512823	0.0275666347944736
Ann Neurol	5	-0.574464649665673	0.0192442920996372	-0.019884665359333	0.0168746000700877	-0.0194887439131041	0.0350103608471062	0.0130223216133053	0.000880886942717795	-0.0113953017882735	-0.0509143952475518	0.0184782496774156	-0.00630424450664418	0.0313026461378362	0.00119107107559641	-0.0283066607272497	0	0	0.00927833857407316	0.00398517323496633	0.00969768753774628	0.00802098682163575	0	0	0.00877673670036236	0	0.00386224343999236	0.0149219805830815	0.0101252235331239	0.00202372096842848	0.00438522059268494
Ann Rheum Dis	1	-0.663666076729468	0.048542506833049	0.0117505016716865	0.000339532076407382	-0.00876563628622038	0.00784022837481238	0.00887082452705444	-0.00397932019762382	-0.00307852466969849	0.000546782714824935	-0.00113401528646219	0.00461491159584816	0.00202661788877417	0.00938954479550802	0.0121896605195666	0	0.00649026309372118	0	0	0	0	0	0	0	0	0	0	0	0	0
Ann Saudi Med	1	-0.628707773892171	0.0337700976423651	0.0143944142386267	-0.0455817922194901	0.0551492645040137	0.0150269940537676	-0.0892883510391046	0.0114371048046354	0.061757938939399	0.0250342510001206	-0.00479393086050493	0.0285237569866433	0.015308707687175	0.00965906371639672	0.00119976217181937	0	0	0	0	0	0	0	0.0298934813570557	0	0	0	0	0	0	0
Annu Int Conf IEEE Eng Med Biol Soc	2	-0.652149168474967	0.0382380449437358	0.0105188848190385	0.00500133528640921	-0.010544136769023	0.0154875543762277	0.0075149811473357	-0.00349129988814512	-0.00350330484860462	0.0136788741219761	-0.0120258921404489	-0.0161463039095226	-0.00716955089150881	0.00808682674810034	-0.0288061398497684	0	0	0.00835050471666586	0	0	0	0	0	0	0	0	0	0	0.00595950933461353	0
Annu Rep Med Chem	1	-0.656876790508447	0.0174627732351192	0.033609469157878	0.0118897904364196	-0.00782260818151343	0.00919869562250787	0.00383492677492567	-0.00526498520842819	-0.00394776613596654	-0.000770422996585179	0.000882862715673209	-0.00171625130438774	-0.00204619258316132	0.0012486149593818	0.00124995122135005	0	0	0	0	0	0	0	0	0	0	0	0	0.00106581300348673	0.00313658386032291	0.00773800274932595
Annu Rev Anal Chem (Palo Alto Calif)	1	-0.657106727388862	0.0157550374300434	0.0397914836428172	0.0106590077236756	-0.00848935697537962	0.00606983593890705	0.00393081043720549	-0.00410395020442881	-0.00427945473800023	-0.00168982991749115	-0.000374035046633766	-0.00284252137409766	0.00049285440478336	0.00136221189164052	0.00132692698880469	0	0	0	0	0	0	0	0	0	0	0	0	0	0.00297975466730676	0.00918887826482455
Annu Rev Biochem	56	0.307448347211942	-0.0465246831569344	-0.187043150575299	-0.0567602210627952	-0.0418079803995532	0.0179256082756558	0.2193307638394	-0.130842913047605	0.141464894837261	0.0680832561205085	0.0395484252020802	-0.152075800044611	-0.0543150682216554	0.0384524499675238	-0.12066401392832	0.00886984430843117	0.0427613948868483	0.0873235549185986	0.0546673694811118	0.0794100272400558	0.052442928899389	0.0273178389008162	0.0315395014461553	0.0356271816564295	0.0783417780001801	0.0869524574526858	0.0446367443985016	0.0646372147471577	0.0724989072943573	0.0158911268429349
Annu Rev Biophys	16	-0.347924407728287	-0.055167821620219	-0.0537042679232288	0.041504080748994	1.75725240212284e-05	-0.112952526384227	0.135675342298043	-0.10083752945303	0.0384094137996802	0.0280626604957328	-0.00460363245182307	-0.0212598281434263	0.120956138603409	-0.0036646798348219	0.0143868957434867	0.0039577895052157	0.0121568083248848	0.0107027019833531	0.0145668901422221	0.0207346101848375	0.00728613192263024	0.0120566887491238	0.00142430654225336	0.003866852111464	0.041288123141092	0.0480360284559456	0.0398848090590004	0.00780935681860498	0.0162730261272623	0.0184916336431917
Annu Rev Cell Dev Biol	30	-0.0309847055846298	-0.116154177725506	-0.0813386391568305	-0.0125661964588284	-0.0802866186548929	-0.177662184098038	0.0172749043625048	-0.0361445637921542	0.18638837537919	-0.103238289166191	-0.063608872918159	-0.0113346319079026	-0.143124844256723	0.0187757437622464	0.0629214629578218	0.00145188456259357	0.0184221688115032	0.010800502826182	0.0418521206321838	0.0228688759054763	0.0743419878462682	0.0118429769086972	0.0340979712902466	0.0427795635162303	0.0770291685169604	0.0497371127439019	0.0207460001916624	0.0274190096671477	0.0410331118141716	0.0303350788870811
Annu Rev Chem Biomol Eng	2	-0.62930715081721	0.022297003619724	0.0137585074231967	0.0106354931570642	-0.0174972711040388	-0.00272815227721325	-0.00700920725104074	0.0203204007369778	-0.00391635338077695	-0.039795233336434	0.0033062252533845	-0.019384565467767	-0.0219749548129555	0.0236188348738591	0.00204690188651689	0	0	0	0	0.00398931847651027	0.0102085286820819	0	0	0.00877673670036236	0	0	0	0	0.00446963200096014	0.00459443913241228
Annu Rev Condens Matter Phys	1	-0.655517379858092	0.0113015158556429	0.0502879729645661	0.00894406747651345	-0.0101813369997553	0.00461940924112578	0.00475299317426464	-0.00434930873258817	-0.00527855959723524	-0.00502189648440691	0.00243802425515194	0.00107403205143655	0.00333295279240356	-0.000732613109997883	0.00122995035971157	0	0	0	0	0	0	0	0	0	0	0	0	0	0.00198650311153784	0.0122518376864327
Annu Rev Earth Planet Sci	1	-0.64911282461409	0.0424700784785218	0.00851276377174699	-0.00731702227256635	-0.00697458607119468	0.0155138902696946	-0.00200831355097246	-0.0171681003251305	-0.000638180447497736	-0.0103895817791813	0.0464642797187435	-0.0492676119183019	0.0157080536019591	0.0118316183092514	0.0122849469571385	0	0	0	0	0.0159572739060411	0	0	0	0	0	0	0	0	0	0
Annu Rev Ecol Evol Syst	1	-0.652309013277451	0.0296559563072531	-0.00958090441980405	0.0218800932792377	-0.00715428137632206	0.00919122707340466	-0.00195982097139032	-0.010861390836311	-0.0102799713387389	-0.0155202653148822	-0.0138699909483131	0.00352844433334043	0.0457564755497199	-0.00227308819281728	-0.00116973491276814	0	0	0	0.000664195539161056	0	0	0	0	0	0	0	0.0123103372033854	0	0	0
Annu Rev Genet	34	-0.00176945129894543	-0.128797863085764	-0.139323217944741	0.0440519549340134	0.124724229141533	-0.0207855949096121	0.129844008863143	-0.0349634489737638	-0.108892229762737	-9.09819222283395e-05	0.0103882200125303	-0.0117973138732508	-0.0662975807905725	0.0244847380250388	0.00166372524601997	0.00872232118616021	0.016657455709207	0.0249472003023378	0.0307483507934728	0.0319870909858056	0.0404392536259398	0.0578153960861137	0.0160154791300148	0.0360071249245637	0.0268022845293642	0.0725037785321529	0.040779995734045	0.053830546260885	0.0513345794858576	0.0215996796680749
Annu Rev Genomics Hum Genet	1	-0.647725270250296	0.0318733556684087	-0.00252660872363455	0.0100549716676534	0.0018177963915395	0.00547666365761983	0.00659691308682988	-0.0153904537209429	-0.00202982995689578	-0.0224752522067092	-0.00224471423148695	0.000183181253920816	0.00211383740906548	0.00598411087960123	-0.00200680633439247	0	0	0.000491206159803874	0.000703265864994059	0.000938663170943593	0.00480401349745029	0	0	0	0	0.00277172764517099	0.00383366902527575	0.00238240553720562	0.000701118745248648	0
Annu Rev Immunol	6	-0.596722344020461	-0.0368627803373788	0.0360700200285855	0.0635193854878802	-0.0119410216137453	0.075431090944174	0.0102801875214371	-0.0168790104870895	-0.00175268869095347	0.0202746259740472	-0.0169032700101333	-0.0057001913172429	-0.0461077849177605	0.0141583071989078	0.00394523840379256	0	0.000463590220980084	0	0.000853965693207071	0	0.00291672248059482	0	0	0	0	0	0.00218956717624507	0.0167566513412503	0.0233303595870489	0.0147760856519792
Annu Rev Microbiol	23	-0.206247822399555	-0.0655520184098408	-0.030408302090292	0.010241575084553	-0.0074760266913382	0.0131893539287357	0.0806665980433858	0.183928474146377	-0.0422891474199173	-0.0931408690348423	0.115715358122931	-0.0676564483482296	-0.109190361326379	-0.0102228794262171	0.0144085709400163	0.00544370253072225	0.0108021336344336	0.0167853856743746	0.030928652914754	0.0383519976786379	0.0301335859160218	0.0215148292424115	0.00655449199382326	0.0679311264254503	0.00768918616212083	0.0351121263028856	0.00683049460452465	0.0346101006988856	0.0292864372202191	0.0294584626725258
Annu Rev Neurosci	1	-0.657990581683009	0.0533860637270758	0.0131937588745653	0.0101198864453866	-0.00343443250485363	0.00512838007193965	0.00409819449164477	-0.00502606702032928	-0.0019439140866343	-0.00372082674659851	-0.0024534040994794	-0.00208863382971356	0.00175239480680735	-0.0097108530146467	0.00627381578716697	0.00524379393828302	0.00288456137498719	0.000463916928703659	0.00332097769580528	0	0	0	0	0	0	0	0.000724137482552086	0	0	0
Annu Rev Nutr	5	-0.538821567060029	-0.0411361391685109	0.0328548428381345	-0.00945043172654491	0.126879393628334	-0.0774624488033158	0.0902733227724117	-0.0256167371987309	-0.0507370052083095	0.0179238844736909	0.00976033333958064	0.00402502371232691	0.0139038387596696	0.0241853509837603	0.000383606873921103	0	0.000104681662801954	0.00111739131214645	0.000192830962982242	0.00349839875956815	0.00340284289402729	0.0216008880155659	0.00385722340091041	0	0	0.0395194715859864	0.00559843924682742	0	0.00714500312698291	0.0183777565296491
Annu Rev Pathol	6	-0.555394877524477	0.0131029942982434	-0.0283741472713583	0.00486404799515411	0.00250320301931817	0.0685536419180117	-0.0109897096374834	-0.0470692207494312	0.0184513150971652	0.0155604978543946	0.0664984957115626	-0.0362426042639262	0.00588664455637333	-0.00402934475967123	0.0216740893706439	0	0.00157620675133229	0.00175957063672602	0.00580696671380809	0.0230240666358592	0	0.00316969552402325	0.0085409946734445	0	0.00613387350660094	0.0040388031401063	0.00642413395235493	0.0192379247129355	0.00910953569719497	0
Annu Rev Pharmacol Toxicol	1	-0.652891088762972	0.0340573767254085	-0.00411345849372938	0.0136056010123233	-0.00730769350658374	0.00975303568854046	-0.000224034649027655	-0.0103980200275792	-0.00778964656320914	-0.012581868453027	-0.005577565380895	-0.00441995050420331	0.0337520654912439	-0.00337822936659694	-0.00177526444089523	0	0	0.000927833857407316	0.00132839107832211	0.00177303043400456	0	0	0	0	0	0	0.00868964979062503	0	0	0
Annu Rev Phys Chem	3	-0.623457321821675	-0.0071929483154592	0.0519167813584255	0.023690642454495	-0.0164890808048203	0.0151398202575544	0.00568429134770771	-0.00856761494596134	-0.0125417873020693	-0.0227285711680631	-0.0181137552539093	7.06946571657271e-05	0.0532347910528923	-0.019532632224974	0.00501057443357168	0	0	0	0.00498146654370792	0.00132977282550342	0	0	0	0	0	0	0.0130344746859375	0	0.00297975466730676	0.0183777565296491
Annu Rev Physiol	5	-0.577812833998037	0.0377379090316071	-0.0135186672048653	-0.0160003612187043	0.0109132303517835	0.00454315995090689	0.0114000106449014	0.0508128211633328	0.00424270789925203	-0.0151629407835449	-0.0354716308666493	-0.0322639882216596	-0.0114388944655954	-0.0750871010483002	0.00967283845995645	0	0	0.00484113312237741	0.0247355580101359	0.000997329619127567	0.00281614584333293	0.00349759506099118	0.00560502775444795	0.0121058437246377	0	0.00588992124598835	0.00382044947691273	0	0.00633197866802687	0
Annu Rev Phytopathol	1	-0.661874769981174	0.029115602153245	0.00830201567757043	0.0158038284651622	-0.00341341690225249	0.0104211160322508	0.00146426222602803	-0.00336787461995075	-0.00128214016029523	0.00830636978325612	-0.00881021295199086	-0.0145921816507003	-0.00802744075807721	0.00764668689655571	0.00161785687608404	0	0	0	0	0	0	0	0	0	0	0	0	0	0.00595950933461353	0
Annu Rev Plant Biol	3	-0.632339520778282	0.00835515159935977	0.0692596765657093	0.000690171962759183	-0.0202432289179886	0.0138654612427825	0.0129659003631949	-0.0050643148674082	-0.0114649537072862	-0.000933922210606798	-0.00559053778873941	0.000517367390865514	0.00463669937781966	-0.00241195595990255	-0.0267989436572404	0	0.000786698556814687	0.008519201781649	0.00108686542771809	0	0.000618698708004961	0.000768411036126848	0	0	0	0	0.000789968162784093	0.000723230252365995	0.00385261209510369	0.0177214080821616
Annu Rev Virol	5	-0.549038602026437	0.0284016580733812	-0.0303167939510773	-0.000358621118721053	-0.0784651842118258	-0.102906350426019	0.00742215354246786	-0.0809450580144903	0.0769892452142524	0.041755164149326	-0.00131441074270664	0.0141399336338829	-0.0161233416162693	0.000919789430127043	0.0181619103260298	0.00286025123906346	0.00727696165053586	0.00367819850615043	0.0041986646582681	0.00290132252837111	0.00862863733842632	0.00135844093886711	0.00543517842855559	0	0.0408924900440063	0.0100970078502657	0.00279310171841518	0.00220256485947826	0.00368922006428456	0
Antibiotics (Basel)	47	0.205603658109102	-0.270627906614951	-0.0998273363920829	0.121392224701459	-0.26812445536013	0.0257831249520492	-0.0850391832600114	0.149373694988735	-0.000248315762528683	0.130559723097379	0.0306330131162315	0.0932824374531815	0.0434367788577369	0.0412402991077748	-0.129259652915145	0	0.0171869688769926	0.0611433469106409	0.0130908735754309	0.0275072037970118	0.021584441227749	0.0390880822229171	0.0432997182051576	0.093033409023841	0.0817849800880125	0.0183689950302696	0.0734234912585821	0.0703118409623296	0.0742234296183164	0.0655035750592492
Antibodies (Basel)	7	-0.527657965956704	-0.0379367390344171	0.0109205455360473	0.0124539991487262	0.14893531534907	-0.051940355365668	0.149241388114553	-0.00799388369385979	0.0533726580150253	0.0219950512712861	0.000638744116513859	-0.0100357993728315	0.048136271828418	0.0490538015024594	-0.0107374652278568	0	0.00608462165036361	0.0035257686581478	0	0.00638290956241643	0	0	0.00784703885622712	0	0	0.0523548555198964	0.0107172347417709	0	0.0139055217807649	0.0130686268655282
Anticancer Agents Med Chem	2	-0.60300989667196	0.016782027919456	0.00441088447882416	-0.0397559286214919	0.10031489134668	-0.00656302784101635	-0.0421050565360659	0.0111879608857943	0.0758126608006611	0.0335845330190364	-0.00545251556497389	0.0245038122298713	0.0137231648327143	0.0202783291658256	-0.00240391152164983	0	0	0	0	0	0	0	0.0298934813570557	0	0	0.0152445020484404	0.000383366902527575	0	0.00385615309886758	0
Anticancer Res	5	-0.566950446308225	0.0533949927268948	-0.000155894556009573	-0.0549432953803812	0.0223394039279225	-0.0140667413491723	-0.0422212210608492	-0.0334806261546511	-0.0677049045265823	-0.0463706784264383	-0.0403789128161757	-0.0287972995908527	-0.0486791868066964	-0.0252636848504638	0.0275182201231516	0	0.00288456137498719	0.00278350157222195	0.0173639690952104	0.00531909130201369	0.0204170573641637	0.0223388065502591	0.00664299585712348	0	0	0	0	0	0.00198650311153784	0
Antiinfect Agents	1	-0.657528763421722	0.0459605972478466	0.00936678467407069	-0.00560930780492469	-0.00824226011260858	0.00840661229714201	0.00753484341227524	-0.00456698419000623	-0.0026437202060294	-0.00234981955428519	-0.0049570341190892	-0.00765411755447395	-0.00149108187407557	-0.0160635028763288	-0.0134211925315497	0	0	0.00521906544791616	0.00448331988933713	0	0	0	0	0	0	0	0	0	0	0
Antimicrob Agents Chemother	179	2.86935994071529	-0.0417714082263763	-0.350773785029551	-0.638705720865341	0.48581268810996	-0.268010390138902	-0.478378732238694	-0.253452925303993	0.426084216501488	0.234772763018294	0.0917358571166522	0.119229709828883	-0.248561881564538	0.37345471687619	-0.167716953278249	0.135158937266578	0.168768244464321	0.223228684035388	0.128282369831516	0.212365346206699	0.248011162871883	0.225372064828825	0.364231107463104	0.143275834743414	0.239283025075685	0.244203030613433	0.116995456626939	0.183004766945288	0.161831267952699	0.0813676420536432
Antimicrob Resist Infect Control	2	-0.649539174795498	0.0205023447032849	-0.00129118057666039	0.0303421520654211	-0.00476693070865623	0.0172180823107583	-0.000176447862413986	-0.00493499988379223	-0.00456668249406954	0.00732885377885772	-0.0233370610529063	-0.0174882751489423	0.0127918963248817	0.0109881842301148	0.000632575728017872	0	0	0	0	0	0	0	0	0	0	0	0.00658583984131581	0	0.00890789816331704	0
Antioxid Redox Signal	27	-0.0903323998097844	-0.0122941787445366	-0.0868579218746971	-0.13808918544666	0.332085650684091	-0.0773485240099342	0.0318630249026114	0.164738103227955	0.116431322167491	0.0448279862692484	0.0506523813182743	-0.0288563269139848	0.101389324909177	0.086996134605721	0.0138408641060615	0.0110240373843188	0.0286464267959352	0.020978351159997	0.0230742143139999	0.043495875263286	0.0158527056652445	0.0294774496215968	0.0787580117003146	0.0471495656121053	0.00321219405813526	0.0894028036566163	0.0290471338047154	0.0063286437596974	0.0253685627860199	0.0069385407305818
Antioxidants (Basel)	116	2.00260810990507	-1.04166649111756	-0.537749414991775	0.25594002150647	0.701933055708949	-0.874995886972209	1.10738297816707	-0.287989153360292	0.384223699101385	0.0874730682023447	0.140840245132523	0.116680812041627	0.330262805568478	0.110676430591398	-0.0508144609232971	0.00753383330455945	0.0253387804201698	0.0624737659320421	0.0857288392734705	0.110725639121484	0.108211827891649	0.109656041630362	0.078039811012658	0.118670854866812	0.2346479669187	0.485813146954842	0.22226087087593	0.139698012725039	0.15551708956766	0.157236343193058
Antiviral Res	8	-0.559744131256348	0.00170909460751689	0.00714596902131473	0.0259675717574818	-0.0128672706464355	0.0927309186951806	0.0153378562459802	-0.0271657843723727	0.00827638685287664	-0.0121814493877802	-0.0236318486551679	-0.0311831514425996	-0.0729015754015333	-0.0351622457680443	-0.00117090280019233	0	0.000649026309372118	0.00695875393055488	0.0171362449103552	0.00531909130201369	0.0102085286820819	0	0.000996449378568523	0	0	0	0	0.0202504470662479	0.020262331737686	0.00673851072753801
Antonie Van Leeuwenhoek	48	0.307907201966928	0.198046426604386	-0.220696243636599	0.0399677589384626	-0.190018597691042	-0.175563041983317	0.0495605586216718	0.413186091472598	0.103415111388163	0.0704048061752564	0.237685734510908	0.0244176542659139	-0.088091365423949	-0.218224362911867	0.156075240150863	0.0872408675547285	0.0729600107779326	0.0314126339194577	0.0917312430398047	0.0572942120245475	0.011546789584943	0.0366430735304667	0.0398579751427409	0.152130102806281	0.0905102091908086	0.0504850392513287	0.0221896414296317	0.0542867754045183	0.0215468814388022	0
AoB Plants	6	-0.520867395676756	-0.0255019635661777	0.0363456713387516	-0.0153753516563233	-0.0601052688373374	-0.0290964136554468	-0.0112939306400058	-0.0795627860368658	-0.0687263188477977	0.0423435300667591	0.0312847997927152	0.0415448909654251	-0.0469053105060515	-0.112599198412465	0.048902293499733	0	0	0	0.0213491423301768	0.00227961055800587	0	0.0271688187773421	0	0	0.0255578062775039	0	0	0.0202504470662479	0.000558704000120018	0.0235465005536129
Apoptosis	10	-0.488379582242769	0.0113727785705597	-0.0526868064627294	0.0157274089805888	0.0113441641444256	0.0963665010229776	0.037849931320948	-0.0752812874943345	-0.000689240877537984	-0.0681916493949845	0.0164807001097028	0.0410347451560652	-0.0376874838147647	-0.00746119262344767	-0.00518880427242019	0	0.00882270139302723	0.00931230756472883	0.0123231506836755	0.00991998271854811	0.0210756721178464	0.00414410799806106	0.00385722340091041	0	0.00233671371680036	0.012157863411493	0.0142846514593641	0.035997424894376	0.00729006703497707	0.00250605770858851
Appl Biochem Biotechnol	56	0.437248537787684	-0.179927422054295	-0.269920974871109	-0.0105944384646772	0.205613467022633	0.0896622907247897	-0.122993665878565	-0.0988742992617717	-0.101809081526452	-0.117466287047538	-0.0707481124732379	-0.050416274708871	-0.0235238122394659	0.0814094422322727	0.00397384985183917	0.0126100758992044	0.0178945825298313	0.0383918370530579	0.0518736716084785	0.0677170980758743	0.0965192080870168	0.0879281771339437	0.0762758274309001	0.0466420864647829	0.032713992035205	0.0706790549518602	0.0906361507625728	0.0815803724668843	0.079289852766239	0.0183777565296491
Appl Clin Genet	2	-0.618430693870339	0.0213030327630641	-0.00557117484767299	-0.00689886677145642	0.0060390606718002	-0.00960127396575674	-0.037893966527681	-0.0253201059151168	-0.0335480381979522	0.0404177484694697	0.00388786808124552	0.0128984414929367	-0.0193203633306465	-0.000179884884239799	0.0117728738843849	0	0	0	0	0	0	0.0147919124454418	0.00747337033926393	0	0.00681541500733439	0	0	0.00506261176656197	0.00446963200096014	0
Appl Environ Microbiol	384	6.63444464146245	1.02983357631871	-0.926798936990245	-1.35308532927561	-0.449730770964843	-0.915324361770978	-0.784907940393637	0.352423764765954	0.323424712383363	0.199595373040827	0.176967730296589	0.172759537939838	-0.325454632498848	-0.108492127526567	-0.195604366435881	0.396961835700243	0.498443442627569	0.551953090867195	0.456847245341071	0.42163682405457	0.462549536567337	0.474579974930602	0.554637570979136	0.514932277763475	0.575147793765598	0.315521523952888	0.263513679470323	0.282975025213287	0.178133246270881	0.0880214187253406
Appl Microbiol Biotechnol	502	9.237402035764	-0.814103801299786	-1.71443480170968	-1.04551970854401	-0.157680923668551	-0.609271554204838	-1.41306484263591	0.352706200539132	0.257596277138236	-0.585026673080156	-0.416368541139722	0.207495889538767	0.0544436192266536	0.319080895763619	-0.0770866860968481	0.18308439285561	0.404690016620524	0.514504800400795	0.518520237962604	0.522064621321409	0.758691275797141	0.613651241676089	0.764975731877816	0.684035396143128	0.653135945873163	0.451722229402329	0.654232556269141	0.484610100238885	0.448983337081468	0.269631845417673
Appl Netw Sci	1	-0.651644276339066	0.0489674307196659	0.0102561596631878	0.0134781217743377	-0.000546453052885914	0.00676076032411565	-0.00405629808438161	-0.00613272520269182	-0.00252099267487465	-0.00630480092663618	0.00541253581618324	-0.00228034445899646	-0.00254680640525854	-0.00496507052662721	-0.00050511687759144	0.00621938350819612	0.000679213579575474	0.000970988920542543	0.00180722972283358	0.00111329817949124	0.00118703821884673	0.000589710795167117	0.00104279586129264	0.000816440623289523	0	0	0.000757818295694044	0.00164829220306669	0.000485076341189474	0
Appl Spectrosc	1	-0.65233868479655	0.0023944727068418	0.0712809516080639	0.00551418698218905	-0.0135652970485068	0.00171855584556325	0.00639735864838295	-0.00484002578890688	-0.00727676931570524	-0.0116860296182384	0.00806214285872334	0.00890713890250495	0.00901314956764395	-0.00492226311327468	0.00103599710152533	0	0	0	0	0	0	0	0	0	0	0	0	0	0	0.0183777565296491
Aquat Microb Ecol	1	-0.663666076729468	0.048542506833049	0.0117505016716865	0.000339532076407399	-0.00876563628622037	0.00784022837481239	0.00887082452705444	-0.00397932019762382	-0.0030785246696985	0.000546782714824925	-0.00113401528646219	0.00461491159584813	0.00202661788877416	0.00938954479550802	0.0121896605195666	0	0.00649026309372117	0	0	0	0	0	0	0	0	0	0	0	0	0
Aquat Toxicol	3	-0.630721833194699	0.0350095646753214	0.0224692762651603	-0.00405753406666646	-0.0218528092124061	0.0408032080214984	0.0183485510555879	-0.0158418939864873	-0.00866043822699117	0.00574372474720503	0.0147663045296522	0.0200915844388153	-0.0117064216336065	-0.00448820708086504	-0.0522198032852178	0	0.00129805261874424	0.0150309084899985	0	0	0	0	0	0	0	0	0	0.0101252235331239	0.000993251555768923	0.00612591884321636
Arch Anim Breed	2	-0.644888904241525	-0.00604260405008254	0.071226731356457	0.0161674884980106	-0.0129147773308064	0.00912999106029978	0.00678930520725633	-0.00236453477501779	-0.0056656936164605	-0.000471872096814802	-0.00388492572008321	-0.00367983820814616	0.00114471207374722	0.00217681727230406	0.00189995258382664	0	0	0	0	0	0	0	0	0	0	0	0	0	0.00595950933461353	0.0183777565296491
Arch Biochem Biophys	151	1.39843068749658	1.17132401140451	0.14376189906069	-0.376496008879842	-0.11343963130447	0.406577173233701	-0.0315358323192401	0.257895077355624	-0.397068364210899	0.195997561547108	-0.164694896911291	0.0635704238206959	0.108578444443122	-0.00995631455412043	0.305668411286946	0.251413117696573	0.385001640695621	0.18479537925933	0.183300755592176	0.134533123784472	0.0717834382992916	0.17142852586219	0.119860116890608	0.111446510728202	0.0263295518003933	0.0106423454264667	0.0814587212816008	0.0726085411441152	0.0524670594574629	0.0162322631090982
Arch Comput Methods Eng	1	-0.633781909928658	0.0359700227458569	0.0129867815268573	-0.0375730758617478	0.0434550917053942	0.0138130820809928	-0.069786442540891	0.00870288924304971	0.0497011605575866	0.0179525915042936	-0.0064526216980374	0.0199232518265524	0.0112187602827704	-0.0011691993484319	0.00369187216465221	0	0	0	0.0023911039409798	0	0	0	0.0239147850856446	0	0	0	0	0	0	0
Arch Dermatol Res	2	-0.635085306513156	0.0199811434863873	-0.0295106512510895	0.0418353423985484	-0.010695529884131	0.015400278374414	-0.0061897237773887	-0.0168944063720785	-0.0190495525084175	-0.028738180401699	-0.030968908805812	0.0111805888711008	0.0976598961147459	-0.000127998965443383	-0.00483808263681922	0	0	0	0	0	0	0	0	0	0	0	0.0260689493718751	0	0	0
Arch Insect Biochem Physiol	1	-0.652204928524677	0.0287669111982783	-0.010577207660956	0.0234929346739446	-0.00737973325204195	0.00920497959596417	-0.00255870405511702	-0.0113688860029592	-0.0109713841839787	-0.0158229840699332	-0.0139160265894981	0.00458769216552585	0.0487504464252827	0.000209803772766793	-0.00204209062151825	0	0	0	0	0	0	0	0	0	0	0	0.0130344746859375	0	0	0
Arch Int Physiol Biochim	9	-0.481194744406113	0.0710459423948617	-0.0111239495442935	-0.119411771682543	0.0401581147997443	-0.0641129881911023	-0.0712192641666281	-0.0797215524032984	-0.2989216860734	0.0190283756209761	-0.00530545650077232	-0.0454404208382793	-0.0625067616708379	-0.00390060238400082	0.0138085879889859	0	0.00649026309372118	0.0167010094333317	0.011955519704899	0.0159572739060411	0.0204170573641637	0.076072692576558	0	0	0	0	0	0	0	0
Arch Med Res	2	-0.647850811367257	0.063361960983661	0.0143400260254136	0.0110148217875252	-0.00973449695734261	0.00858119281283177	0.00627400657438959	-0.00746606543970261	-0.00664050028762722	0.00118009607090596	-0.00356647482130996	0.00163782133054759	0.0133576418388518	0.00279586279880187	-0.0266045203476035	0.00786569090742451	0.00324513154686059	0.00835050471666585	0	0	0	0	0	0	0	0	0.00325861867148438	0	0	0
Arch Med Sci	2	-0.646628673519579	0.0363326464028997	0.00730203042817269	0.0051150910850429	-0.00267107977138347	0.01636886940463	0.00861313801083685	0.000241518010596164	0.00308512272958194	0.000840111042408962	-0.0250344536269738	-0.0270657459244624	-0.0130094668287448	-0.0373831712221676	0.0145242676182849	0	0	0	0.011955519704899	0	0	0	0	0	0	0	0	0	0.00595950933461353	0
Arch Microbiol	52	0.217574461505588	0.259845453180038	0.111741919550368	-0.1374711861645	0.0918746874412088	-0.00886128929222626	-0.0105988030878344	0.130109117329649	0.00278346838314656	-0.0823942154051677	-0.0162334576261971	-0.0275216081399092	-0.0898757239415976	-0.0127134495398661	-0.0948350364079357	0.094526381096755	0.0708340422067264	0.0848476067611918	0.0670472279857321	0.0491772923890293	0.0667191886049625	0.04756729282948	0.0632431159641012	0.0605024400917836	0.0163569960176025	0.0479683676249863	0.0144827496510417	0.0251338801666832	0.0262033275297875	0.0382483608494694
Arch Ophthalmol	1	-0.644153361461082	0.0402226096715126	0.012483759654636	-0.0256168792244512	0.0219773040086452	0.0115515566076294	-0.0410826582253212	0.00273515695130058	0.0283217791957748	0.0137494838003366	-0.00243637721107366	0.0124822150938859	0.00800379714478147	0.00532340503945916	-0.0142351665801252	0	0	0.00417525235833293	0	0	0	0	0.0149467406785279	0	0	0	0	0	0	0
Arch Pharm (Weinheim)	2	-0.57411711557629	-0.00443080978581762	-0.0483783076476069	0.0205101114266032	0.0526275638803808	-0.0850301849811985	0.10359898012469	0.0413438568384041	0.0358920468627024	0.000919412186193074	0.0491309055827691	0.0285760997433236	-0.000794722485361976	0.00890415204407114	-0.00721298170311676	0	0	0	0	0	0	0	0	0.0175534734007247	0.0102231225110016	0.0353395274759301	0.00325861867148438	0.00506261176656197	0	0
Arch Pharm Res	2	-0.644888904241525	-0.00604260405008254	0.071226731356457	0.0161674884980106	-0.0129147773308064	0.00912999106029978	0.00678930520725633	-0.00236453477501779	-0.0056656936164605	-0.000471872096814802	-0.00388492572008321	-0.00367983820814616	0.00114471207374722	0.00217681727230406	0.00189995258382664	0	0	0	0	0	0	0	0	0	0	0	0	0	0.00595950933461353	0.0183777565296491
Arch Physiol Biochem	1	-0.606350638603008	0.00271695943610721	-0.0206722843169863	0.00018364706381904	0.134539306606714	-0.079109193539332	0.146457789169916	-0.0110621088317522	0.0380608792517296	0.00226615039852165	0.0265456293539169	0.0101441116416329	0.0062307892926014	0.0192033391960733	-0.0118584562583337	0	0	0	0	0	0	0	0	0	0	0.0471193699679068	0	0	0	0
Arch Razi Inst	1	-0.661874769981174	0.029115602153245	0.00830201567757043	0.0158038284651622	-0.00341341690225249	0.0104211160322508	0.00146426222602803	-0.00336787461995075	-0.00128214016029523	0.00830636978325612	-0.00881021295199086	-0.0145921816507003	-0.00802744075807721	0.00764668689655571	0.00161785687608404	0	0	0	0	0	0	0	0	0	0	0	0	0	0.00595950933461353	0
Arch Toxicol	5	-0.559468018704611	0.0220953381518094	-0.0333562234300898	-0.0107287582270463	0.0194692051876376	0.0314801174163799	-0.0291311227955904	-0.0437263850532176	-0.130658482548027	0.0267718497940821	0.0474785639659968	0.0288285471997658	-0.0199043815141923	0.000253962656728508	0.0197722456307455	0	0.004659676067287	0.00278350157222195	0.000306551787305102	0.00859237825709903	0.00209405716555526	0.0327264290001717	0.00229949856592736	0.00270053436934226	0	0.00120818897353607	0.00635012869314906	0.0200773663220919	0.00198650311153784	0
Arch Virol	6	-0.593094982183866	0.0308032804275834	0.00442873755079337	0.0230858519300267	0.00474753664941816	0.0479517923222002	-0.0225620473570734	-0.0112245767900914	0.0144522945582108	0.0226227019069068	0.00494957271027713	-0.0779585257259753	0.0335412038903841	0.0387977699101056	0.00664114214591309	0.00524379393828302	0.00324513154686059	0.00347937696527744	0	0.018616819557048	0	0	0.00747337033926393	0	0	0	0.00868964979062503	0	0.0168852764480716	0
Archaea	17	-0.384818772823988	0.0539399534656236	-0.0229423793211187	0.039893535478704	-0.0964541456016034	0.108827574783009	0.0252959504086465	0.0429303253461744	0.00409063341208299	-0.08280199026224	0.0556335802116266	-0.00493663559709803	-0.0840490159647219	-0.0430794958201676	-0.033375402562735	0.0188776581778188	0.0139982634138271	0.0249819961287133	0.025230454872726	0.0205164950220529	0.0237279315313254	0	0	0.0310585781612823	0.00884161946897432	0	0.00830800976603676	0.0389456825431327	0.014492268838806	0.0110266539177895
Archaeol Anthropol Sci	1	-0.655901938777335	0.0377210164494692	-2.0512951553466e-06	0.00892048422226612	-0.00928719486938267	0.00864054937872767	0.00228216526667265	-0.00866783845249668	-0.00804288236591405	-0.00667913373469036	-0.00699742507557027	0.00051418268332716	0.0247246665138353	0.000598775067644198	-0.015856092976794	0	0	0.00417525235833293	0	0	0	0	0	0	0	0	0.00651723734296877	0	0	0
Arterioscler Thromb Vasc Biol	3	-0.588284322047952	0.04360489677907	0.014707469923766	-0.0705168906633041	0.0493279656015302	0.0400354129581282	-0.0954496094753588	-0.011212364577946	0.0662680097634835	0.0100706629180931	0.0818609173233507	-0.0660010577698622	0.0470428214194542	0.0322270873129455	0.0242618532985308	0	0	0	0	0.0319145478120822	0	0	0.0298934813570557	0	0	0	0	0	0	0
Arthritis Res	1	-0.657217323119854	0.0698243273706767	0.0236596667625259	0.0317183965573804	0.00286513058798688	-0.00149309504767845	-0.00270948492980483	-0.00701117724272494	-0.00181371677179707	-0.000746715858073926	0.00682342967227643	0.00178258529805292	-0.000389028212461628	-8.82283896229354e-05	0.00256516780747366	0.015731381814849	0.00324513154686059	0	0	0	0	0	0	0	0	0	0	0	0	0
Arthritis Res Ther	6	-0.564522821256114	0.0124975220963846	-0.0123790752224116	0.00279965550506069	-0.0543776244493242	-0.026162283352896	-0.0273894244373553	-0.0371440137882212	0.0736213600694666	0.0653658332068772	-0.0294080413383788	-0.0609535850905772	-0.0247364283191227	-0.0478546568292152	0.0389959144397074	0	0	0	0.0179332795573485	0.00797863695302054	0	0	0.00996449378568523	0	0.0272616600293375	0	0	0	0.0178785280038406	0
Artif Intell Med	1	-0.652204928524677	0.0287669111982783	-0.010577207660956	0.0234929346739446	-0.00737973325204195	0.00920497959596417	-0.00255870405511702	-0.0113688860029592	-0.0109713841839787	-0.0158229840699332	-0.0139160265894981	0.00458769216552585	0.0487504464252827	0.000209803772766793	-0.00204209062151825	0	0	0	0	0	0	0	0	0	0	0	0.0130344746859375	0	0	0
Asian J Androl	9	-0.536336137054255	-0.0508682673020545	0.0897696170386441	0.0266966453638878	-0.0093947621690834	0.0649314178327651	-0.0264175173379285	-0.0151937700238207	0.00905703681481834	-0.00544838906211779	-0.0206831756559167	-0.0183559376537951	0.0657046720851195	0.018116455043345	-0.024485094432054	0.0010487587876566	0.000432684206248079	0.00912988515688797	0.00159406929398653	0.0106381826040274	0.00353895660978837	0	0.0124556172321066	0	0	0	0.0188999882946094	0.00619786410209404	0.0172861888942184	0.0323448514921824
Asian Pac J Cancer Prev	2	-0.612383977888566	0.00891447221580293	-0.0105016294971383	0.000748201121688861	0.0844122529220899	-0.0258026896770607	0.0427611124080861	-0.00247151136476981	0.0377840569369655	0.0140332600668709	-0.00344253755985063	0.00595425870267176	0.0179379153162361	0.0187159246639106	-0.00561569160944583	0	0	0	0	0	0	0	0.00996449378568523	0	0	0.0235596849839534	0.00434482489531251	0	0.0049662577788446	0
Asian Pac J Trop Med	1	-0.659598949029993	0.0466751217006601	0.0105731050706454	-0.00565196622941232	-0.0111946564867234	0.00807611916149116	0.00712303458846232	-0.00596679090203421	-0.00511438054784935	0.0024647166005525	-7.88235616423851e-05	-0.00355932679887153	0.000698886602387908	0.000987746362521605	-0.0296700953320697	0	0	0.00835050471666586	0	0	0	0	0	0	0	0	0	0	0	0
Asian-Australas J Anim Sci	9	-0.467573945842418	-0.0159167528401896	0.050661863132301	-0.0417406197526904	-0.113780797078624	-0.129005955907174	-0.0336030461402208	-0.0129549336642005	-0.0507205152465616	0.0603160287973106	-0.0120123485450219	0.0208890785545557	-0.0376420381526595	-0.0844638439500306	0.0537689253235464	0	0.00814233006303199	0.00455482075454501	0.0222807412682208	0	0.00510426434104093	0.0304290770306232	0.00543517842855559	0.0159577030915679	0.0408924900440063	0	0	0	0.00446963200096014	0.0275666347944736
Assay Drug Dev Technol	1	-0.653141691299641	0.0367683171790512	-0.00161047849058825	0.00897736212158295	-0.00535066637056292	0.00908120689292879	0.00283124369842322	-0.00680142950312604	-0.00474866857682076	-0.0130985152744739	-0.0135017058188327	-0.00494553832414275	0.0218047085452173	-0.0221362239174897	0.00580911075723266	0	0	0	0.0059777598524495	0	0	0	0	0	0	0	0.00651723734296877	0	0	0
Astrobiology	1	-0.654311941877823	0.0545966373122585	0.0143247215463455	0.00892262758269335	-0.00252861463218938	0.00481789377551434	0.00120190480134783	-0.00777073440609298	-0.00121615631157427	-0.00698616509783571	0.00451881364525923	-0.0121986499216628	-0.00097517700613986	-0.0121921443664817	-0.00193501315292967	0.00650953730269615	0.000447604351291116	0.00201563906954004	0.00371033370152038	0.00220100329738498	0.000704036460833233	0	0	0	0	0	0	0	0	0
Atherosclerosis	1	-0.634112704292091	0.0159162807946761	-0.00618513431970795	0.00799373776449065	0.0655629448522306	-0.0343440387535405	0.0739610256979719	-0.00721499172585146	0.0183893695457172	0.00528626009088889	0.00886770820096302	-0.00222403500453369	-0.000898325732737909	0.0134250130463145	-0.00512029969112482	0	0	0	0	0	0	0	0	0	0	0.0235596849839534	0	0	0.00297975466730676	0
Auto Immun Highlights	1	-0.65233868479655	0.0023944727068418	0.0712809516080639	0.00551418698218905	-0.0135652970485068	0.00171855584556325	0.00639735864838295	-0.00484002578890688	-0.00727676931570524	-0.0116860296182384	0.00806214285872334	0.00890713890250495	0.00901314956764395	-0.00492226311327468	0.00103599710152533	0	0	0	0	0	0	0	0	0	0	0	0	0	0	0.0183777565296491
Autoimmun Rev	1	-0.652204928524677	0.0287669111982783	-0.010577207660956	0.0234929346739446	-0.00737973325204195	0.00920497959596417	-0.00255870405511702	-0.0113688860029592	-0.0109713841839787	-0.0158229840699332	-0.0139160265894981	0.00458769216552585	0.0487504464252827	0.000209803772766793	-0.00204209062151825	0	0	0	0	0	0	0	0	0	0	0	0.0130344746859375	0	0	0
Autoimmunity	1	-0.61530533208182	0.0140052512423904	-0.0189646611224851	0.00573752545418952	0.0673578771004274	-0.0540000334977012	0.0856948354003734	0.0346051459904244	0.0185682783517228	-0.00750834013979612	0.0336110735303887	0.00337162937325161	0.000733152785185791	0.0140634902899214	-0.00645955986442408	0	0	0	0	0.00159572739060411	0	0	0	0.0105320840404348	0	0.0282716219807441	0	0	0	0
Autom Exp	2	-0.631850741471022	0.0358524346828029	-0.00295599143494425	0.0298839220176676	-0.0217787966283106	-0.00517743881158042	-0.00291368555354786	0.0704114238685547	-0.00719258788662957	-0.00135275968520598	0.0122189159160888	-0.0102618369100619	-0.0157297979296686	0.00809787047954739	-0.011157598454388	0.00524379393828302	0	0.00278350157222195	0	0	0	0	0	0.0175534734007247	0	0	0	0	0.00595950933461353	0
Autophagy	172	2.66469246305759	-0.183226947029276	-0.860968313250413	-0.350260847273074	-0.0147474449597592	-0.144337914111081	-0.143912627154123	-0.0317351440830467	0.112771308226631	0.172626124727666	-0.130493033551659	0.341262156312024	0.028503330537242	-0.0591208777840347	-0.0388397122989446	0.0373958790821634	0.176061357021294	0.196244744121664	0.189815721986532	0.131048098896932	0.183713661567661	0.214508197985736	0.241464308025665	0.201065317098315	0.254255970937193	0.202021969574865	0.226335256612852	0.220872787610945	0.144604414596296	0.0329164474878784
Autops Case Rep	2	-0.627955745014749	0.0286979325297359	-0.0156878408899318	0.0130655004027185	-0.0052306729073071	0.0627633631130143	0.0141909930610526	-0.0240263738188262	0.00039526243510721	-0.0116797565626192	0.0241551375729297	0.0295823662298335	-0.0356904741111122	-0.0583949379498286	0.0121889383748087	0	0	0	0.011955519704899	0	0	0	0	0	0	0	0	0.0202504470662479	0	0
Avicenna J Med Biotechnol	5	-0.58751647998252	-0.0464197054324269	0.0567495222767559	0.0367944229957767	0.0615454512972844	-0.0232597034791428	0.0900021680572898	-0.00381824572270637	0.0229640570584501	0.0258385652018533	-0.0157782628950721	-0.020438497081253	-0.0138324414185008	0.0285065458920771	-0.00190820877964555	0	0.000600950286455665	0	0	0	0.000756187309783843	0	0	0	0.00151453666829653	0.026613718222614	0.000120689580425348	0.00075001655800918	0.0188165989176224	0.01956890741583
Avicenna J Phytomed	1	-0.654078454074604	0.0447697231598241	0.00735625067977957	-0.00553821043077863	-0.00332159948908388	0.00895743418989343	0.00822119145196347	-0.00223397300329292	0.00147404703033721	-0.0103740464790147	-0.0130873850481673	-0.0144787688138113	-0.00514102933484803	-0.0444822516077463	0.0136603121359836	0	0	0	0.011955519704899	0	0	0	0	0	0	0	0	0	0	0
BBA Clin	1	-0.649552111921656	0.0426503849974106	0.00860571252962135	-0.00715348524814303	-0.00708004432787106	0.0152487774099913	-0.0016572523892626	-0.0167402040172252	-0.000759523330349518	-0.0099722017287648	0.0448126762400489	-0.0475204047492917	0.0152047096947178	0.0115985315467869	0.0115472218917564	0	0.000113864264802126	0.000146500082748524	0	0.0153973695584607	0	0	0	0	0	0	0	0	0	0
BMB Rep	35	0.0036501747324042	-0.182035626763086	0.0603961061301034	-0.0390809809634543	0.0240249067748887	0.00195547114352564	-0.146384915952323	0.0767772320369305	0.0283902520326322	0.12808232821437	-0.017280815486448	0.0153703633621524	-0.0420172371405883	-0.0145249208098701	0.0256698608844564	0.0077395743443519	0.0150920824492817	0.0234989417207256	0.0328861486112215	0.0267435718447812	0.0212676025941808	0.0482654657592088	0.0695383954877909	0.0460597593966163	0.0432468555385774	0.0266009568867683	0.0254053955325431	0.0366824889617993	0.0588465639603408	0.061522140555926
BMC Biochem	88	0.913400411694051	0.170017498659461	0.0393220669580134	-0.00226833675255084	0.00161350814045406	-0.414612905408481	0.390400477435305	0.136074912822723	0.254356505662551	-0.110680598206637	-0.07844845659029	-0.0949840782250539	-0.0155023980554512	-0.0347216259442631	0.0639075431456386	0.132971469727738	0.127581672462822	0.0858057995272062	0.122220570134249	0.0773582958103973	0.104704758948208	0.0389398999091214	0.049899042974551	0.111501750902917	0.121632075151511	0.159987847215375	0.0618830615359585	0.0182054816348971	0.065502395434578	0.0781617133712004
BMC Bioinformatics	480	7.77473928867489	2.32590097715766	-0.294933052207678	0.255605568195553	0.0248522770868072	-1.02717113635926	-0.692726919756798	0.602292556928791	0.0545921646679675	0.0290137256221216	-0.105884383675768	-0.286797317080202	-0.0928120091934185	0.116656853228939	0.150780359444192	1.14026389250233	0.693728457387209	0.519272613860995	0.508032921642497	0.490133788450407	0.527732455502349	0.507773168967418	0.49955234839125	0.577143043856981	0.508395213319108	0.369776013133011	0.384226243877085	0.2233696714972	0.331165478832553	0.11204837839022
BMC Biol	178	2.86648811514277	-0.48112820469503	-0.554922529664446	0.0271547003524978	-0.2085654692808	-0.47132055575257	0.068079325610303	0.761585278512231	0.287876008382691	-0.220754219941108	0.125297617410698	-0.138331227466836	-0.162852291560632	0.218627018774028	-0.0443233090109836	0.0847297809269553	0.13024783094181	0.161906427349591	0.162970207231126	0.193781620218719	0.23564051303314	0.137826601353073	0.181322808208703	0.381853889681315	0.243430730378776	0.242597530059474	0.186417884778635	0.152915727812995	0.214069929774859	0.134440602218781
BMC Biomed Eng	1	-0.659490748685018	0.0224353197916442	0.0240467496601938	0.0132314180944189	-0.00595138693881605	0.00824547598557895	0.00269753633161676	-0.00373591241218978	-0.00278079744914773	0.00330826993288249	-0.00459212399931231	-0.00871735151239896	-0.00376729317664693	0.00450444939409811	0.00147239193244436	0	0	0	0	0	0	0	0	0	0	0	0	0	0.00446963200096014	0.00459443913241228
BMC Biophys	6	-0.569343301576064	-0.0498755492635502	0.136880104523575	0.0105271407536103	-0.0324199892912962	0.0155700468511438	-0.00231728731954791	-0.0230949692133167	-0.00963017355189654	-0.0740716079872891	0.0190085795096933	-0.0469992482616908	0.0147814510547178	0.0348603232245578	0.0115531783787756	0	0	0	0	0.0173733956163175	0.0156791277844415	0	0	0.00167175937149759	0	0	0.00480217488429278	0	0.00893926400192029	0.0409322759069458
BMC Biotechnol	104	1.00033895893202	-0.4402116010776	0.226196795967804	0.0403079837235461	0.0663347400295915	0.612284419532214	-0.235445635696957	-0.0584619320432705	0.0124745092739906	-0.00854749099756255	-0.15823718206585	-0.182238467518348	-0.28339611207847	0.0721424286764224	-0.117509455606214	0.0337383025556609	0.0396354236720242	0.104043311324385	0.0924638324252199	0.103859739941822	0.119704855431424	0.0751473067455298	0.123892474890332	0.0534512374138004	0.021949641826892	0.0306949897028475	0.0693916277149672	0.152979507797732	0.197360722910372	0.155144137517972
BMC Cancer	34	0.022759181824286	-0.253031894336483	0.176505598506498	0.052425567198075	0.0759963713864242	-0.173054953067151	-0.039834039170624	-0.105062866702121	0.0911289942977398	0.183995908206296	-6.61027095992273e-05	-0.0290549618719115	0.13766282186676	-0.00938614769808074	0.0608825351461812	0.0342112349352809	0.00775516626053889	0.00829314902263756	0.0226411803797633	0.0387355001876056	0.00623020500450583	0.0440827402710796	0.059350131837959	0.0121700694867034	0.0720575241229988	0.0613559710544671	0.0464668484112846	0.0130202227904396	0.0572442756903884	0.0946467940517856
BMC Cell Biol	94	1.08054911138202	0.22627425477685	-0.0809567372490866	-0.0477338514347062	0.230177889225181	0.0354422663603609	-0.299357300479588	0.242863813485921	0.105873896001014	-0.17665201237716	0.0244608946706515	0.0279532611331782	0.123696307169609	0.119515257376054	0.0468316894185615	0.160963266038921	0.115826925129811	0.0797020740721404	0.0874000835524385	0.113539448879078	0.120369806072487	0.0839512872086967	0.163736529136811	0.130347500822241	0.0476361606869678	0.0824219435597948	0.111390512322106	0.0722319380408291	0.0655023620644342	0.0487548701689032
BMC Chem	5	-0.554726075790431	-0.0234248394279887	-0.0783180953639556	0.0790536605678139	-0.0906734991664689	0.0236408353626882	-0.00514803207487865	-0.0919856472497952	0.0329311204641238	0.0346222562600167	0.0282976035388497	0.0706590391675408	0.0100813793533179	-0.0239309444412514	0.00697046412365681	0	0	0	0	0	0	0	0.000167940906500313	0.00019723003821039	0.0303247678978024	0	0.0195150983359682	0.0303756705993718	0.00744938666826691	0
BMC Chem Biol	4	-0.617832953785088	0.130799755505306	0.0519153053667599	0.0868644520592298	0.0151965577899977	-0.00889570768755198	-0.0140980504777754	-0.0107161521713491	-0.00310403533751624	0.0114418642976815	0.0084673700533053	-0.00145158229211142	-0.00407440975597062	-0.00259831179265508	-0.00681867722090548	0.0479469571841428	0.00779927867680382	0.00338461662371255	0.00082047684249307	0.000848158457491731	0.000400334458120857	0.00154504037210532	0.000540126911572146	0.000344185752955387	0.000970790761861436	0	0.000760397162038165	0.000167359066663206	0.00326899029292931	0
BMC Clin Pathol	1	-0.657976612027889	0.0369426626565346	0.00782913317867499	0.0051328090171918	-0.00336750819566819	0.00968927511107213	0.00484272683899575	-0.00280092381162184	9.59534350209819e-05	-0.00103383834787927	-0.0109487990000791	-0.0145354752322558	-0.00658423504646262	-0.0184177823555953	0.0076390845060338	0	0	0	0.0059777598524495	0	0	0	0	0	0	0	0	0	0.00297975466730676	0
BMC Complement Altern Med	17	-0.268882819513122	-0.15068276103808	0.20617427872827	-0.119360264000532	0.150240252839768	-0.168875925336095	-0.0421193391727645	0.0121078313728293	-0.138239406444461	0.112220396114243	0.015528679769511	0.119485087479034	0.00266202802107898	0.00960491471720815	0.0547451602386576	0.00325476865134808	0.0164914228178821	0.00470358632362691	0.00683172554565657	0.00137562706086561	0.00694984563479662	0.0710011797381208	0.0448402220355836	0.0170049273569521	0.0201267724435343	0.0437537006844849	0.00360625148234318	0.00405008941324957	0.0110995861357177	0.0781054652510087
BMC Complement Med Ther	8	-0.529089910685293	-0.0366296721950115	-0.0649549988711799	0.0781585251650347	0.0890186020786204	0.0159150999654559	0.106698999566725	-0.0307063991452354	0.0151430889130551	0.00757795883184672	-0.0204670122833631	-0.0247069658531512	0.0769235836111497	0.0381051218803119	-0.0223507787527105	0.000925375400873474	0	0.00417525235833293	0	0.00797863695302054	0.000661814171758355	0	0	0	0	0.0352334027687952	0.0287525176895681	0.0101100204947859	0.0207706428279913	0
BMC Dermatol	1	-0.639423672972454	0.0252905571065869	-0.0119261830854611	0.0175382769897455	-0.0482568483259349	-0.0353813780349764	-0.00552191687829543	-0.034101875344139	0.019669263065007	0.0183234175932842	-0.000906179035365638	0.00470122694342909	0.013877985782362	-0.0046680238790637	0.00603412815094022	0	0	0	0	0	0	0	0	0	0.0163569960176025	0	0.00521378987437502	0	0.00119190186692271	0
BMC Dev Biol	31	-0.205135723013129	0.0218966882913093	0.0133098759968607	0.106202611730445	-0.0980383836709272	0.0912402661286964	0.0326768235324356	-0.0534992561799917	-0.0850177509264233	0.0499326128030746	-0.0686453873887586	0.0371585789805842	-0.0970254294388133	-0.0186740084545548	-0.00475519417112347	0.0376353013260854	0.0369448627014593	0.032045868586824	0.0282383482567036	0.00717317455585847	0.0255998488489129	0.032579908416813	0.00249112344642131	0.0178878252750242	0.0286247430308044	0.00713929847998586	0.0240115546778731	0.0472510431545783	0.0465780896821056	0.0273479906395639
BMC Ecol	3	-0.636271560291989	0.0221543889049433	0.0766276541581276	-0.0105348769664047	-0.02473094205342	0.0107878044413434	0.0193879146447329	-0.00352726565780342	-0.0121192538032552	-0.00218259323814804	0.000689387164490862	0.0139350913252681	0.0116754445129644	0.00405455413800944	-0.0178952748773538	0	0.00633196399387432	0.00835050471666586	0	0	0	0.00061847717541917	0	0	0	0	0	0	0	0.0183777565296491
BMC Ecol Evol	5	-0.579183340167108	0.0477127488613266	-0.00792259072060804	0.011089388542849	0.0106991645298181	0.0200745841454093	0.00769257789856113	-0.0282225590191227	0.00342982942580637	-0.0455190801447924	0.00910121839941587	-0.0641928055058415	0.0438318986629344	-0.0190842770620538	0.0117788074594059	0.00797295032888939	0.000265510762924957	0.00253889082799639	0.0123229173772601	0.0181272988729743	0.0070737885615234	0.000576308277095136	0.00144589682554523	0.000159577030915679	0.000185874954745483	0.00561624813758889	0.0130904307641348	0.00112502483701377	0.00353657750917722	0.000657840148504484
BMC Evol Biol	179	2.36149553471905	0.164615611723895	-0.0564841775708783	-0.179810565531883	0.356793443991868	0.204379764532685	0.23894349825914	-0.151375661290258	-0.103096198119975	0.190798195164586	-0.0963792040377614	-0.00489849540520557	0.330814799186453	-0.123418890215288	-0.0844462872238642	0.191642054810231	0.219933395879007	0.221792002782967	0.20248019643972	0.181994596103236	0.109470028877462	0.188849799288264	0.178016039882401	0.0968992438300842	0.11113858213161	0.212845923814309	0.205566327209029	0.162387232390576	0.145943850834074	0.130156037350631
BMC Gastroenterol	5	-0.595689890122378	-0.0096014483471517	0.138795933412456	-0.0281946885643757	-0.0402387466618434	0.0230645170137462	0.0207432102540994	-0.0154082711716534	-0.0138476167364471	-0.0172010568618831	0.0498834958056426	-0.0305511695508384	0.0357681389987448	0.00177215876383731	-0.0479988550790811	0	0	0.0167010094333317	0	0.0159572739060411	0	0	0	0	0	0	0	0	0	0.0367555130592982
BMC Genet	44	0.024809245627312	0.0653021666539781	0.00321138742670422	-0.0362299535400996	-0.0227334280819653	0.271750705011548	-0.109324111188676	-0.0457713590436713	0.170664699929445	0.0379319845101475	-0.0478926602338574	0.0723324525210517	-0.0556910734192162	-0.0366814349349823	-0.0630562362609103	0.0395225160858407	0.0499686821605448	0.0604509607278008	0.0497378103998239	0.0320947625462911	0.0371021137148154	0.00643062314397719	0.0730319113199264	0.0184642612814828	0.0290551719264895	0.00788147893527229	0.0323342813079838	0.0735500867861552	0.0484380623033912	0.0271238293505553
BMC Genomics	957	16.7480971160859	-0.243532746519592	-0.857027387828841	0.269949159380087	0.772382145806556	-0.529542615985466	0.846903589393346	0.306078469003276	0.0395748652976139	-0.148764263702185	0.00949297990748647	0.108873098256158	-0.227258849866169	-0.347284095723967	0.278520015598052	1.15748553521455	1.0208691284836	0.898092853065294	1.06547582995778	0.927569631560199	0.972805570574462	0.971747434633466	0.862294014030918	1.01255082598342	0.934665368591499	1.17072579664917	0.953153499461802	0.980662038991804	0.91169826938789	0.776319648032577
BMC Immunol	10	-0.506817285707441	-0.0155089785893852	0.0364365330380805	-0.00858516678173778	0.0331539269831059	0.067265983082706	-0.0482716168283883	0.0327386028981504	0.0520710919976789	0.0170789176345607	-0.0290263020527011	0.0607096996047795	0.0378750672408266	0.0410064589327496	-0.0169676864052797	0	0.0129805261874424	0.00991183858175677	0	0.000234665792735899	0.00510426434104093	0	0.0303330913770124	0.00877673670036236	0	0.00623638720163475	0.0153620594512835	0.0130181445425879	0.013884655151442	0.0183777565296491
BMC Infect Dis	21	-0.379918287299809	-0.0551987870449365	0.0301053301836044	0.0658452613658957	-0.0449767693495434	0.10256718599762	-0.0309314443662528	0.0157290489139971	0.0201616827144738	-0.124164177128095	-0.162721962265641	-0.0354484956566448	-0.152664641951381	0.141078007696956	-0.0320068378312316	0	0.0162256577343029	0.0167010094333317	0.0059777598524495	0	0.0612511720924912	0	0.0112100555088959	0.0175534734007247	0	0	0.0119870615415318	0.0202504470662479	0.0535350764136165	0.0224617024251266
BMC Med	4	-0.579913281003146	-0.000456459909391198	0.00139844779365232	0.0299542032939788	-0.0511590698540708	0.00343811903630485	0.00482196736545621	0.139514061398053	-0.0157072901881257	-0.0275301532794245	0.0339279252161781	0.0113378274759904	-0.0183553618211907	-0.0243138812975783	-0.00654865790957139	0	0	0.00334020188666634	0.0071733118229394	0	0	0	0	0.0351069468014494	0	0	0.00289654993020834	0.00675014902208262	0.0050324745492292	0.0110266539177895
BMC Med Genet	14	-0.448450365576107	0.0402364104741391	0.114753776512631	-0.0537624796899832	-0.0694656686094857	-0.0538123668346133	0.00415940001826201	-0.0617553137746667	-0.0997520916659695	0.0258456670829698	-0.0554246026092866	-0.0173309844349881	-0.0428516398639714	-0.0741470206302588	0.026159253618838	0.0121717260757226	0.0186338453785669	0.0180084116869511	0.0288474182271249	0.00531909130201369	0.0136113715761091	0.0338100855895812	0	0	0.0216401863371566	0	0	0	0.00899946106590628	0.0330799617533684
BMC Med Genomics	12	-0.431223399392455	-0.0411441978171471	0.0140089147328983	-0.0061969915238468	0.110901455281171	-0.081418424097367	0.127566869298163	-0.0349998694912926	-0.0462393886873156	0.0279621194030656	-0.0374729536030935	0.0230850941085085	0.106984679891373	-0.0198306468837537	-0.00332448215315622	0.00228820099125077	0.0111121171150075	0.0109383478179833	0.0142062368614653	0.00362665316046388	0	0.0238426967209645	0.00666715220569485	0.00140427787205798	0.00914770312997414	0.0479760857855052	0.0294460632677771	0.000810017882649915	0.00845166778363374	0.0243922950302616
BMC Med Inform Decis Mak	4	-0.544334041742061	0.0209482653299933	-0.0393152413186225	-0.014765155903287	-0.0629806325132757	-0.0827216275002569	-0.0464764543679757	-0.0788810889936222	-0.0620146889945486	-0.0169046962337114	0.0111330607634677	0.0280270421421658	-0.0766223230627822	0.0180076853415582	0.0142494092125434	0	0.000927180441960169	0.00238585849047596	0	0.00227961055800587	0.0233337798447585	0.025357564192186	0	0.00501527811449278	0.026288029314004	0	0	0.0101252235331239	0	0
BMC Microbiol	220	3.31201698328763	-0.28013718505494	0.0117298751695668	-0.103343468406451	0.259706435681313	0.159219128290263	-0.125355539136936	0.17023009553155	-0.101044257016631	-0.398881167901883	0.0396266485217131	-0.382863842115201	0.175901314933588	0.156579855251799	0.14346671157912	0.190478477366044	0.197456950388977	0.178195002174866	0.227179209327743	0.310178440109411	0.269639392948856	0.220152743079107	0.231166944019916	0.236250318261864	0.128056229249691	0.217535941019419	0.25094097605841	0.183462421441038	0.229414227559933	0.235903245959744
BMC Mol Biol	106	1.42858039044301	-0.213640291034349	-0.167753447460963	-0.0305718720671408	0.343060517801224	-0.276436914576557	-0.128370191727866	0.197222399577247	0.275494213944878	0.276734578107429	-0.100822746295738	-0.0536913319705399	0.165711475824191	-0.112848768616025	0.0302158114894168	0.112832813289214	0.0641821323714016	0.0837831589926097	0.131192004908124	0.0954469962528862	0.0647645645239534	0.113333311172983	0.192438763018984	0.131965482025383	0.138224758715699	0.172727315151249	0.129271817798905	0.0647809449649514	0.136753733223865	0.0843361764788621
BMC Mol Cell Biol	14	-0.435829531647391	-0.00816442464065876	0.0969522701592991	0.0524763448636142	-0.0198540094058606	0.0352139688820003	-0.0186888958331409	0.0253494814199516	-0.0432176491923628	-0.0718708653817627	0.0212521431718212	-0.0259316200797158	-0.0320940372048315	0.0530255236524237	0.0320745155047757	0.0217438994718332	0.0145517246061417	0.00260417727390759	0.00495044620667193	0.0196415335831886	0.0248950583429077	0.0122669158968437	0.00548307588447563	0.0192452688006367	0.000466809247077699	0.00346465955646374	0.00892244329092865	0.0137792395862628	0.0199012252440858	0.0346602262357477
BMC Musculoskelet Disord	1	-0.65233868479655	0.0023944727068418	0.0712809516080639	0.00551418698218905	-0.0135652970485068	0.00171855584556325	0.00639735864838295	-0.00484002578890688	-0.00727676931570524	-0.0116860296182384	0.00806214285872334	0.00890713890250495	0.00901314956764395	-0.00492226311327468	0.00103599710152533	0	0	0	0	0	0	0	0	0	0	0	0	0	0	0.0183777565296491
BMC Nephrol	2	-0.603097182181783	0.0257320860391057	-0.0204970118430387	0.00145750709190509	-0.00881149050185613	-0.0583608975085729	0.0450488119538534	0.0169384174961252	0.0289976413444837	0.00689974314546645	0.0349415938924803	-0.00732048947120108	-0.00161704624637499	-0.00532017907097355	0.0133232063188016	0	0.0024584329900459	0	0.00398517323496634	0.00531909130201369	0	0	0	0.0111703921640975	0.0130112468321838	0.0149925268079703	0	0	0	0
BMC Neurosci	12	-0.417855400451737	0.0237925469290206	5.7244125326879e-05	0.036474045596939	-0.0206331953199882	-0.0627385981057952	0.054619002834018	0.259749496079844	-0.00491707429560575	-0.0539288264969636	0.0744586845093324	0.0034320872923913	-0.0461421261769899	0.0328193119210985	-0.0354957997151308	0.0188776581778188	0.0121117176301937	0.0157279458368579	0.00670374102316042	0.00888314486787318	0.0120265548559866	0.0039993113926788	0.00556157792689409	0.0676606611082481	0.00190197628111657	0.0235596849839534	0.00151563659138809	0.00535897957647297	0.011064360353798	0.0163357835819103
BMC Oral Health	1	-0.651178708233821	0.0316511024552779	0.00929190257135708	0.00633909178302898	-0.0174056949729254	0.00124666065507359	0.00421379777844355	-0.0135660717481219	0.00536846425076568	0.00306846650731094	0.000720067805418845	-0.000286802524720994	-0.00679871241056268	-0.0158615984553004	0.00811592421940503	0	0.000721140343746797	0	0.00398517323496633	0	0	0	0	0	0.00454361000488958	0	0	0.00225004967402754	0.00132433540769189	0.00204197294773879
BMC Pediatr	1	-0.648415584836666	0.0424083149211358	0.00579506718035662	-0.00368444717122402	-0.00497010046485108	-0.000625447583528587	-0.00237258151304566	-0.0144113650066934	0.000371489464678119	-0.0420766919680369	-0.0179889475293938	-0.00943816957283247	-0.0210507545095937	-0.00666897584157491	0.00556481468084386	0	0	0	0.0059777598524495	0	0.0102085286820819	0	0	0	0	0	0	0	0	0
BMC Pharmacol	3	-0.627593862214789	0.00149976129013455	0.0691587158920655	0.0263842850892441	-0.0178890020861376	0.00616161929573354	0.00470620427031606	0.00184933437913294	-0.00816898165814979	0.000841666832826806	-0.00252133337590107	-0.00250285889804305	0.00386541189569796	0.000416744775359775	0.00191545812191416	0.00466115016736267	0.00136215398263284	0.000824741206584283	0.000737995043512286	0.000591010144668189	0.000252062436594614	0.000939169044155038	0	0.00216709548157095	0.00151453666829653	0	0.00177011384623843	0.00075001655800918	0.00669525122777571	0.0183777565296491
BMC Pharmacol Toxicol	1	-0.655048319446289	0.0221750202884906	0.0134827663963589	0.0161012780094423	-0.00595728414773244	0.0214918761005943	0.00388242204378776	-0.0102540544223307	-0.00310567099613561	0.00125687872706763	0.00767283115902178	0.00512990721923596	-0.0111148808667736	-0.000369058576411917	0.000875156214307136	0	0	0	0	0	0	0	0	0	0	0	0	0.00552284919988579	0.00325064145524374	0.00334141027811802
BMC Physiol	2	-0.636483213643786	0.0229943646957238	-0.00488843609147032	0.0136402290043961	0.00624671277512696	-0.00103457556251804	-0.0140547647947362	-0.013969742843225	-0.0553521040037748	0.0174414694056172	-0.0171393041629649	-0.00876552504335665	0.00970516514197738	0.00564090653148916	0.0071055356657079	0	0	0	0	0	0	0.012678782096093	0	0	0	0	0.00651723734296877	0	0.00595950933461353	0
BMC Plant Biol	277	4.37245034961659	-2.08907786885415	1.72851495862407	0.274165205515467	-0.645806238613674	0.223550841755412	0.166260715587075	-0.0469568108395795	0.406152347072811	-0.359059303213525	0.193894229482651	0.24675266979284	0.348928071882803	-0.0549740624883071	-0.29351831425494	0.111382425070521	0.126805754712805	0.256998218397311	0.200969744121848	0.270658490986354	0.263631493499404	0.121483272642093	0.245192606039369	0.258647292278363	0.310904475226909	0.239145301162472	0.309952616871828	0.323702848328432	0.333940564652775	0.875223327385959
BMC Proc	6	-0.539042956052686	0.0929600924566762	-0.0167818291780348	0.0843998949505287	-0.0162096873770229	-0.00513066280575318	-0.0405401498427478	0.151839401534024	0.00288649316689185	-0.0292886431104353	0.042173916728654	0.0470415605656626	0.0203612581860412	-0.0179029055014116	0.0102193356060132	0.0363031888034976	0.0102346456477911	0	0.0059777598524495	0	0	0	0.00996449378568523	0.0390077186682771	0	0	0.0122546343201122	0.00778863348701842	0	0
BMC Psychiatry	1	-0.65233868479655	0.0023944727068418	0.0712809516080639	0.00551418698218905	-0.0135652970485068	0.00171855584556325	0.00639735864838295	-0.00484002578890688	-0.00727676931570524	-0.0116860296182384	0.00806214285872334	0.00890713890250495	0.00901314956764395	-0.00492226311327468	0.00103599710152533	0	0	0	0	0	0	0	0	0	0	0	0	0	0	0.0183777565296491
BMC Pulm Med	2	-0.639387223107883	0.0515925212690126	0.010729632913215	-0.0181195154513194	-0.0141053059379652	0.0205803286136715	0.00404240537033522	-0.0172915255933249	-0.00285934513580712	-0.00501707744046129	0.0432486005302854	-0.0508217341771243	0.0165659434685275	0.012271758160796	-0.0181390497687139	0	0	0.00835050471666586	0	0.0159572739060411	0	0	0	0	0	0	0	0	0	0
BMC Res Notes	67	0.768354744433893	-0.0415323284580325	-0.189719365060645	-0.22904416392575	-0.177242127005597	-0.577384329610047	-0.413859024366796	-0.119389627875862	0.288357399599413	0.386374387933041	-0.144728799358679	0.140237847211563	-0.038605367876247	-9.71375978566613e-05	0.0396433785518246	0.0538050345624123	0.0610508282602468	0.0700979099850989	0.0625417795293186	0.0338181436025987	0.0735271958271623	0.108695389176028	0.161320061292698	0.0743628041706339	0.222872243309554	0.0634757489682607	0.0567698153217116	0.0192282079239235	0.0647757396087654	0.0324265696570039
BMC Struct Biol	43	-0.0106572937302323	0.239350803283	-0.0734613537943677	-0.184968589229252	0.0696197284650261	-0.0417652652978253	0.28911983047146	-0.0684739998539037	-0.0841282911064207	-0.253291498502792	-0.193525753145399	-0.0806182938165573	0.0261932164506005	0.104647539715082	-0.274998932433436	0.0219528956211256	0.0603887092754157	0.115497426624617	0.0466752111403738	0.0315088871961807	0.092158391277689	0.0291257527635408	0	0.0164787709476191	0	0.0749626340398517	0.0476974528670493	0.00130648045588696	0.0109471621192874	8.16789179095515e-05
BMC Syst Biol	234	4.15857230269083	0.0289164918873391	-0.650697675031615	-0.636700685801458	0.940845149659171	-0.164242092375332	-0.363286745701991	-0.130623315951118	0.193268196558649	0.09485059053148	0.419416197083359	0.244219815453317	-0.318513184990713	-0.224363921052043	0.0517926678471643	0.255472095409757	0.197524015682299	0.235129855884776	0.299169591037441	0.292648897310096	0.275886561695634	0.345714081285671	0.424794553379972	0.240294926120367	0.244424137588108	0.363966920941108	0.181125557018197	0.330359968866696	0.158469328720017	0.0959757271939988
BMC Vet Res	14	-0.387513288012674	-0.0749878301745194	0.0357321876098629	0.0794646516990532	0.0804247816798794	-0.0166072686676995	0.153632534122368	0.115459645511681	0.0285093219278625	-0.0426504821668011	0.0507577972387846	-0.0503427011506374	-0.00100885570490616	-0.0433203466461041	0.00417811454871194	0.015731381814849	0	0.00417525235833293	0.023911039409798	0.0175530012966452	0.00510426434104093	0	0	0.0351069468014494	0	0.0471193699679068	0.0130344746859375	0.0151878352996859	0.0243594944052328	0.033309683709989
BMJ Open Diabetes Res Care	2	-0.618675194133295	-0.00106223449630968	0.0638334916601158	-0.0171554196639471	0.0090707589383412	-0.0273881261224244	-0.0210096756708738	-0.0205182418663362	-0.107338528678226	0.0194993659582495	0.00845684265308909	0.0139675554116172	-0.00443108832171007	-0.00859602110519759	0.014807346696074	0	0	0	0	0	0	0.025357564192186	0	0	0	0	0	0	0	0.0183777565296491
BMJ Open Gastroenterol	1	-0.654078454074604	0.0447697231598241	0.00735625067977957	-0.00553821043077863	-0.00332159948908388	0.00895743418989343	0.00822119145196347	-0.00223397300329292	0.00147404703033721	-0.0103740464790147	-0.0130873850481673	-0.0144787688138113	-0.00514102933484803	-0.0444822516077463	0.0136603121359836	0	0	0	0.011955519704899	0	0	0	0	0	0	0	0	0	0	0
Bacteriophage	2	-0.626082219464822	0.0126951205681902	-0.0336212992306674	0.0420966455074417	-0.00928880667026517	0.063010908519085	0.00341109755397208	-0.0331612868184924	-0.0120501687792087	-0.0171286941535378	0.0233264960315988	0.0486488272091707	0.0182010016490186	-0.0137028825693155	-0.00351346438269311	0	0	0	0	0	0	0	0	0	0	0	0.0130344746859375	0.0202504470662479	0	0
Balkan J Med Genet	1	-0.628707773892171	0.0337700976423651	0.0143944142386267	-0.0455817922194901	0.0551492645040137	0.0150269940537676	-0.0892883510391046	0.0114371048046354	0.061757938939399	0.0250342510001206	-0.00479393086050493	0.0285237569866433	0.015308707687175	0.00965906371639672	0.00119976217181937	0	0	0	0	0	0	0	0.0298934813570557	0	0	0	0	0	0	0
Basic Clin Androl	1	-0.660964441600701	0.0361394099722111	0.00921045143480041	0.00722151058733241	-0.00652591273604086	0.00948311728394698	0.00372777117100175	-0.00440744113278413	-0.00281503631531688	0.00596970851017468	-0.00531765719585148	-0.0101790397099688	-0.00453690981389116	0.00498311068294207	-0.0108973240071775	0	0	0.00334020188666634	0	0	0	0	0	0	0	0	0	0	0.00357570560076812	0
Basic Clin Pharmacol Toxicol	2	-0.60319534010073	0.00563719613285892	-0.00270246979545323	0.0253411379420595	-0.0442148823136504	-0.0171570717346912	-0.00586150760586473	0.137608662595409	-0.026962702846234	-0.0243314270108763	0.051311643910167	0.0197795348387087	-0.0212083528466119	0.000174366648736829	-0.000389392031817746	0	0	0	0	0	0	0.00281750713246511	0	0.0351069468014494	0	0	0	0.00450009934805508	0.00132433540769189	0.00816789179095515
Basic Life Sci	7	-0.578077277794089	0.142285005613779	0.0348646980171457	0.0687350726882322	-0.00407191727681726	0.00755529955496502	-0.00638676332512803	-0.0297564648282701	-0.00761178050411157	-0.044443904518168	-0.00300453416178795	-0.0045935817451818	0.0402886897275146	0.0347290453951972	5.56800135015271e-05	0.0422263406609104	0.0179715764612689	0.00649483700185122	0	0.00886515217002281	0.0113428096467576	0	0	0	0	0	0.0130344746859375	0	0	0
Basic Res Cardiol	2	-0.598158402872599	-0.0152564845324757	0.0217788197767643	0.0103891994819148	0.0428298127180275	-0.0697781041870863	0.0843706288701705	-0.0126274783013942	0.0288533835723257	-0.00250891087783343	0.0193205081599637	0.0176149496002141	0.015687266067058	0.00706504640518449	-0.0041501442289839	0	0	0	0	0	0.00145836124029741	0	0	0.00292557890012079	0.00876267643800133	0.0274862991479456	0.00325861867148438	0	0.00049662577788446	0.0131269689497494
Behav Brain Funct	2	-0.643809717311513	0.0295380552119968	0.0179275845942958	0.0110976323504321	-0.0122706371437443	0.0349670244826713	0.0131850600544079	-0.014280073909754	-0.00437710843089428	-0.00227608618296332	0.0152233862689578	0.0264909629976253	-0.0127688125475434	0.00205360595143309	0.0119343063321427	0	0.00649026309372118	0	0.000278035341974396	0	0.000474815287538692	0	0	0	0	0	0	0.00988975321840015	0.0011087459227188	0.0051286762408323
Behav Ecol	2	-0.658007602922736	0.0595323347559288	0.0151447674141957	-0.00447146279652594	-0.0134673359524878	0.0126707759321105	0.0166693333869542	-0.00211527476140781	-0.00326383347985702	0.00400135316781737	-0.00540488619974009	0.0112350277317454	0.00421223904172886	0.0182314830800391	0.0236254196453505	0	0.0129805261874424	0	0	0	0	0	0	0	0	0	0	0	0	0
Behav Pharmacol	2	-0.586452239044763	-0.0108099265695929	-0.0360530854473296	0.0161372214580909	0.133483430900465	-0.0407680958523393	0.150568305762266	-0.0247652123708113	0.0378787147546579	0.00513372951659317	0.047391621575046	0.0353225426338457	-0.0167583197228736	0.0122945750965446	-0.0125513869383498	0	0	0	0	0	0	0	0	0	0	0.0471193699679068	0	0.0135002980441652	0.00198650311153784	0
Beijing Da Xue Xue Bao Yi Xue Ban	1	-0.654078454074604	0.0447697231598241	0.00735625067977957	-0.00553821043077863	-0.00332159948908388	0.00895743418989343	0.00822119145196347	-0.00223397300329292	0.00147404703033721	-0.0103740464790147	-0.0130873850481673	-0.0144787688138113	-0.00514102933484803	-0.0444822516077463	0.0136603121359836	0	0	0	0.011955519704899	0	0	0	0	0	0	0	0	0	0	0
Beilstein J Nanotechnol	1	-0.65233868479655	0.0023944727068418	0.0712809516080639	0.00551418698218905	-0.0135652970485068	0.00171855584556325	0.00639735864838295	-0.00484002578890688	-0.00727676931570524	-0.0116860296182384	0.00806214285872334	0.00890713890250495	0.00901314956764395	-0.00492226311327468	0.00103599710152533	0	0	0	0	0	0	0	0	0	0	0	0	0	0	0.0183777565296491
Beilstein J Org Chem	6	-0.553633483988016	0.0274397925382751	-0.0138270792140345	-0.0333565751737178	0.0680103676944517	0.0362936526192213	0.0347681189569426	-0.0177060948296749	0.0462341776202998	0.0218852065493431	0.0350772203393483	-0.0134715547145511	0.00690081078992819	0.000916910309957032	-0.0434368829746228	0	0.00103844209499539	0.0153649286786652	0.0059777598524495	0.0127658191248329	0	0	0.0149467406785279	0	0	0.0201940157005315	0.00260689493718751	0.0115716840378559	0.00595950933461353	0
Benef Microbes	1	-0.663666076729468	0.048542506833049	0.0117505016716865	0.000339532076407382	-0.00876563628622038	0.00784022837481238	0.00887082452705444	-0.00397932019762382	-0.00307852466969849	0.000546782714824935	-0.00113401528646219	0.00461491159584816	0.00202661788877417	0.00938954479550802	0.0121896605195666	0	0.00649026309372118	0	0	0	0	0	0	0	0	0	0	0	0	0
Bio Protoc	39	0.0733597310277878	-0.320454472527702	0.22761596940483	0.0406807995961789	0.10328333665112	-0.0501206110227323	-0.0455576114074932	0.047718008077251	-0.0273115832723435	0.195226291392637	0.0275052146965625	0.0816284518752413	0.135903867565151	0.075047688988039	0.00199707917732031	0.0194769489136226	0.0213588658175188	0.0226475809739877	0.00268999193360228	0.0285711189936735	0	0.0576884585372231	0.0672603330533754	0.038298487419763	0.0408924900440063	0.0577212282106859	0.0503999687856252	0.0322319615804446	0.0635799239924939	0.117517532077057
BioData Min	12	-0.533470303815787	0.0823181897785285	0.0192585151804192	-0.0128044942656329	-0.0196792683844684	0.0821301812663744	0.01642294933937	0.000695861893828234	0.00926543363441626	0.0573806727371272	-0.0560455860440389	-0.0619590431270988	-0.0143888137304449	-0.0262543562994864	-0.125336603276178	0.0117985363611368	0.00358873371064583	0.04185076481529	0.0153663591501202	0.00563458642335861	0	0.000745810711534883	0.00747337033926393	0.000413022903546463	0	0	0.00394867909603402	0.00530085232028253	0.0212516881893147	0
BioDrugs	2	-0.63555243998911	-0.00985996098666445	0.0597317956974048	0.0201426931568484	-0.0141945738987682	0.0323272379144919	0.00957823273236419	-0.014498480689729	-0.00701062376369787	-0.00673180589932887	0.0207098698798685	0.0246442178690018	-0.0101957915674365	-0.00832906609152646	0.000732287962088557	0	0	0	0	0	0	0	0	0	0	0	0	0.0101252235331239	0.00297975466730676	0.0183777565296491
Bioact Mater	2	-0.644888904241525	-0.00604260405008254	0.071226731356457	0.0161674884980106	-0.0129147773308064	0.00912999106029978	0.00678930520725633	-0.00236453477501779	-0.0056656936164605	-0.000471872096814802	-0.00388492572008321	-0.00367983820814616	0.00114471207374722	0.00217681727230406	0.00189995258382664	0	0	0	0	0	0	0	0	0	0	0	0	0	0.00595950933461353	0.0183777565296491
Bioanalysis	1	-0.64911282461409	0.0424700784785218	0.00851276377174699	-0.00731702227256635	-0.00697458607119468	0.0155138902696946	-0.00200831355097246	-0.0171681003251305	-0.000638180447497736	-0.0103895817791813	0.0464642797187435	-0.0492676119183019	0.0157080536019591	0.0118316183092514	0.0122849469571385	0	0	0	0	0.0159572739060411	0	0	0	0	0	0	0	0	0	0
Bioarchitecture	17	-0.330528212459146	-0.140551062128359	0.227925499057373	-0.0538912223664273	0.0106428862078517	-0.0591883340706827	-0.0187578461580745	-0.00712947557019187	-0.0995982012185018	0.0216483747785652	0.0265668773617461	0.0564487761614524	-0.00450480205158285	0.023565779449728	-0.0430000326607572	0.00370150160349387	0.00605521439492235	0.0227381228461573	0.00182920978371251	0.0101167030646143	0.0158759713955079	0.0402515183950279	0.0221624085922999	0.0150179716872867	0.0151294277614673	0.0202438774676933	0.00670443861066301	0.0114696105797373	0.0154359175741103	0.0815024285325191
Biocatal Biotransformation	1	-0.65233868479655	0.0023944727068418	0.0712809516080639	0.00551418698218905	-0.0135652970485068	0.00171855584556325	0.00639735864838295	-0.00484002578890688	-0.00727676931570524	-0.0116860296182384	0.00806214285872334	0.00890713890250495	0.00901314956764395	-0.00492226311327468	0.00103599710152533	0	0	0	0	0	0	0	0	0	0	0	0	0	0	0.0183777565296491
Biochem Biophys Rep	44	0.194068409862914	-0.356634073151233	0.14309840505656	0.00421650141696512	0.207959088031647	-0.230229767631797	0.318745493835977	-0.0481497033399576	0.216639397590761	-0.0142919101448812	-0.11775934040381	-0.0417451155933836	-0.078400696109145	0.0501821926941284	-0.0388909166590554	0.000214032405644204	0.0141795720511126	0.0325803324069932	0.0454997303032403	0.0217359087745558	0.0625799490821993	0.017614345289677	0.0403309332328757	0.0280950330003502	0.0610017090491631	0.139132615456448	0.0285951813937991	0.0228138542827562	0.0795697067727353	0.104995406072912
Biochem Biophys Res Commun	616	9.40749225450309	2.14596178133169	0.014547469565959	-1.43736030472763	0.171409733694906	-0.0727335846860897	0.324176881222514	0.200645985009079	0.747193789245428	-0.152020153325093	-0.587916732835067	-0.223404492002232	0.406817419351246	0.466622198376697	0.392199204857802	0.750318440271191	1.09572484955641	0.732508365864416	0.691355067061156	0.661563138370628	0.640033048964369	0.452236036117959	0.674398484325853	0.476044790959001	0.494924864701891	0.557858744227762	0.465121860275231	0.299998733156386	0.366532748165368	0.281392602687302
Biochem Cell Biol	48	0.197887126338483	0.0643653381538291	-0.114433010931649	-0.118699865299927	0.173369390832206	-0.105066502277207	0.151258846117858	-0.0343542746553193	0.168659569743086	0.101372840473574	0.0078647610338003	-0.110418337441603	0.141114667966105	0.056702597118934	0.0110425723283236	0.0337796498473718	0.0627556917867391	0.0542933025381234	0.0501206894148331	0.0718632204913076	0.0288037058356279	0.0326138093174293	0.0648432276393055	0.0304572221307931	0.055644470579362	0.102017175613055	0.0516744696536767	0.0168869283002857	0.0442814488806304	0.0105015751597995
Biochem Eng J	1	-0.65233868479655	0.0023944727068418	0.0712809516080639	0.00551418698218905	-0.0135652970485068	0.00171855584556325	0.00639735864838295	-0.00484002578890688	-0.00727676931570524	-0.0116860296182384	0.00806214285872334	0.00890713890250495	0.00901314956764395	-0.00492226311327468	0.00103599710152533	0	0	0	0	0	0	0	0	0	0	0	0	0	0	0.0183777565296491
Biochem Genet	2	-0.617228143507252	0.0407293748663793	0.00503994548082778	-0.032769420071332	0.0271363188358015	-0.0165827340576431	-0.0504393434237577	-0.0199760258426533	-0.0470622510273737	-0.00651200074069575	-0.014392724948071	0.0136586021469696	-0.0212738525069002	0.0208549027672436	0.0141590088616801	0	0.00324513154686059	0	0	0	0.0102085286820819	0.0169050427947907	0.00996449378568523	0	0	0	0	0	0	0
Biochem Insights	1	-0.642752715598728	0.0400469066824476	0.00423388368093364	-0.0018306839116694	-0.00661860144061827	-0.0102083293569506	-0.0129663544780548	-0.026588757010094	-0.000731068100980953	-0.0737793374570591	-0.0228905100106204	-0.00439757033185358	-0.0369604796843394	0.0311442999245965	-0.00253068277429585	0	0	0	0	0	0.0204170573641637	0	0	0	0	0	0	0	0	0
Biochem Int	11	-0.491061536363323	0.18352252157097	0.0502451974748283	0.0485282710911337	0.127786103655313	-0.0736266310531908	0.158445856141129	-0.0250559021513735	0.0364603146230642	-0.00186760001393121	0.0145079202379511	0.00942673785110103	-0.00525551705215136	0.0249162908228363	-0.111095360053521	0.0629255272593961	0.0188217629717914	0.0336803690238856	0.0047822078819596	0.00319145478120822	0.00952796010327641	0	0	0	0	0.0471193699679068	0	0	0	0
Biochem J	474	7.32831123331015	1.00768724859766	-0.27601642069963	-0.697818223212743	-1.35988107836114	-0.570530984416254	0.86218951659816	-0.217727921931638	0.432276065209474	0.368819866547837	-0.0373965560773877	0.221683333191318	0.216486546540247	-0.274859400086676	-0.141347350633943	0.473907982241694	0.749239075959914	0.667692522223311	0.536590060548113	0.44716189515456	0.390418092687272	0.352450501512086	0.307181084085842	0.431684444453868	0.689601112230656	0.408631885121649	0.394400799484436	0.361856665885249	0.263665847542302	0.314889295133262
Biochem Med (Zagreb)	1	-0.661874769981174	0.029115602153245	0.00830201567757043	0.0158038284651622	-0.00341341690225249	0.0104211160322508	0.00146426222602803	-0.00336787461995075	-0.00128214016029523	0.00830636978325612	-0.00881021295199086	-0.0145921816507003	-0.00802744075807721	0.00764668689655571	0.00161785687608404	0	0	0	0	0	0	0	0	0	0	0	0	0	0.00595950933461353	0
Biochem Mol Biol Educ	5	-0.589936667044872	-0.00731214686876812	0.00865711979097931	0.0435577300476153	-0.0288710245239527	0.0570772200100979	0.0119019740672315	0.0371430696763026	-0.020578648740557	0.00521946646933578	0.0289186133889211	0.0364001160244658	-0.0326518085008978	0.00645754203169017	0.0106732253040652	0	0.00649026309372118	0.000439500248245571	0	0	0	0.002669217283388	0	0.0140427787205798	0	0	0.00260689493718751	0.0191135798625287	0.0102461739437215	0.0106397537803232
Biochem Mol Biol Int	16	-0.4341867197958	0.137421423029853	-0.00927272646532113	-0.0632142357314452	-0.0140162050852123	0.0587579220517098	-0.0590203302312058	0.0374526088352424	0.0432642864582274	-0.0792689729941999	-0.0329718053406736	0.00731426035534317	0.106643662922204	0.087072215424189	0.0261057904319303	0.0124540106034221	0.0427969057846657	0.0170489471298595	0.00835527797558282	0.0233221695549831	0.0241292496121934	0	0.0298934813570557	0.0156030874673108	0	0	0.0284388538602273	0	0	0
Biochem Mol Biol J	1	-0.652204928524677	0.0287669111982783	-0.010577207660956	0.0234929346739446	-0.00737973325204195	0.00920497959596417	-0.00255870405511702	-0.0113688860029592	-0.0109713841839787	-0.0158229840699332	-0.0139160265894981	0.00458769216552585	0.0487504464252827	0.000209803772766793	-0.00204209062151825	0	0	0	0	0	0	0	0	0	0	0	0.0130344746859375	0	0	0
Biochem Mol Med	1	-0.663666076729468	0.048542506833049	0.0117505016716865	0.000339532076407382	-0.00876563628622038	0.00784022837481238	0.00887082452705444	-0.00397932019762382	-0.00307852466969849	0.000546782714824935	-0.00113401528646219	0.00461491159584816	0.00202661788877417	0.00938954479550802	0.0121896605195666	0	0.00649026309372118	0	0	0	0	0	0	0	0	0	0	0	0	0
Biochem Mosc Suppl B Biomed Chem	1	-0.61541686891587	0.0199016804915663	-0.0233892578914819	0.0124508435678379	-0.111555679111669	-0.102868982699531	-0.0119782192536356	-0.0722018650474129	0.0607856119266438	0.0574783431615157	0.0160556854770795	0.014461466018397	-0.0100417615903391	-0.0157032069187039	0.0163184825608268	0	0	0	0	0	0	0	0	0	0.0408924900440063	0	0	0	0	0
Biochem Pharmacol	30	-0.146315386228882	-0.175626906233216	0.0473454334758473	0.101115679988595	-0.148738026685117	0.162777463214844	-0.0313577319718286	-0.020835604395076	0.110497835256885	0.105697211895759	0.125141085732542	0.032418250093201	-0.0686428666802932	-0.021561322962244	0.0847730698976436	0.00799411035081103	0.0236889083989621	0.00662572784959261	0.0209302924901752	0.0393744272342744	0.00514165821899728	0.00573563951966111	0.0298934813570557	0.0319723979798914	0.0503942163903777	0.00631062990641607	0.0182327473285435	0.0732762056204871	0.0544828883999124	0.0582551320763557
Biochem Res Int	11	-0.453842345970015	0.00614735129281809	-0.0644556560322364	0.0424897641934492	-0.0101452687094031	0.0614047038019706	-0.098540581740299	-0.0504336818277716	0.0653248650605635	0.0113754342527092	-0.0198466136531139	0.0469876758090146	0.112410660119503	-0.0200728395198841	-0.00212498238716059	0.0118933709323611	0.00430591922852294	0.00653551786322843	0.00925038653560156	0.0101314799993385	0.0044798064695306	0.00169050427947907	0.0305295128752909	0.00319154061831359	0.0186206874307529	0	0.0395600268564614	0.0211121682180031	0.0101969526601991	0.00229721956620614
Biochem Soc Symp	3	-0.631022032183974	0.0514806032925389	0.00394649949006929	-0.0121497131893101	0.0028453565671901	0.0209246915898342	-0.0167454636326093	-0.00103253354686751	0.0118831779644213	0.00566420213560003	-0.0188894739773129	0.0217194935136664	0.041310576841963	0.016842534439879	0.000980167302010574	0	0.00973539464058177	0.00417525235833293	0	0	0	0	0.00996449378568523	0	0	0	0.00868964979062503	0	0	0
Biochem Soc Trans	148	2.10891543926191	-0.116107692062547	-0.18992129400759	-0.309581395486825	-0.406076375998261	-0.149171364743021	-0.471499745189493	0.469984037515624	0.434899092671137	-0.241232968600569	-0.214623816039282	-0.132203346709747	-0.160535450789223	-0.130275246416694	0.0509053818472753	0.0714701305789815	0.127146940728474	0.148760651068282	0.216337373738025	0.145038936605502	0.216551636598073	0.0899048337554051	0.22319012324414	0.251317454056166	0.206096329389438	0.0664526725380525	0.129018471394054	0.0957096871691006	0.147539368297112	0.120017291492462
Biochemistry	741	12.4625639594061	0.753626150514167	-1.24807102851087	-2.01399738239239	0.670464096709646	1.01767381821404	-0.973330353921741	1.31389625736745	0.562652050537252	0.514850537258952	0.0373383812144448	0.0634798346384427	0.328581233070097	-0.20534304339939	-0.703566552334783	0.552301782774062	0.854679576198734	1.02737567488837	0.849712225656317	0.81078520796227	0.613798336703309	0.709964596141963	1.11331006726189	0.852405565459611	0.530449995377898	0.625361745585069	0.670830270697906	0.707354838446573	0.578861814499132	0.321660505429531
Biochemistry (Mosc)	58	0.327047394354627	0.0949855675768685	-0.240423548515007	-0.221039112821458	0.226452315995986	0.235515547217601	0.199904650678077	-0.119166195485807	-0.12472865919666	-0.0377090973976426	0.0796611417806182	-0.115526443728765	0.266242688801999	-0.0437666134578783	-0.116215949223218	0.0048404251737997	0.0617820916900265	0.100273845387176	0.0740538386071446	0.106347874393665	0.0315403287596937	0.0666220542907469	0.0494392191674382	0.0196431726150967	0	0.0915631701721307	0.0962145687151786	0.0690494567258904	0.0256117008308986	0.000782032192751026
Biochim Biophys Acta	893	14.261261932837	3.70741638667142	-1.14914535169153	-1.04593580050752	-0.194180881336016	-0.889876066831798	1.54554227105785	-0.387524247973136	0.907518069369978	0.0681152707228999	-0.47970821912581	-0.586954765826732	0.054223117899717	-0.155968000380587	-0.191719515593978	1.37185726621798	1.42748156593486	1.20741016788979	1.09259977679327	0.935480015404305	0.896063017257151	0.67695825514842	0.681693146478693	0.700890303089769	0.947031813157401	0.960499655226328	0.685606258395442	0.55185018134033	0.534560313130385	0.154474273998132
Biochim Biophys Acta Bioenerg	14	-0.381688209083009	0.00843513556168788	-0.131102996819951	0.0248492718668374	-0.11543400507274	0.195323043300562	0.0381731970990165	0.00834603184049279	-0.05107711197041	0.0220242880534046	0.211162894301829	0.151386583499121	-0.148140273903424	-0.0942031170864051	-0.0511686598964659	0	0.010817105156202	0.0285997139563465	0.0153713824777273	0.0151974037200391	0	0.0149162142306976	0	0.0351069468014494	0.0168380841357673	0	0	0.08879042175201	0.00170271695274672	0
Biochim Biophys Acta Biomembr	22	-0.286612761796374	-0.0593198816506761	-0.0590915471137042	0.0325783231222131	-0.0035647311429031	0.154916706076903	-0.0405273460969758	0.0169335233471419	-0.145394995599324	0.00465932646769773	0.0210359874545163	0.0846968606961229	-0.0771458592741639	0.0130116799519082	0.021219377175428	0	0.0212541055282413	0.0143776910338652	0.0135254364338251	0.0118202028933638	0.0207311659389971	0.0421107988069783	0.0165583814745101	0.0284199093154591	0.00151453666829653	0.00494015046956973	0.0241456485965588	0.0581670582148946	0.0310020568403442	0.0188018586034102
Biochim Biophys Acta Gen Subj	24	-0.146837472962308	-0.0484793086069933	-0.0594136519498113	-0.0573057940558697	0.0861987764651417	-0.0784906761645404	0.0497626660508529	0.283388306359439	0.116302055988497	-0.146198652104822	0.0476022844242605	-0.0380987490870652	0.0374645012810716	0.0525010538249185	-0.0277666099035598	0.0026218969691415	0.0161071846778302	0.0230500439718761	0.0278324721989053	0.0344221194258887	0.038687082902334	0.00115261655419027	0.0429422232192627	0.0814146813919328	0.00783772725843455	0.0581614849502848	0.0286081327522525	0.00659585990157788	0.0190751455213621	0.0247417202964834
Biochim Biophys Acta Gene Regul Mech	31	-0.0820025206162332	-0.105110072946075	-0.103285818393032	0.0313983265222176	0.0164658190149695	-0.0320268479715998	0.0554711492264764	0.188083886828271	0.0386749014792349	-0.0106221957652084	0.0125358492587455	-0.105900432963506	-0.0340102862488034	0.0677688358300955	-0.0501688551503166	0.00323612839656389	0.0104958574225184	0.0325917835863594	0.0242589289580083	0.0374001994780125	0.0324626828558241	0.0197390877900539	0.0275782542421615	0.0705597194224869	0.0252083793739605	0.0503717854963215	0.0307535361133063	0.0225384845919148	0.0564291581641766	0.0197872763831798
Biochim Biophys Acta Mol Basis Dis	9	-0.509288664057353	-0.0342024992587134	0.0214796303951565	0.0304441240522438	-0.107779282323472	0.012136191455669	0.00897409373415564	-0.081935426390812	0.0474063567100426	0.0423342433272747	0.00386191800911448	0.0285050054058511	-0.0582342679045013	-0.0480134503795226	-0.00741382854875244	0	0.00208027286977865	0.0106041253695774	0.0121241796404329	0.00178203058849189	0.00626116512190855	0.00115846739964302	0.00211597964484518	0	0.0329008105176396	0	0.00244849314486566	0.0242824873901405	0.0154011644290032	0.0199372733294174
Biochim Biophys Acta Mol Cell Biol Lipids	37	0.0527919143453976	-0.000522436044080217	-0.217724095377337	-0.0711602473852437	-0.0649636422526097	0.0533686563164036	0.0110344254816933	0.0328313847925822	-0.18800468682893	0.00251182592986714	0.169123176542046	-0.14791137117548	0.0364668608599559	-0.0920745079417469	0.0413634694231426	0.00198369479824567	0.0227503058315517	0.0399679154821443	0.0559416140424236	0.0838566141050525	0.0213448986347527	0.069775776703464	0.0143771282765962	0.0607771875890345	0.0352525427654112	0.0293624743058478	0.0479822087480615	0.0530205191345988	0.0285049490097081	0.00246507771625988
Biochim Biophys Acta Mol Cell Res	42	0.1030799960211	0.0263136387589394	0.0265971338334572	-0.113248359214303	-0.0349697214016651	0.0541846099832767	-0.0942834362953937	0.0548566516277594	0.0339948893435346	-0.0644788406283138	0.155822548911079	-0.238132026951237	0.174538523912892	-0.00907929670128021	0.0533705314807167	0.0303064398381792	0.0344424317852903	0.0399686494418898	0.0524446438016862	0.111520338020908	0.0316239746818009	0.032344480487352	0.0538943716734036	0.0519152498679946	0.0318926471497057	0.0240127558490295	0.050475093345204	0.018182262309482	0.0294893291393619	0.0451001140476538
Biochim Biophys Acta Proteins Proteom	7	-0.545897608129362	0.00388686738650846	-0.032548972061561	0.0485077152855893	-0.0494552190036322	-0.00964071905692526	-0.0129596321354785	0.130615503728325	-0.0334153059820069	-0.0554721854965558	-0.0304191503133014	-0.0160082134663991	-0.0133747176057276	0.0364313120991011	0.0023539227394984	0	0.00509949243078092	0.00218703694960296	0.00352972486525589	0	0.0145836124029741	0.00422626069869767	0	0.0354019631611256	0	0	0.0129249412852154	0	0.0153528311905996	0.00367555130592982
Biochim Biophys Acta Rev Cancer	1	-0.643201841476344	0.0214808882800812	-0.0146878556405341	0.0237542377828378	-0.00597301003817611	0.0568156097406352	0.00704211727624375	-0.0276357664493731	-0.00397200045476996	-0.00421349782177203	0.0403793782479127	0.0420559305035957	-0.0307084480404446	-0.0133650798311053	-0.000717472367392134	0	0	0	0	0	0	0	0	0	0	0	0	0.0202504470662479	0	0
Biochim Open	3	-0.613351174726287	-0.00629282145695253	0.0423749433417549	0.0135381397816497	-0.00544557476494636	0.0325603883793933	0.000378216851742272	-0.0260941540642354	-0.0528207213204761	0.00751108442037951	0.0243371202290647	0.0382752691033237	-0.0162627600491981	-0.00883672355093766	0.0107863142696732	0	0.00259610523748847	0	0	0	0	0.0114109038864837	0	0	0	0	0.00162930933574219	0.0141753129463735	0.00273144177836453	0.0159273889923626
Biochimie	89	0.958211816797642	0.257858549228979	-0.250204182380637	-0.03865535859717	0.344338689670843	0.211545260800191	0.101725568818304	0.343997172242383	0.140628643183521	-0.020876687532068	0.216903495480882	0.123124115376613	0.108605040874707	-0.0354462398238533	-0.0436489571814996	0.135908416897522	0.122139966509872	0.102494875341202	0.0999197155502894	0.104246454981956	0.0502274251983976	0.0563591180647952	0.129583598564398	0.137700961919844	0.0196285599583642	0.133858128240836	0.0934308159943685	0.121739165195614	0.0511140355151673	0.0124899943585232
Bioconjug Chem	11	-0.479495956923727	-0.0505073090025388	0.0859720824190779	0.0158224136058845	-0.0567282934539666	0.0213321202730104	-0.00897076829545921	0.0550018574704551	-0.09173259756823	-0.0276001110547542	0.0555410778193173	-0.0474162077052668	0.0569634837529885	0.0355073618388855	0.00552650172925873	0	0.00649026309372118	0.00835050471666586	0	0.0250863189778692	0.0052229681629256	0.0172981833249021	0	0.0234046312009663	0.000950988140558286	0	0.0169075757354733	0.00486010729589949	0.0130087575189849	0.0382257335816701
Biocontrol Sci	1	-0.652204928524677	0.0287669111982783	-0.010577207660956	0.0234929346739446	-0.00737973325204195	0.00920497959596417	-0.00255870405511702	-0.0113688860029592	-0.0109713841839787	-0.0158229840699332	-0.0139160265894981	0.00458769216552585	0.0487504464252827	0.000209803772766793	-0.00204209062151825	0	0	0	0	0	0	0	0	0	0	0	0.0130344746859375	0	0	0
Biodiscovery	1	-0.647969711847119	0.0484551319008392	0.014554099277746	0.0309447159861981	0.00358970721153781	-0.00413280284113258	-0.00274276341959523	0.000610790472645613	-0.00445740390992471	-0.00824324580359016	0.00525846310113352	0.00304875220630425	0.0166750002412461	-0.00229842042118809	-0.00400414890624611	0.011063828968685	0.000142643144916949	0.000275291364285688	0	0.000175354658308144	0	0.000278654551562484	0.000656999590264961	0.00231474374515051	0	0.00155338582311781	0.00458355153791211	0	0	0.00181758031611914
Bioelectrochem Bioenerg	1	-0.61541686891587	0.0199016804915663	-0.0233892578914819	0.0124508435678379	-0.111555679111669	-0.102868982699531	-0.0119782192536356	-0.0722018650474129	0.0607856119266438	0.0574783431615157	0.0160556854770795	0.014461466018397	-0.0100417615903391	-0.0157032069187039	0.0163184825608268	0	0	0	0	0	0	0	0	0	0.0408924900440063	0	0	0	0	0
Bioelectrochemistry	3	-0.623528902489203	0.0150366617577165	-0.0100578231506759	0.0280568584591267	-0.00653416475488537	0.0657547642533939	0.00439538886594705	-0.0270313565258303	0.000217429477812782	0.00825482303378919	0.0434969846308085	-0.0175645996603001	-0.0260854586650737	0.00782538856071475	0.00858889783327534	0	0	0	0	0.0106381826040274	0	0	0	0	0	0	0	0.0162003576529983	0.00913791431307405	0
Bioelectromagnetics	3	-0.620795509677874	0.0503592918608771	0.000952446732785866	-0.0210942391503477	-0.00196731477676876	-0.00799522172273608	-0.00927714646063991	-0.0213161111438536	-0.0746379315697211	0.00792284807005036	-0.0139111159506487	0.00519468851380798	0.00216186662036099	0.00993850307892106	-0.0213014536441201	0	0.00389415785623271	0.010020605659999	0	0	0.00408341147283274	0.0169050427947907	0	0	0	0	0.00434482489531251	0	0	0
Bioenergy Res	1	-0.661874769981174	0.029115602153245	0.00830201567757043	0.0158038284651622	-0.00341341690225249	0.0104211160322508	0.00146426222602803	-0.00336787461995075	-0.00128214016029523	0.00830636978325612	-0.00881021295199086	-0.0145921816507003	-0.00802744075807721	0.00764668689655571	0.00161785687608404	0	0	0	0	0	0	0	0	0	0	0	0	0	0.00595950933461353	0
Bioeng Bugs	2	-0.646268713203308	0.0548371609902818	0.00921811212820128	-4.40273931023917e-05	-0.0162775606889656	0.00819132240159452	0.0100430708097928	-0.0124719977898743	0.00150215238525387	-0.00810985834839689	-0.00511828631195603	0.00897409970014939	-0.00860204694308362	0.00397681283395996	0.0145736216300152	0.001747931312761	0.00829311395308819	0.000927833857407316	0.00265678215664422	0	0.00340284289402729	0	0	0	0.00227180500244479	0	0	0.00225004967402754	0	0
Bioeng Transl Med	4	-0.566311461117154	-0.0140772950185776	0.0175155882596056	0.0333043444619738	-0.0517913559135413	-0.0292405242160595	-0.0182683385245468	0.0921687841045908	-0.0238071134820558	-0.116949574722914	-0.00425966520296923	0.0220217218841958	0.0166937389759788	0.0285971131837084	-0.00773044226016146	0	0	0	0	0	0.0204170573641637	0	0	0.0292557890012079	0	0	0.0152068871335938	0	0	0.0183777565296491
Bioengineered	25	-0.186856689298817	-0.0504555596287955	-0.063790310811209	0.0059162459074388	0.0954926284528363	0.0286676718398239	0.0423024712144719	-0.124874622782776	0.104149609472118	-0.0647742668882174	0.0104487174604561	0.00933607730172118	0.199455627764055	0.0701589864174907	-0.0211737271067955	0.0108909566410493	0.0208711482559032	0.0220758981612158	0.0116609388626545	0.0421768143715549	0.0285965971435198	0.00571788212176745	0.0383357049191714	0.00172362419537236	0.0240294820659726	0.0512821714500337	0.0645770769924897	0.0280703436183397	0.0174923950313646	0.0232784916042223
Bioengineering (Basel)	23	-0.211623263789428	-0.0123536038420705	-0.1275828954521	0.00161406180498637	-0.233916446373098	-0.167664082525923	-0.0494116541823942	-0.222741604116174	0.09576660470539	0.125802113705335	-0.0102114147808425	0.000661376372557183	-0.0783864838501759	0.0333478009539913	-0.0154191540168505	0.00706724775781417	0.0165360598139049	0.0312113094167163	0.0104923659994902	0.0219617184356091	0.0341230653918327	0.0263655222238451	0.0165301571512795	0.00606844217478634	0.102927062088332	0.0127784830905871	0.018529689160713	0.0267766255414934	0.0309977897973803	0.00120643874033811
Bioessays	86	1.06726774295574	-0.307295021817713	-0.3615780138598	0.0922490045094624	-0.225193170258677	-0.0874615274267899	-0.106275747473599	-0.243766776711319	-0.155731488997861	0.160508509871536	0.186876525226762	0.0742038208351392	-0.251103457735584	0.0308687296592451	0.031267504261077	0.0398166956177525	0.0451039705868567	0.0714650739375343	0.057896984147876	0.0981836743154545	0.101229889982251	0.146355752876606	0.0640391865179346	0.0974015028565791	0.171070769240771	0.0776618945336709	0.0864690644998625	0.164100799857547	0.112906174397576	0.0564225428532703
Biofactors	3	-0.60409061016001	0.0123067391734471	-0.0192222836287924	0.01365563954897	0.0575712631212523	0.00705117650437893	0.0757885833719742	-0.0137255978046941	0.0197604720176355	0.000428753495526586	0.00275966845929627	0.00179633826265207	-0.0195727626987058	-0.0364800046366103	0.00782442514159554	0	0	0	0.011955519704899	0	0	0	0	0	0	0.0209419422079586	0.00144827496510417	0.0101252235331239	0.00562842548269055	0
Biofilm	1	-0.640561540910484	0.0063039159789752	0.0360116076394077	0.00546112436022237	0.030200572588164	-0.0201318639520229	0.0457098964513417	-0.00640745649129751	0.00653322015433473	-0.00484363541323632	0.0109328024558195	0.0059035138917979	0.00578381944252876	0.00376633040508622	-0.002565009604926	0	0	0	0	0	0	0	0	0	0	0.0134626771336877	0	0	0.000851358476373362	0.0105015751597995
Biogerontology	22	-0.216241487594259	-0.0219530246603853	-0.019947546606713	0.0924338305948359	0.033255438341213	0.00376050653197294	-0.0107534852592665	-0.129399785085803	0.104286728135938	-0.0303103471648739	0.040611022631721	0.0159205666575759	-0.0664029085633098	-0.0241587891966053	0.0173658712785021	0.0443798923979246	0.00632723016911814	0.0086338377136931	0.0244627238847689	0.0263155043362782	0.0357458512159418	0.0106751358755758	0.02684174210781	0.00752367568325076	0.0390451538709656	0.0329835589775348	0.0212108260899155	0.0462144131261872	0.0287985922375527	0.0221406116003643
Bioimpacts	1	-0.65233868479655	0.0023944727068418	0.0712809516080639	0.00551418698218905	-0.0135652970485068	0.00171855584556325	0.00639735864838295	-0.00484002578890688	-0.00727676931570524	-0.0116860296182384	0.00806214285872334	0.00890713890250495	0.00901314956764395	-0.00492226311327468	0.00103599710152533	0	0	0	0	0	0	0	0	0	0	0	0	0	0	0.0183777565296491
Bioinform Biol Insights	12	-0.479140662926574	0.0407233115959873	0.0120494096474629	-0.0266538135271705	-0.000617520127265058	0.0147302332509851	-0.00249826954665404	-0.0175157925093823	-0.0704204693907783	-0.0175213058709758	-0.075113127155914	-0.057120670376437	0.0127396265592817	-0.0786038656403661	0.00303806321651994	0.00589298876630919	0.00613748932518127	0.0154303392395883	0.0318706838724407	0.00871815554636084	0.0118074773563125	0.0217128372197543	0.00456002257988986	0.00346135048042402	0.00319160897904439	0.00353395274759301	0.0160213103514158	0.00115085084707603	0.0127349028903942	0.010024230834354
Bioinformatics	114	1.24805026266232	0.320099034116296	-0.116281017698708	-0.148709641101346	-0.0410430908715781	0.247933998550297	-0.28758489693243	-0.0695020491238655	0.159479388038798	-0.0870395895953404	-0.347825071014277	0.224555436240081	0.112810431414984	-0.291392581165621	0.0984128076988389	0.139704474193215	0.163314581867345	0.116537023806859	0.186915026154479	0.0616207004041226	0.121172595221898	0.0852004265473946	0.166934544538432	0.0695520165139653	0.0981213233328656	0.0362819148752883	0.143862030270811	0.116607020422837	0.0675474236356866	0.0511951789040226
Bioinformation	27	-0.0931329268528394	0.0721342198564101	-0.0169578641244863	-0.107236971374657	-0.000264993104680664	-0.112189939808422	-0.139907695149108	-0.0174348137546813	0.096142623239584	-0.119367091837952	-0.0270728253624866	0.0254393842774394	-0.11490561431989	0.004445974651696	0.0235020424932193	0.034080586166875	0.0258924551066684	0.0243158851977725	0.0397022285518329	0.0266240749975932	0.0712023429086381	0.0293901078229525	0.0563109765098027	0.0351069468014494	0.0461927898740035	0.0235596849839534	0.0112212602259762	0.0203622588461632	0.0119190186692271	0.0183777565296491
Bioinorg Chem Appl	5	-0.566068132553289	0.0493999157951628	-0.026377184796479	-0.00435116690646911	-0.0569464674999605	0.00648581628488816	-0.00155203381053939	0.122992023456281	-0.0148776942280146	-0.0374109734324373	0.106532437489556	-0.0698167071627529	0.0324929323130054	0.0355942551295095	0.0218275972375826	0	0.00823448617968747	0.00311752176088858	0.00047822078819596	0.0288446722606343	0.000272227431522182	0.000338100855895812	0	0.0351069468014494	0	0	0.00473980897670456	0	0.000715141120153623	0
Biokhimiia	11	-0.485133269272447	0.133141310705475	0.0216247609949273	-0.0189613362638974	0.105005847951069	-0.0589016975014985	0.161574782017691	-0.0422334683174127	0.0353817842242621	-0.0433658913403317	0.029814377318942	-0.024911338615715	-0.00736087838579733	0.079256810582008	-0.0988139306875165	0.031462763629698	0.0194707892811635	0.0334020188666634	0	0.0159572739060411	0.0204170573641637	0	0	0	0	0.0471193699679068	0	0	0	0
Biol Bull	1	-0.65233868479655	0.0023944727068418	0.0712809516080639	0.00551418698218905	-0.0135652970485068	0.00171855584556325	0.00639735864838295	-0.00484002578890688	-0.00727676931570524	-0.0116860296182384	0.00806214285872334	0.00890713890250495	0.00901314956764395	-0.00492226311327468	0.00103599710152533	0	0	0	0	0	0	0	0	0	0	0	0	0	0	0.0183777565296491
Biol Cell	28	-0.241299844546635	0.0676177150188061	0.00289745747687947	-0.0997751545263677	-0.0262274237068872	0.119226471211497	0.00273489010026318	-0.00481864620889716	0.0933353006152725	-0.0447249567491914	-0.0942449375724829	-0.0637899967664559	0.0148385793840912	-0.0940700833786645	0.0206018735575081	0.00386384816505065	0.0353588603334382	0.0340691244597517	0.0598609855051599	0.0293023234026427	0.0276973501874379	0.00313735169214545	0.0340667297445259	0.0121378964685127	0.0151608211387642	0.0109015313423426	0.0244910919098931	0.0200376721122279	0.0248594235042855	0.016511709960901
Biol Chem	52	0.201704807009126	0.116742620968821	-0.209701809260658	-0.022429483550244	-0.233775144078281	0.16817510363834	0.0586636327167426	-0.0485936704473533	0.0213736000214886	-0.122762541516124	0.123876227991662	-0.0300631772058384	-0.0349382444423876	0.0963706146147661	-0.0348508814120532	0.023750023379562	0.0741487955204603	0.0716528376313706	0.0380492666449124	0.0829298896759432	0.0695896571970088	0.0225397100760839	0.0188944890136853	0.0593429258103502	0.0559334059222613	0.0223604235151479	0.0541164856383184	0.083126979478934	0.035706377538471	0.00275666347944736
Biol Chem Hoppe Seyler	7	-0.563541702900275	0.100441152738769	0.0296776074838875	-0.0596187730280826	0.0355943940935063	0.045281408855118	-0.056984164607313	0.0015018863793557	0.0606302317127853	0.00751183816214948	0.0143227151428364	-0.019262850068669	0.0375856489162004	0.00622675896006283	0.0621933551722956	0.010487587876566	0.0216342103124039	0	0.011955519704899	0.018616819557048	0.00226856192935152	0	0.026571983428494	0	0	0	0.00217241244765626	0	0	0
Biol Direct	60	0.326308080715697	0.185977341373978	-0.133142493569225	-0.0713737572767549	-0.000813317885069872	0.12880055287279	-0.101280665552717	-0.0960547444637589	-0.178642532656179	0.179088865793787	0.0204298728587873	-0.0223250268342329	-0.00706136324268406	0.0125899648464176	-0.0881356129845496	0.0707866771695602	0.0699727853657139	0.094035066611614	0.048732274707753	0.0676625474336358	0.0357679460562796	0.0957753430687174	0.0596493374536515	0.0353223015509983	0.0474329251253748	0.0276526483194251	0.054360786537736	0.0699281425863126	0.0557449104416773	0.00251296762253275
Biol Lett	1	-0.645666416034577	0.0341427629698505	0.00123094528553671	0.00460117721174439	-0.00362839483251561	0.00428422493214501	-0.00792000786508066	-0.0220964914464073	-0.0107136059143706	-0.0369284248164606	-0.00642483400460886	0.00287248069852113	-0.0284398088051468	0.0156638965634122	0.000103811214540008	0	0	0	0	0	0.0111365767440893	0.00230523310838054	0	0	0	0	0	0.00368189946659053	0.00108354715174791	0
Biol Methods Protoc	3	-0.627159577087891	0.0270429585144462	-0.0164797207723515	0.0248699725501844	-0.012305437574463	0.0373767936701709	0.0064761752993002	-0.0157318972087892	-0.0101542351421514	-0.00721089198281361	-0.0164857272689005	0.00558588730919143	0.0308901454447581	-0.0144744699520767	-0.0191806550958307	0	0	0.00592849685512208	0.00398517323496633	0	0	0	0	0	0	0	0.0126394906045455	0.00675014902208262	0.00389560999795083	0
Biol Open	115	1.47643900902077	-0.851777304835319	0.409552080117192	0.0870128495832316	-0.143398055183095	0.0683847323290648	-0.0553969768722389	0.212742451511145	-0.163701751796011	0.0295674803024164	0.173788371686154	-0.135038926338238	0.16937824896436	0.0190289770778661	0.0953714988607832	0.016628980484976	0.0490686509833921	0.0673854364955615	0.086267760607324	0.154641096421179	0.0756521523402949	0.129498864026299	0.103043254666496	0.157990391457251	0.106131429655119	0.0975924693225831	0.137248905053142	0.117807294676135	0.168482269216397	0.294315765193346
Biol Pharm Bull	12	-0.328060871980384	-0.0272646821428265	-0.00581872906784303	-0.147064359450664	0.0661965155256502	-0.129881174877103	-0.207978099737778	-0.00919251513265231	0.083969026829034	0.0739856652639817	-0.0108258348947324	0.0696403060603583	0.0614129485506614	-0.0372051925627547	0.0543248666256214	0	0.00544718509651599	0.00278350157222195	0.0199258661748317	0.0117020008644301	0.0126391307492442	0.0338100855895812	0.0709970182230073	0.0152130102806281	0.0408924900440063	0.0157064566559689	0.01737929958125	0	0	0.0183777565296491
Biol Proced Online	12	-0.430698460429024	0.00230739245942532	0.0668361621344141	0.0027698299605213	-0.0247331314624185	-0.014222687648502	-0.0476515794555019	-0.00452065867658959	-0.0449011948537982	-0.200616875882391	-0.0158140021880727	-0.0445800501593864	0.0094542738297951	0.0523480715596859	0.0193957278703204	0.0125851054518792	0.00693874086948104	0.0032652614597219	0.0107204453552194	0.0234598930070042	0.048182011746749	0.0112700285298604	0.00597869627141114	0.0175534734007247	0	0.00261774277599483	0.0212081132215132	0.00184094973329526	0.00476569210656399	0.0311586508434506
Biol Psychiatry	2	-0.646680210989819	0.0133843006297215	0.0746752173505731	0.000703192109255735	-0.0182669967147742	0.00654910340286132	0.0141958675082827	-0.00297598035269086	-0.00746207812586376	-0.00823145916524599	0.00379127194544545	0.0155272550384023	0.0111987707205986	0.00391967517125637	0.0124717562273092	0	0.00649026309372118	0	0	0	0	0	0	0	0	0	0	0	0	0.0183777565296491
Biol Reprod	10	-0.541447388365779	0.0438985066621944	0.0122085136841799	-0.0293821257613295	0.0103629472578028	0.0653381365961698	-0.0293415749003308	0.000348128629556357	-0.00273806216612182	0.0491697765330865	-0.0611609380536715	0.0160760189755261	0.034057877661691	0.00881955561352667	-0.0244532675096939	0	0.0156885715026797	0.0178939386785697	0.00784580980633997	0.000354390913204554	0.000198223857904502	0.00839969313866161	0.0191550463064629	0	0	0	0.0130344746859375	0.00570158218370085	0.0133978583811467	0.00459443913241228
Biol Res	9	-0.531842747960506	0.00336058053598516	-0.0215587366797444	0.0329165655784203	0.00618034283898083	0.0350462573266572	0.0288807972689004	0.0176542823581995	0.0232121693060034	0.0201626230217631	-0.050834578033235	-0.0288912030821242	0.0128799429132539	-0.044881457529484	0.00747712077414875	0.00200217586734442	0.0040540114539614	0.00591479814608584	0.0196659991026404	0.0024875750299643	0.000358193988844977	0.000889739094462666	0.00625045519283892	0.00747892350406817	0.00545233200586749	0.0101088172161725	0.0143215882263534	0.00768400422513765	0.0196769718666101	0.00367555130592982
Biol Rev Camb Philos Soc	8	-0.494132304645383	-0.0365732068676187	0.00305999321384971	0.0308397680809687	-0.0187945293444767	-0.0389622504860965	0.0454356560303485	0.0187671478442069	0.00103816818262162	0.0408069358775124	0.0506943507807865	0.0267996738742807	-0.0203312766906461	-0.000321018541628035	-0.0032145474898973	0.00325236199011519	0.00370792992118993	0.00619302549116721	0.00245781227556511	0.00561973559299707	0.000221924536566997	0.0102500884479018	0.00363602344669493	0.018431147070761	0.0193051014444663	0.0194167063660269	0.00480669867222726	0.0156347107376075	0.0118367471228819	0.0175141759118887
Biol Trace Elem Res	8	-0.522966867673314	-0.015313200021229	-0.0400024788970986	0.0462687743314344	0.0196963089549705	-0.0804572840576645	0.0858773811658753	0.0231015264693627	0.0575138233910662	0.0776425732714989	-0.0208336636686209	-0.0191773368351275	-0.0178131167197321	0.0444441136528304	0.000939724823242823	0.00239390592834659	0.00768955083930008	0.00426601871394886	0.000259902602280413	0	0	0.00192937988418806	0.00389914974222464	0.0133559036744645	0.0217796957843077	0.0314129133119379	0.00462818304065898	0	0.0242267009907115	0
Biologicals	1	-0.661874769981174	0.029115602153245	0.00830201567757043	0.0158038284651622	-0.00341341690225249	0.0104211160322508	0.00146426222602803	-0.00336787461995075	-0.00128214016029523	0.00830636978325612	-0.00881021295199086	-0.0145921816507003	-0.00802744075807721	0.00764668689655571	0.00161785687608404	0	0	0	0	0	0	0	0	0	0	0	0	0	0.00595950933461353	0
Biologics	3	-0.614238284238023	0.03240228161383	-0.00894418666227781	0.0274549222549047	-0.0232883904460111	0.00537547859996419	-0.00333185190149654	0.0657806953531743	-0.00215378492575687	-0.00447917212179028	0.0162180144986229	-0.0246105963253375	-0.0133216339359233	-0.00442098689909505	0.00422883530783949	0.00424217037703793	0.000510470130966834	0.00112591074831449	0.00456727719063557	0.00434790890136513	0.000229405138923188	0	0.000671763626001253	0.0175534734007247	0.000918932360539465	0	0.00130832929431882	0.00182026490483127	0.00745385072020294	0
Biology (Basel)	90	0.970601079368884	-0.616375408870624	0.167964860723415	0.0779423785967373	-0.0767733300221067	0.329667593828391	-0.144198732076239	-0.222728114229895	0.175962580918004	0.0262514859153582	0.0610314390543501	-0.0947666787626268	-0.0883613300526197	-0.0477200384138995	0.0346686305666398	0.0102156831280137	0.0182139698430221	0.0570168939863476	0.0865051962682178	0.119567184164651	0.0890788974268054	0.0577987482838586	0.109002294906491	0.0476902255903854	0.100794422343811	0.0587634047519562	0.0894675155820686	0.154174400923974	0.153526442966159	0.178530461187884
Biom J	1	-0.659598949029993	0.0466751217006601	0.0105731050706454	-0.00565196622941232	-0.0111946564867234	0.00807611916149116	0.00712303458846232	-0.00596679090203421	-0.00511438054784935	0.0024647166005525	-7.88235616423851e-05	-0.00355932679887153	0.000698886602387908	0.000987746362521605	-0.0296700953320697	0	0	0.00835050471666586	0	0	0	0	0	0	0	0	0	0	0	0
Biomacromolecules	5	-0.60978019706873	0.0102365344048599	-0.00677731919369833	0.0494276355401114	-0.0164438771987053	0.0280247290762846	0.00102403970011214	-0.014252384452107	-0.0149512881881896	-0.0223424831030144	-0.057159448779305	-0.00374473470034762	0.0669410583339319	0.027503486625745	0.00805797447173321	0	0.00649026309372118	0	0	0	0.00510426434104093	0	0	0	0	0	0.0228103307003907	0	0.0104291413355737	0.00459443913241228
Biomagn Res Technol	1	-0.659598949029993	0.0466751217006601	0.0105731050706454	-0.00565196622941232	-0.0111946564867234	0.00807611916149116	0.00712303458846232	-0.00596679090203421	-0.00511438054784935	0.0024647166005525	-7.88235616423851e-05	-0.00355932679887153	0.000698886602387908	0.000987746362521605	-0.0296700953320697	0	0	0.00835050471666586	0	0	0	0	0	0	0	0	0	0	0	0
Biomark Res	4	-0.58710916331842	-0.00355510024636697	-0.0397280835568931	0.0511682149785902	-0.105663509937169	-0.0733347203320428	-0.0132215732596459	-0.0675285153233857	0.0510169691086682	0.0626121110690057	-0.026213618570966	-0.00487701876060317	0.0240591499943394	8.73627845673672e-05	0.0149327998146469	0	0.000499251007209321	0	0	0	0	0	0	0	0.037746913886775	0	0.0130344746859375	0	0.0119190186692271	0
Biomarkers	1	-0.663666076729468	0.048542506833049	0.0117505016716865	0.000339532076407382	-0.00876563628622038	0.00784022837481238	0.00887082452705444	-0.00397932019762382	-0.00307852466969849	0.000546782714824935	-0.00113401528646219	0.00461491159584816	0.00202661788877417	0.00938954479550802	0.0121896605195666	0	0.00649026309372118	0	0	0	0	0	0	0	0	0	0	0	0	0
Biomass Convers Biorefin	2	-0.62593019936953	0.0258543585824187	-0.0129303246764616	0.018299943062056	-0.00803578631774854	0.0234332147980828	-0.00872136637044143	-0.0350440686402283	-0.00378651590008713	-0.0631872804824935	-0.009598004692206	0.0160336980202442	-0.0324212852705895	0.0213422670670749	-0.00336295113787007	0	0	0	0	0	0.0170142144701364	0	0	0	0	0	0.00434482489531251	0.0101252235331239	0.00198650311153784	0
Biomaterials	4	-0.619444886030579	0.0257184171402	0.0237413290984068	0.00150514680328556	-0.000139863619580045	0.0121862224997099	-0.00435584001830199	-0.0128978513464447	-0.0502583925353006	0.0298287986750356	0.00105099845175004	-0.035785207921723	-0.0082387000291962	0.0242505949673836	0.0264233041194818	0	0.00649026309372118	0	0	0.00797863695302054	0	0.012678782096093	0	0	0	0	0	0	0.0104291413355737	0.00459443913241228
Biomed Biochim Acta	3	-0.627422927497677	0.0602331885167549	0.0139254238967214	-0.0239529903169134	0.00162596092531308	0.0066628581607079	-0.0191756214899837	-0.0119961341905964	0.0167523162902391	-0.0386377427061657	-0.0262618006514289	0.0182487554595116	-0.0176551838437117	0.0426895375770301	0.0214066768904477	0	0.0129805261874424	0	0	0	0.0145836124029741	0	0.0085409946734445	0	0	0	0	0	0	0
Biomed Eng Online	1	-0.663666076729468	0.048542506833049	0.0117505016716865	0.000339532076407382	-0.00876563628622038	0.00784022837481238	0.00887082452705444	-0.00397932019762382	-0.00307852466969849	0.000546782714824935	-0.00113401528646219	0.00461491159584816	0.00202661788877417	0.00938954479550802	0.0121896605195666	0	0.00649026309372118	0	0	0	0	0	0	0	0	0	0	0	0	0
Biomed J	3	-0.59876380405942	0.00957636110118384	-0.0423012781434846	0.043070540369509	-0.0393349187226504	0.019162951105808	-0.00631427538748012	-0.00788991213400355	-0.000758962848577909	-0.0286524212280584	0.0105907024350403	0.0330313210479855	0.0073663914677717	-0.00213629176031033	-0.00128992617973633	0	0	0.000265095387830662	0.000853965693207071	0.000253290062000652	0.00631956537462209	0	0	0.00863742341940423	0.00778904572266788	0	0.0131379228977307	0.0141431693796017	0.00255407542912008	0
Biomed Microdevices	2	-0.653940475223261	0.0576649496235399	0.0139673708131545	-0.0104629611023457	-0.0158963561529909	0.0129066667187892	0.0149215434483621	-0.00410274546581821	-0.00529968935800788	0.00591928705354493	-0.00434969447492028	0.0030607893370258	0.00288450775534258	0.00982968464705266	-0.0182343362062858	0	0.00649026309372118	0.00835050471666586	0	0	0	0	0	0	0	0	0	0	0	0
Biomed Pharmacother	3	-0.615086539296351	0.0221229593981441	0.00587273011457463	-0.0125935272570114	0.0291753704291487	0.00690551852090587	-0.046071134582281	-0.0098942139875068	-0.0377927462138478	0.0408150074397885	-0.00185073132024493	-0.028675892261404	-0.00983688209071314	0.0177259094795708	0.0152176754390353	0	0	0	0	0.00638290956241643	0	0.0152145385153116	0.00996449378568523	0	0	0	0	0	0.00993251555768923	0
Biomed Rep	2	-0.623876527926589	0.0288399511771851	-0.0110791320674257	0.00424505713223349	0.0384193098677471	0.00873392888451428	0.0612924847716238	-0.0154317538348264	0.0122788491181011	-0.00326607913616867	0.0186016739000545	0.0222517636627177	-0.0143377270667493	-0.0168104626347064	0.00989114008411285	0	0.00432684206248079	0	0.0059777598524495	0	0	0	0	0	0	0.0157064566559689	0	0.0101252235331239	0	0
Biomed Res Int	155	2.1452759808925	-0.721363723283028	-0.115538494411016	0.210575708372489	-0.291754140578046	0.316319036404157	-0.302158422378087	0.0545315896170694	-0.354416723308981	0.136274623708931	0.0378164274229192	-0.00967066919206516	-0.291615987228506	0.0564986835648526	-0.121155520567647	0.058706855282045	0.0621520909372358	0.148645601292251	0.109339569065618	0.143727720615535	0.155066423007093	0.20805683740484	0.128976515413556	0.191149542265939	0.156712859797747	0.0705519906655668	0.161469085646934	0.242771046869992	0.246978704164713	0.200256065933381
Biomedicine (Taipei)	1	-0.64057712106991	0.02657959810499	-0.0133292337276563	0.0201066046159775	-0.0152545552019211	0.0173292073471382	-0.000567488525762309	0.0196439978893093	-0.00742398346562087	-0.0183368380333977	0.0215033742877407	0.0184138141689081	-0.0104441483962682	-0.000675369389474451	-0.00134506650916732	0	0	0	0	0	0.00204170573641637	0	0	0.00877673670036236	0	0	0.00260689493718751	0.00810017882649915	0.000297975466730676	0
Biomedicines	34	-0.0491297417048914	-0.360380003911678	0.145304582833186	0.180900886983733	-0.0569542123020108	-0.00158688786516243	0.0641959410226467	0.411533597337881	0.0477349859650059	0.00732309832193148	0.010751630942339	-0.000678470802890067	-0.0786359850872666	0.084680410349265	0.00615117603880611	0	0.00985831629008404	0.00730669162708262	0.01167086447383	0.0104626441982721	0.0190890647801959	0.00655070408298137	0.0264059085320659	0.10970920875453	0.0187423912701695	0.0431927558039146	0.024686535849003	0.0320632078548924	0.0856825378425682	0.101865279050055
Biometals	23	-0.233455845135406	0.109084599038047	-0.0803825485103446	-0.0992695778738102	0.0936069331428876	-0.0462845658397445	0.153893794130917	-0.0124625466247074	-0.140473968201483	0.00405109319139595	0.0284362276195456	-0.0379869553430531	-0.0390880390388944	-0.155331569633237	0.0746342859349864	0.01747931312761	0.0335135357046653	0.0227193912111089	0.0623967279745611	0.0288028794004042	0.0134145585006168	0.0540080898454406	0.00194307628820862	0.0210641680808697	0.013085596814082	0.0490041447666231	0.0118367121472298	0.0236255215772893	0.00386965437200243	0
Biometrics	4	-0.572572499649129	0.026616473453188	-0.0215545008411201	-0.0182116035705371	0.0609502853052267	-0.0199858972374421	-0.0142211520425046	-0.00930972217651257	-0.00787354456095776	-0.00380829948926418	-0.0153875106452828	0.0286091497963169	0.0375536221676331	0.0160514423325619	0.00777453097606378	0.00114410049562538	0.00527088033065841	0.00119835165089815	0.00213491423301767	0.00113980527900293	0.00591299193793312	0.0111694032751295	0.0149467406785279	0.00250763905724639	0.00146044607300022	0.0137074530815729	0.0126282053450772	0.00181465045139104	0.00042567923818668	0
Biometrika	2	-0.601821909001671	0.0258197386509732	-0.0118439037812244	-0.0225004317247381	0.035756474991683	-0.0530641135425459	-0.00982192587605327	-0.027805088298434	-0.0959471101634546	0.0212376889501627	0.00311440924350728	0.00931806535715504	-0.0227467965002119	0.00200656709487865	0.0142071922170411	0	0.000295011958805508	0.000379568396212085	0.00108686542771809	0	0.0046402403100372	0.0276627973005665	0.0013587946071389	0.00159577030915679	0.00371749909490966	0.00856715817598302	0.000592476122088071	0.000920474866647631	0.000270886787936979	0
Biomol Concepts	5	-0.59191351096135	0.0442849288310817	-0.00272245540327603	-0.0138873834554115	0.00381764027409845	0.0359388443067776	-0.0175201654965603	-0.000665326780622459	0.0140743227645113	-0.010356359187694	-0.00557693801844208	-0.0512969783730629	0.0372118222089636	-0.0238632244931694	0.0286327535711463	0.000605053146724962	0.00465274202552021	0.00116264719516655	0.013730965473041	0.0140424010373161	0.00137422501489563	0.000874398765247794	0.00853391493648043	0.00195038593341386	0	0	0.00911462437421828	0	0.00562842548269056	0.000176709197400472
Biomol Detect Quantif	3	-0.6374391236865	-0.0144796808070069	0.0711725111048501	0.0268207900138321	-0.012264257613106	0.0165414262750363	0.00718125176612971	0.000110956238871292	-0.00405461791721577	0.0107422854246088	-0.0158319942988898	-0.0162668153187973	-0.0067237254201495	0.00927589765788278	0.00276390806612795	0	0	0	0	0	0	0	0	0	0	0	0	0	0.0119190186692271	0.0183777565296491
Biomol Eng	2	-0.626082219464822	0.0126951205681902	-0.0336212992306674	0.0420966455074417	-0.00928880667026517	0.063010908519085	0.00341109755397208	-0.0331612868184924	-0.0120501687792087	-0.0171286941535378	0.0233264960315988	0.0486488272091707	0.0182010016490186	-0.0137028825693155	-0.00351346438269311	0	0	0	0	0	0	0	0	0	0	0	0.0130344746859375	0.0202504470662479	0	0
Biomol NMR Assign	24	-0.289392406992647	0.0939242064243066	-0.0349530850735533	-0.138809755049359	-0.106071866726149	-0.0644777383942257	-0.00707442680400684	-0.0887542323200171	0.0179987342032658	0.157098504121418	-0.0339083478039103	-0.0707358951468111	-0.0109667532318759	0.0156479389405323	-0.0467522766654298	0	0.0340532160258067	0.0512043989200787	0.022561360012913	0.0289265487879932	0.0111807695089468	0.0316969552402325	0.0246344429701663	0.00501527811449278	0.0527185411717155	0.0129141976949078	0.00675861650381946	0.00253130588328098	0.0235406076143365	0
Biomol Ther (Seoul)	4	-0.568474689180582	0.0222244496369425	0.0614550975636623	-0.099762910719603	0.0965184522845921	0.0328950941401087	-0.153535586864947	0.0302496200786843	0.117305552007669	0.0429583581689946	-0.0198388261555551	0.0586785369699119	0.0340824246507884	-0.00171139137227397	0.0183083573790618	0	0.00567898020700603	0.000238585849047596	0.00643320822215994	0.000607896148801565	0	0	0.0558011651998374	0	0	0	0	0	0.000170271695274672	0.0114860978310307
Biomolecules	307	5.37420120444653	-1.7044108646065	-0.0576122811267884	-0.159288990921886	-0.332568969869257	0.201535404238116	-0.189815773531895	-0.19921191795393	0.229211321367018	0.26403030873344	0.806091418698631	0.02453937316617	0.122179562837077	-0.125611375524957	0.0339320207767235	0.0496473188756814	0.149028111316207	0.265573476316918	0.265819582088405	0.443101267452916	0.24401723674343	0.317365932191146	0.362032071868476	0.345599393549505	0.435782519069234	0.321982167186514	0.341843241385807	0.474851014820357	0.354913570207399	0.505901876694895
Bioorg Chem	10	-0.415584875323093	-0.0107340703188322	-0.0739786016177696	-0.0474118445874675	0.174760545738994	-0.0378290306397062	0.0104480582536898	0.101648263377547	0.115941476427431	-0.0213298640494176	0.00133724112364832	0.0454094480069827	0.0815277690627973	0.0390597615838974	-0.0240781495431336	0	0.00649026309372118	0.00835050471666586	0.00797034646993267	0.00797863695302054	0.0102085286820819	0	0.0448402220355836	0.0263302101010871	0	0.0471193699679068	0.0238965369242188	0.00506261176656197	0.00595950933461353	0
Bioorg Khim	14	-0.49649102475316	0.142982808478196	-0.00332312267531488	-0.0810640223472193	-0.0828317142600452	0.0105868494899222	0.0566806901374829	0.146627969648106	-0.101350036581497	0.0319064319932646	-0.021643154860519	0.0383142135438334	-0.00496141086350577	0.00941744878746266	-0.00556917777771266	0	0.0459726969138583	0.0306185172944415	0.0149443996311238	0	0	0.0207470979754249	0	0.0351069468014494	0	0	0.00236990448835228	0	0	0
Bioorg Med Chem	31	-0.0597443226929464	-0.0361286885866691	-0.0863266719192868	-0.0740166733462102	-0.128094510063788	-0.145238795075645	-0.150481096948233	0.0711902117363736	-0.261687956110874	-0.0701013762238883	-0.150726166764872	-0.065266465816982	-0.0867003832023747	-0.0535993520945284	-0.0179919544757371	0.00135116162826924	0.00776286370033318	0.0384945012557663	0.0491532626646365	0.0145252108631912	0.0631979908635932	0.0856724916921605	0.0174378641249492	0.0590966937824398	0.0408924900440063	0	0.0380614524765839	0.00578584201892797	0.0354364394502229	0.0227325931911775
Bioorg Med Chem Lett	22	-0.298021092260189	-0.0296874368673548	0.0422634023950201	-0.119046143950782	0.158043879188343	0.150864374797134	-0.270084387835325	0.0658759871923559	0.0964978904751949	0.17394580864409	-0.119002448821429	0.065553087147429	0.0206609713844507	0.00299113931530322	-0.0774518694490321	0.00524379393828302	0.00865368412496155	0.0347937696527744	0.0179332795573485	0	0.00136113715761092	0.025357564192186	0.0971538144104311	0.00877673670036236	0	0	0.0179224026931641	0.0202504470662479	0.0410709518310449	0.0183777565296491
Biophys Chem	11	-0.408349401040597	-0.0455795476668057	-0.0458718962958573	0.00958122523614986	-0.0911069558262658	-0.0343229541590822	-0.0778607798484386	-0.161151332596986	-0.0386671210607392	-0.0183343748878135	0.044447500372152	0.00366797759021716	-0.0414024196958906	0.0079012743016237	0.047019058016862	0	0	0	0.00619125127575127	0.0232118542269082	0.0286811043925156	0.0285272597162092	0.00759588460712072	0	0.0408924900440063	0	0.0163706795162668	0.0282059798422738	0.0110676601928537	0.0135573613743313
Biophys J	37	-0.0589067307110248	-0.288347372020218	0.152711729533463	0.154631976587663	-0.360657869463906	0.00370031728617496	0.00376365891777723	0.0763317526730174	0.090842206243272	0.156572878515646	-0.0222301662723548	0.0538606546694578	-0.0138215488546465	-0.0263363978197246	-0.0387952898058729	0.00068397312238474	0.0198523932988986	0.036425718878321	0.0184926334688034	0.00945768189868063	0.00460402188791234	0.00551251395482304	0.0149467406785279	0.0575363850357088	0.0851926875916796	0	0.0362792878758594	0.0452324307648468	0.0725627050535546	0.102177440908292
Biophys Physicobiol	3	-0.631876542917936	0.0121841852447518	-0.00430218209199512	0.0348984810816098	-0.00446740625932356	0.0436756238330344	0.00116230747924652	-0.0174176149278949	0.000782384468308319	0.00251517409332293	-0.00737774472271457	-0.0115607677549583	-0.0405122718601556	0.0175352853618694	0.00196151369720393	0	0	0	0	0.00122748260815701	0.00510426434104093	0	0	0	0	0	0	0.0101252235331239	0.0129504722079101	0
Biophys Rep	2	-0.633784077965892	-0.0113223325935101	0.0654318713575457	0.0130434522177419	0.0146757673709868	-0.00877607085401677	0.0357880105960338	-0.00390338161737808	0.00220291026594446	-0.0016799159737617	0.00318624274109835	0.00126742045032048	0.00399635808388295	0.00448814773220756	-0.000795310043056898	0	0	0	0	0	0	0	0	0	0	0.00942387399358137	0	0	0.00476760746769082	0.0183777565296491
Biophys Rev	9	-0.503340819533369	-0.0456186354975395	-0.024137338470766	0.0637372260817846	-0.0348648053937221	-0.0192572628040821	-0.0371752797398734	-0.00243435585339646	-0.124810982293642	0.0145809327526885	-0.0510217241706925	0.00731359122280943	0.113243628139843	0.00191500215236526	0.014647696683964	0.000491605681714032	0.00192163703328346	0.00135736555387096	0.00213016185544419	0.00252747917176164	0.00100886633746602	0.0281468652386931	0.000533812167090282	0.0119112855219204	0.00976298196745355	0.00042070866042774	0.0398096706681197	0.00223230974452623	0.0143372303534369	0.0157085600684584
Biophysics (Nagoya-shi)	3	-0.600526045035651	-0.0161735231991227	0.0127600299648153	0.0350396924573328	-0.0402553913139579	0.02797688579819	0.00588900331319185	-0.0185726960596444	0.0134675954159542	0.0131234497855193	0.0438161292639259	0.0458201953411218	-0.0353514004656665	-0.0137575524073179	0.00368979440120034	0	0	0	0	9.85016907780314e-05	0	0	0.00129169363888512	0.00550697204728618	0.0108541794561251	0.00116344123377548	0	0.0202504470662479	0.00502468434094866	0.0121383947448917
Biopolymers	25	-0.163432677786932	-0.0556409669647613	-0.154657016537386	0.117638319554071	0.042000335920818	0.136218887643995	0.16786597003797	0.075007546996109	-0.065321264094402	-0.0870151867357423	0.150251152967242	0.171627635459291	-0.0859869167469175	-0.0231300392395002	-0.0295101973467693	0.0185163616261737	0.0235372631831196	0.0218134760654722	0.0194170533798207	0.014652904277106	0.0240667739164648	0.0208677414947769	0.00139039448172352	0.0551680592594205	0.00484551100189223	0.0508068215859195	0.0327727417711014	0.0902593558223965	0.0179215524998179	0.0153501559469628
Biopreserv Biobank	1	-0.629277783563843	0.0157419353171928	-0.0156247459889712	0.0118382908688818	0.0635797866773358	-0.0349521069716839	0.0719495425573994	-0.0112154974173557	0.0135447475338754	-0.00677841683570578	0.00631480138220938	0.00736590190357936	0.027490617858942	0.00970657148442002	-0.00695027343992596	0	0	0	0	0	0	0	0	0	0	0.0235596849839534	0.00651723734296877	0	0	0
Bioprocess Biosyst Eng	14	-0.335542871687807	-0.10243988400233	-0.022219910210452	0.00482489309634009	-0.000121657291779557	-0.119154299727061	0.0910094742320026	-0.116453445782147	0.120922393613332	0.0829744991412437	0.0281695949582474	0.0596300588862925	-0.0855585659538199	-0.0509252893474372	0.0204172676488066	0	0.00324513154686059	0.00681957885194379	0.0199258661748317	0.00455922111601174	0.0131252511626767	0.0116222169214186	0.017081989346889	0.00438836835018118	0.0572494860616088	0.0471193699679068	0.00217241244765626	0.0307975549132519	0.0207199369187367	0.0251600238203529
Biores Open Access	1	-0.65233868479655	0.0023944727068418	0.0712809516080639	0.00551418698218905	-0.0135652970485068	0.00171855584556325	0.00639735864838295	-0.00484002578890688	-0.00727676931570524	-0.0116860296182384	0.00806214285872334	0.00890713890250495	0.00901314956764395	-0.00492226311327468	0.00103599710152533	0	0	0	0	0	0	0	0	0	0	0	0	0	0	0.0183777565296491
Bioresour Bioprocess	7	-0.55073030942488	0.0163917401808402	-0.0219565536582711	0.0154209286325403	-0.0341160861986669	0.00429721539180706	-0.0292850968224138	0.145104807874491	0.00212233011315826	-0.00348247259606833	-0.0101414167728166	-0.036204939730701	-0.0491167661891443	0.0391993835471097	-0.0431371684809438	0	0.000427929434750847	0.013213985485713	0.00183931072383062	0.00245496521631401	0.00875016744178446	0.0016719273093749	0.00886949446857698	0.0351069468014494	0	0	0.000143235985559753	0	0.0193192885023186	0
Bioresour Technol	49	0.115661898773098	-0.0355350649504788	-0.179412972407181	0.0525019846041559	0.0146671162090002	0.049919398917728	0.124992916432409	0.101513322408023	0.0414060313970753	-0.00440287302768422	-0.213083819852553	-0.136155412860145	0.0376439209110885	-0.046805530662829	0.0854176450934871	0.010487587876566	0.0525093190296775	0.0308173388353145	0.0785648437750506	0.034194158370088	0.0415146833071328	0.0271688187773421	0.028469982244815	0.0526604202021742	0.0340770750366719	0.0560944880570319	0.0688344401271654	0.0274827495899079	0.080595269096678	0.00787618136984962
Biosci Biotechnol Biochem	183	2.45397328473527	0.762807568879625	-0.413854064491607	-0.104437809051	-0.491994305765528	-0.121871232930674	0.266094072445562	-0.169466306642862	-0.0213383965337088	-0.0991496948091889	0.250273482366772	-0.206474073027835	0.148355767175615	0.0694973825593902	-0.231047438352185	0.267461866360758	0.263350971009083	0.289068931150338	0.174863277149897	0.258759938731735	0.18743992941267	0.145301460485195	0.0800481000783381	0.178809862594136	0.230887129458995	0.145641688991712	0.181977828228926	0.150861633760841	0.0853490493440325	0.0241208054451644
Biosci Microbiota Food Health	5	-0.571497668841019	-0.0375697187780506	0.104949317279769	-0.0350645024616425	0.0535162912900077	0.0133598360413203	-0.0942204106091438	0.0100539885610983	0.00837388047238034	0.0498879010111055	-0.0211027872730737	0.0222485261837284	0.00660794300244123	0.0138155410552152	0.0102364914953102	0	0	0	0	0	0	0.012678782096093	0.0298934813570557	0	0	0	0	0	0.0119190186692271	0.0275666347944736
Biosci Rep	100	1.21691989831124	-0.453294787849408	0.0211297653773071	-0.120137668092835	0.0510426492620574	0.00569664551112944	-0.318016009837663	-0.0333493341466292	-0.434728469961161	0.187824642102241	-0.0910062195025457	0.0556654203116078	0.131425903275953	0.0308742723346952	-0.0879711470873268	0.0222714680419954	0.0466346644261913	0.108262744807425	0.0690339119746469	0.0877139422908711	0.0825958750567122	0.204287920102925	0.13023082656928	0.0949531474334312	0.0905640949840629	0.0685459010141642	0.141867830002121	0.100782061294717	0.124682310010467	0.151731148943687
Biosens Bioelectron	7	-0.489370832754331	-0.00406056138053205	-0.0604469825802868	-0.00196940471231577	-0.0299611145164478	-0.139357391215471	0.0119374482297774	0.00308286630378705	0.0562020414806306	0.0940845401482694	0.0125974013057992	0.0413417331411292	0.000668348722006138	0.0208640316671861	0.0362260312037168	0	0.0117037531198251	0.000273787039890683	0.000783968505239279	0.000261594654197394	0	0.012678782096093	0.0149467406785279	0.0175534734007247	0.0408924900440063	0.0235596849839534	0.00651723734296877	0.00165987271034819	0.00893926400192029	0
Biosensors (Basel)	10	-0.514723337510016	-0.0225255206696466	-0.0177070783918972	0.0488457755111701	-0.00980959461687195	0.0453617969018004	0.0193317283692356	-0.0366941507262007	0.0143053895426678	-0.00558193715319342	0.0234128459075708	-0.124355455871252	0.00901400987213637	0.0656002100042981	0.0142652725596646	0	0.000811282886715147	0.00297328577032799	0.000896663977867425	0.0311287729606484	0.0110592394055887	0.00105656517467442	0	0.00380325257015701	0.00681541500733439	0.00981653540998062	0.0125999921964063	0.00759391764984295	0.0286778812829281	0.00501211541717703
Bioseparation	2	-0.650260145253002	0.0563946839296492	0.011822801219244	-0.0103871239032565	-0.0106476514878979	0.0134942100710574	0.0156536480240295	-0.00161420019999068	-0.000907404305883513	-0.00263988833283317	-0.0130220687992702	-0.0042188386729341	-0.00100876953614805	-0.0204836473331259	0.0106526021057497	0	0.00649026309372118	0.00278350157222195	0.00797034646993267	0	0	0	0	0	0	0	0	0	0	0
Biosystems	5	-0.575264896767999	0.0858386171797082	0.0150034885041905	0.0535612516789575	0.00828390871284569	-0.0154007313492197	-0.0414390177330752	0.06354603091459	-0.01530457951044	-0.00157492880754046	0.000645298417557257	-0.00453387961960108	-0.0133926326601438	-0.00679485570101389	-0.024897799024268	0.031462763629698	0.00129805261874424	0.00730669162708262	0.00438369055846297	0	0.00408341147283274	0.0063393910480465	0.00747337033926393	0.0175534734007247	0	0	0.00347585991625001	0	0.00650579769028645	0
Biotechniques	17	-0.347456705796531	0.00193663295897809	-0.108231527535123	0.0065198228771097	-0.0347513965332751	0.0658500204199605	-0.0772785639043423	0.192349445735196	-0.0855822356763626	-0.0331012816714711	-0.0131991104635111	0.0624707659091344	-0.0659750922291844	0.00276233389156179	-0.0367151077998608	0	0.0120791007577589	0.0218703694960296	0.0161067418246556	0	0.0213047555104318	0.0267663177584184	0.0221183910972625	0.0585115780024159	0	0	0.0201701524254958	0.0308158977095076	0.0214412781495334	0
Biotechnol Adv	16	-0.348041029078574	-0.108329893434742	-0.0615946025393193	0.0534176167272016	0.204012845612821	-0.00303255319741935	0.178317563957636	-0.0734972630692704	0.0340873532269958	-0.00318639120552176	-0.00542722606658408	0.0191711738445524	-0.0707073192547281	0.0726757741770354	0.00247668727163071	0	0.00738891490669797	0.00309548703833925	0.00634562199721563	0.00896062303954615	0.0247967036962843	0.0146537462302921	0.0111542840884536	0.00162032062160536	0.00511156125550078	0.0713823291304858	0.0142376569646394	0.0350793658600953	0.0359647151446565	0.0126347076141338
Biotechnol Annu Rev	1	-0.635661059872944	0.0340959717070179	0.000908775981229222	-0.0175190796967954	0.0185721193668951	-0.0260970011504733	-0.0263347186521021	-0.0215215817112691	-0.10295497522206	0.0282776078383204	0.00353155542118144	0.00305521196906307	-0.0136032411535345	-0.00312615148094593	0.0145252509883314	0	0	0	0	0	0	0.025357564192186	0	0	0	0	0	0	0	0
Biotechnol Appl Biochem	18	-0.271882696057755	-0.000700638461813448	-0.0648415957339392	-0.0373302974473536	0.107206574056705	-0.0711692393757869	-0.0226901239602969	-0.0354247720280498	-0.0519074265743482	0.0210074727818169	0.0208018879390083	0.074658210257224	0.0623649618388671	0.0507202726098226	-0.03010526507256	0.015731381814849	0.0156848024764929	0.0215721371847201	0.00398517323496633	0.0159572739060411	0.0204170573641637	0.0416588554585912	0.0348757282498984	0.0175534734007247	0.0204462450220031	0.040388031401063	0.0334551516939064	0.0202504470662479	0.00794601244615135	0.0110266539177895
Biotechnol Bioeng	158	2.69861603301916	-0.252079138137099	-0.861894970272615	-0.205397013069048	0.681766163654517	-0.201366169386602	0.393381945628819	0.137928688620936	-0.231771410891371	-0.519444412090249	0.142658495035353	0.113927979143195	-0.00768427152839069	-0.305702843834835	0.024796896122618	0.0886618025910664	0.100182619193592	0.139330464123969	0.254107252066243	0.178509893325658	0.232529697314407	0.234614125666056	0.156695530268881	0.234104239299196	0.110829005404165	0.338562442785752	0.232684902277477	0.232778028238356	0.0945591279991864	0.0543905271088153
Biotechnol Biofuels	500	9.19566752228659	-1.7419200492389	-0.866699524269316	-0.391096304033442	-0.674662593334619	-0.746899889926787	-1.01304575685418	0.0655733496779916	0.239034645653759	0.720777294230491	0.64838697575693	-0.445674825970753	0.437484537284158	-0.00242408519616812	0.295395145689489	0.220816302976755	0.310863540161497	0.423432126205974	0.458471238239393	0.700412518754737	0.435592920466216	0.625703034996611	0.646836751186838	0.646461108150531	0.81917126492479	0.465051060454313	0.600539402100527	0.50572515719301	0.57371170593123	0.530332956828315
Biotechnol Biofuels Bioprod	12	-0.496478235118094	0.0613646297405055	-0.0262269064073423	-0.00135216291703651	-0.0195465780685542	0.0607548477382333	0.0212357210165468	-0.00162365032938831	-0.0379784155417277	-0.00475380378017954	0.0247757554198079	-0.0626227135718988	0.0630308902752807	0.0386022211950205	-0.00157393482366042	0.00496318628462374	0.0180281462991139	0.0159741155942061	0.00599032608819371	0.0271520926209545	0.00474162030403823	0.00922240126487347	0.00271758921427779	0.00936180327377817	0.000619583182484945	0.00552519621494561	0.0196583866155574	0.00771842442177611	0.0116721492406442	0.000278450856509836
Biotechnol Bioprocess Eng	1	-0.606350638603008	0.00271695943610721	-0.0206722843169863	0.00018364706381904	0.134539306606714	-0.079109193539332	0.146457789169916	-0.0110621088317522	0.0380608792517296	0.00226615039852165	0.0265456293539169	0.0101441116416329	0.0062307892926014	0.0192033391960733	-0.0118584562583337	0	0	0	0	0	0	0	0	0	0	0.0471193699679068	0	0	0	0
Biotechnol Biotechnol Equip	2	-0.600692164796277	0.0137067873589869	-0.0172780185744772	-0.00462734780911427	0.129837606940446	-0.0742786459820339	0.154256298029816	-0.00919806339553615	0.0378755704415711	0.00572072085151409	0.022274758440639	0.0167642277775302	0.00841641044555606	0.0280452774806043	-0.000422697132549782	0	0.00649026309372118	0	0	0	0	0	0	0	0	0.0471193699679068	0	0	0	0
Biotechnol J	42	0.190304436726731	-0.0911743294854075	-0.192682294414285	-0.0421154514597347	0.233838929716404	-0.154469262115129	0.122104881248929	0.141506399941148	-0.0146172522309413	-0.0899063489655536	-0.141225558156806	-0.0589532960717604	0.135510131890744	-0.0749068345735652	-0.0340824655638804	0.0142182777228445	0.0167089276351693	0.0405291718429273	0.0723581934871027	0.0302177884137004	0.0494426864571571	0.0530932980572494	0.0501204999787623	0.0659716673346507	0.025262274355135	0.102715350890206	0.0816316243396087	0.0126660294973562	0.0438363731538196	0.0195056126157365
Biotechnol Lett	74	0.835008978571593	-0.231630887167688	-0.505280601063493	0.115041759563459	-0.221468205734696	-0.164536197888504	-0.0450521122751669	0.058514326217264	-0.0703851697056634	-0.121633679577431	-0.0681362654266311	0.0857197808865592	0.329968387984189	-0.0307908324583841	0.0721583815188587	0.00930773424045236	0.055514343621177	0.0480028035109982	0.0759855510979752	0.0709634323705161	0.0836053456495751	0.0872978235267214	0.0583605878460883	0.127301098847882	0.129492885139353	0.0770052666605144	0.187027313634856	0.0813392957160957	0.0634036214706732	0.0308408327968824
Biotechnol Prog	49	0.372776056872251	0.000302318838954666	-0.265478779795335	-0.161765437216007	0.110692298963291	-0.112630662027068	-0.126947851951466	0.316054433494103	-0.0547009350642307	-0.0142571982225901	0.0652742040461027	-0.0345994623529163	-0.11604220671206	-0.0590499065204158	0.144825756194967	0.0183532787839906	0.0468325180929411	0.0251228859851828	0.0807508499726191	0.0607896148801565	0.0582129195085383	0.0883892237556199	0.0849235845377628	0.122874313805073	0.0457606436206737	0.0638355274089021	0.0351405617906595	0.0458045826498463	0.0448098344731179	0
Biotechnol Rep (Amst)	34	-0.0970564131362529	-0.130785060147203	0.0828384626380597	-0.0142188868097926	-0.00533058763329241	-0.0265658315974565	0.0911041118050022	-0.0449127284918599	-0.0226551924737089	0.0365808698480648	-0.0876956370990327	-0.100267079781973	0.0228275341763753	-0.0431822396182074	0.0447513824331076	0.00205370315736933	0.0251946773886761	0.0251653284528675	0.0472963986035672	0.0330260734313303	0.0254924571702682	0.0358112187632576	0.0179296131244921	0.0165612893418371	0.0359709743169587	0.0421826016484697	0.034088939837452	0.0156294396385432	0.0527317213247381	0.0601104454095546
Biotechnol Res Int	7	-0.540868197409928	0.0616589791391442	-0.0108348152081277	-0.00244067274616322	0.0143236062143418	-0.0162668466036066	-0.0300693393533535	-0.0585034280077923	-0.101282135558219	-0.0514667203652088	0.000741969159256189	-0.0405665299954946	0.0123913640543029	0.0564437032903666	0.0365363516768757	0.010487587876566	0.0108608106315805	0.000421742662457871	0.00020127137550335	0.0180526735098646	0.0209670117712793	0.025357564192186	0	0.000354615624257065	0.000688425758316602	0.00301437046932737	0.0130783618060922	0.000681833234553801	0.00381248071911303	0
Biotechnology (N Y)	7	-0.554594132365165	0.0233180664211756	-0.0592955646714189	0.038593388952072	-0.0331852463723182	0.134699460896111	0.0231855111636063	-0.0641167844356443	-0.0206913799307851	-0.0302807592125691	0.0456653628679678	0.0871045889313414	0.0107740777150726	-0.00759207598990913	-0.0537334531286201	0	0.00649026309372118	0.0167010094333317	0	0.00398931847651027	0.00510426434104093	0	0	0	0	0	0.0195517120289063	0.0405008941324957	0	0
Bipolar Disord	1	-0.650583549464945	0.0501921380247103	0.0113739396398294	0.00386665922779983	0.0051312106890766	-0.00639708830526628	-0.00683273186413264	-0.0105464685181508	-0.0351903102711793	0.00753908669938387	0.0010814283087144	-3.13771139552233e-05	-0.00518315836301101	-0.0069202444255627	0.0100051350411934	0.00524379393828302	0.00216342103124039	0	0.00199258661748317	0	0	0.00845252139739532	0	0	0	0	0	0	0	0
Birth Defects Res	1	-0.661874769981174	0.029115602153245	0.00830201567757043	0.0158038284651622	-0.00341341690225249	0.0104211160322508	0.00146426222602803	-0.00336787461995075	-0.00128214016029523	0.00830636978325612	-0.00881021295199086	-0.0145921816507003	-0.00802744075807721	0.00764668689655571	0.00161785687608404	0	0	0	0	0	0	0	0	0	0	0	0	0	0.00595950933461353	0
Birth Defects Res A Clin Mol Teratol	2	-0.64362381889256	0.0268397958746107	-0.000601575671309641	0.0173661289997801	-0.00770342108885577	0.0374384462113185	0.00617582399360849	-0.0143781907545898	-0.00237425622294893	0.00898045388673221	0.0119623519608441	-0.00312666293981239	-0.018485670452784	0.00348474008607874	-0.0104042953950197	0	0	0.00357878773571394	0	0.00227961055800587	0	0	0	0	0	0	0	0.00867876302839195	0.00595950933461353	0
Birth Defects Res C Embryo Today	2	-0.635183682613943	0.0402147257301208	0.00722639372712659	-0.0149163615040752	0.00541773525339103	-0.00645062229706806	-0.00259496616109314	-0.013321142093995	-0.0554964854589944	0.0208726752219228	-0.00391504407347916	-0.00751804568819115	-0.00900463892650899	-0.00429783830715074	-0.0172314022132915	0	0	0.00751545424499927	0.00170793138641415	0.000455922111601174	0	0.0134032839301555	0	0	0	0.00134626771336877	0	0	0.00204326034329607	0.000525078757989975
Blood	5	-0.625743595356139	0.0432784331598501	0.0416311440253199	-0.00161011201219149	-0.0239988053500324	0.024953171553045	0.0225910606541341	-0.00252075494743512	-0.00455048401997807	0.00738807134072374	-0.0285818196332515	-0.00405439826332769	-0.00963711773446018	0.0325417263044172	-0.00613311795579874	0	0.0129805261874424	0.00835050471666586	0	0	0.00408341147283274	0	0	0	0	0	0	0	0.00834331306845894	0.00735110261185964
Blood Adv	1	-0.647176940840778	0.00909327322159809	0.0507320535311791	0.00218188023643164	0.00473913081715454	-0.00519638807165028	0.0140575499696622	-0.00567671058212148	0.00102859851895972	-0.00993962588331729	0.0065452344859012	0.00761285642981227	0.00565135694985752	0.000667168028242714	-0.00178857690724998	0	0	0.000397643081745993	0	0	0.000972240826864939	0	0.00142349911224075	0	0	0.00448755904456255	0	0	0.00028378615879112	0.0131269689497494
Blood Cancer J	1	-0.661874769981174	0.029115602153245	0.00830201567757043	0.0158038284651622	-0.00341341690225249	0.0104211160322508	0.00146426222602803	-0.00336787461995075	-0.00128214016029523	0.00830636978325612	-0.00881021295199086	-0.0145921816507003	-0.00802744075807721	0.00764668689655571	0.00161785687608404	0	0	0	0	0	0	0	0	0	0	0	0	0	0.00595950933461353	0
Blood Cells Mol Dis	1	-0.64911282461409	0.0424700784785218	0.00851276377174699	-0.00731702227256635	-0.00697458607119468	0.0155138902696946	-0.00200831355097246	-0.0171681003251305	-0.000638180447497736	-0.0103895817791813	0.0464642797187435	-0.0492676119183019	0.0157080536019591	0.0118316183092514	0.0122849469571385	0	0	0	0	0.0159572739060411	0	0	0	0	0	0	0	0	0	0
Blood Res	2	-0.647172608333776	0.0204170071800957	-0.00591162207793133	0.0322239596375705	-0.00573763444689417	0.0169204489197724	-0.00116101592595738	-0.00689314214331797	-0.00693799747881312	0.00142351191478773	-0.0245866417589279	-0.0127942533991818	0.026687537135546	0.00916810493929275	-0.000263148264816368	0	0	0	0	0	0	0	0	0	0	0	0.00977585601445315	0	0.00744938666826691	0
Blood Rev	1	-0.65598521135765	0.0382688209734547	0.000508567342715103	0.00897491349651751	-0.00800426902420504	0.0104846363349588	0.00348662604584203	-0.00827279914969719	-0.00639669200088896	-0.00737947110964008	-0.00608084950704746	0.00195395519495992	0.0194019147573584	-0.00352422273081689	-0.00381814623810489	0	0.0012481275180233	0.00192703954999981	0.00137948304287296	0	0	0	0	0	0	0	0.0055145854440505	0.000778863348701842	0	0
Blood Sci	1	-0.653977387479927	0.0151739904815193	0.0363640436775811	0.0120550309994856	-0.0099126976051099	0.00559341571005455	0.00290503906701196	-0.00657710698995136	-0.0070737573630106	-0.0091557364349915	-0.000301383740739301	0.00239878149509502	0.0168740305429473	-0.000932728843975544	0.000506837678898904	0	0	0	0	0.000290132252837111	0	0	0	0	0	0	0.00355485673252842	0	0.00108354715174791	0.00969008980654225
Bone	4	-0.588573939336094	-0.0426727938788494	0.11130669025831	0.00629609505073941	0.0211713172052011	-0.0169691388523315	0.0649714796527736	-0.00580922255223469	0.00055898945092197	-0.0338232124274518	-0.00571580417452396	0.0175267437303917	0.0485911112670935	-0.0445311790833648	0.0080226940557369	0	0.000590023917611016	0	0.0108686542771809	0	0	0	0	0	0	0.0157064566559689	0.00868964979062502	0	0	0.0367555130592982
Bone Rep	1	-0.65233868479655	0.0023944727068418	0.0712809516080639	0.00551418698218905	-0.0135652970485068	0.00171855584556325	0.00639735864838295	-0.00484002578890688	-0.00727676931570524	-0.0116860296182384	0.00806214285872334	0.00890713890250495	0.00901314956764395	-0.00492226311327468	0.00103599710152533	0	0	0	0	0	0	0	0	0	0	0	0	0	0	0.0183777565296491
Bosn J Basic Med Sci	2	-0.65201088441385	0.0307937328025559	0.00940441493191866	0.0134171475599236	-0.00700963389368176	0.0171693302353519	0.00433833738841851	-0.00357186431762137	-0.00152278868354781	0.0147301055570842	-0.0108641375685497	-0.0251302743621971	-0.00915916513573773	0.0118347901563869	-0.0120954547375861	0	0	0.00417525235833293	0	0.00159572739060411	0	0	0	0	0	0	0	0	0.00834331306845894	0
Bot Stud	7	-0.548474474164341	-0.0590270108522212	0.127137732396723	0.0187633569968271	-0.0387572761758784	0.0581682289095398	0.0138316317768004	-0.0442480232725573	-0.0143339273452984	-0.0839740802161417	0.00554437534406572	0.0473632016463291	-0.0332955141897047	-0.00494912223635765	-0.0285563016196692	0	0	0.00835050471666586	0.00398517323496633	0.00122748260815701	0.0192503683719258	0	0	0	0	0	0.00451193354513222	0.0202504470662479	0.00542468157381487	0.0439315894184945
Br J Cancer	28	-0.106124449755855	-0.115886030991793	-0.00423661079293291	0.00327705614718093	-0.00211849136304235	-0.059548515626435	-0.0628802362294665	0.144620829592135	0.16932047831821	-0.0570497268357987	-0.0313690127896349	-0.0315166999151985	-0.105533543765828	0.0690394513698926	-0.0321445841923309	0.010487587876566	0.00742692606292866	0.0226457735054343	0.023548103990185	0.0222404505065448	0.0521255751692518	0.00412060418123023	0.0516857619386887	0.0601206463974822	0.0373874194688057	0.0362230156628284	0.0152244932234855	0.0209402974608123	0.0500890414478333	0.0367555130592982
Br J Cancer Suppl	1	-0.658408136074923	0.0582497245356684	0.0171163859165856	0.0130332151639841	-0.00416476294936826	0.00329151205690637	0.00220677482932874	-0.0064889840723796	-0.0034640486598232	0.000859000371239292	0.00337230305531701	-0.000888370750409293	0.000154929194963143	0.00044975898644934	-0.013552463762298	0.00786569090742451	0.00162256577343029	0.00417525235833293	0	0	0	0	0	0	0	0	0	0	0	0
Br J Dermatol	1	-0.663666076729468	0.048542506833049	0.0117505016716865	0.000339532076407382	-0.00876563628622038	0.00784022837481238	0.00887082452705444	-0.00397932019762382	-0.00307852466969849	0.000546782714824935	-0.00113401528646219	0.00461491159584816	0.00202661788877417	0.00938954479550802	0.0121896605195666	0	0.00649026309372118	0	0	0	0	0	0	0	0	0	0	0	0	0
Br J Haematol	1	-0.66076101056595	0.0313519051541848	0.00816690639217175	0.0127549657657421	-0.00340030012894269	0.0102120186261998	0.00242953782973309	-0.00320588867471392	-0.000888399133062031	0.005637738888646	-0.00942123753715891	-0.014575979816859	-0.00761509626904447	0.000199695681655429	0.00333820762749825	0	0	0	0.00170793138641415	0	0	0	0	0	0	0	0	0	0.00510815085824016	0
Br J Nutr	4	-0.620052889976151	0.154130977350996	0.0624379801161107	0.0897410748351934	0.0154079285741996	-0.0100988701453326	-0.0100125219308456	-0.0109861542512401	-0.00124347933566992	0.00830118295438385	0.0149596210541092	0.00638787956653706	-0.00119901129307342	-0.00565864493184362	-0.0290485424470433	0.0550598363519716	0.00811282886715147	0.00835050471666586	0	0	0	0	0	0	0	0	0	0	0	0
Br J Ophthalmol	1	-0.652204928524677	0.0287669111982783	-0.010577207660956	0.0234929346739446	-0.00737973325204195	0.00920497959596417	-0.00255870405511702	-0.0113688860029592	-0.0109713841839787	-0.0158229840699332	-0.0139160265894981	0.00458769216552585	0.0487504464252827	0.000209803772766793	-0.00204209062151825	0	0	0	0	0	0	0	0	0	0	0	0.0130344746859375	0	0	0
Br J Pharmacol	10	-0.504457558909618	-0.0190763325018377	0.0511985919172978	0.00508068653337973	0.00604159958308854	0.0389913348719275	0.0307310628947231	-0.0466115267581142	-0.0432096985100798	-0.0690355932865423	-0.0262413949984955	0.0131864942315519	-0.08072663879888	0.0199841612190219	0.0174982858197069	0	0.010321045065542	0.00429341987790838	0.0100340968951831	0.00400495902922386	0.0272773587389761	0.0126505103692921	0	0.00159577030915679	0	0.00942387399358137	0.00190086089169922	0.0189847941246074	0.0143028224030725	0.022819047690981
Br Poult Sci	1	-0.663666076729468	0.048542506833049	0.0117505016716865	0.000339532076407382	-0.00876563628622038	0.00784022837481238	0.00887082452705444	-0.00397932019762382	-0.00307852466969849	0.000546782714824935	-0.00113401528646219	0.00461491159584816	0.00202661788877417	0.00938954479550802	0.0121896605195666	0	0.00649026309372118	0	0	0	0	0	0	0	0	0	0	0	0	0
Brain	8	-0.548991901406638	0.00310822935186335	0.0289796184840315	0.000761511302771189	0.00610581446280657	0.0731656805910659	-0.036457912332019	-0.0290836891249605	0.0328322039230766	-0.0253338602087832	-0.0136104507671731	-0.00209348264706666	-0.0485623963382103	0.0515700677140019	0.00953503443299823	0	0.00866720550640685	0.00347033962251049	0.00125847575841042	0.00853854130060093	0.0181422929414989	0	0.0149467406785279	0	0.000413055454989962	0	0.0013720499669408	0.0152535835044465	0.016595954309289	0.0104140620334678
Brain Behav	2	-0.637094241791996	0.0510367346053273	0.0076281494234428	-0.00664167878460273	-0.0113203011068857	-0.00537778179965255	-0.00516784561815502	-0.0247247115738779	-0.000916376911139471	-0.0703247670040667	-0.0271613809238983	0.00222254580404373	-0.0347748585313848	0.0399862382091275	0.00890507635148804	0	0.00649026309372118	0	0	0	0.0204170573641637	0	0	0	0	0	0	0	0	0
Brain Behav Immun Health	1	-0.62194555486202	0.0270935591095796	-0.0247085563648934	0.021196798143849	-0.0422274941882711	-0.0269530213369049	-0.00659668915492932	0.143197404406629	-0.0140147705152171	-0.0260969073366366	0.0434575598205473	0.0073730786003402	-0.0152537538352365	0.00452774980450756	-0.00190993601712575	0	0	0	0	0	0	0	0	0.0351069468014494	0	0	0	0	0	0
Brain Commun	2	-0.63834513196324	0.0269472088249362	0.0252830816193202	-0.00274963580972285	0.00671028223375703	0.000830999249742827	0.029119336258935	-0.0066590652459691	0.00107292285187756	0.00139099041210178	0.00394127706944771	-0.0114420023087224	0.00435212370089861	-0.000151076709375424	-0.0221670044691562	0	0	0.00684972276297937	0.00170793138641415	0.00227961055800587	0	0	0	0	0	0.00673133856684384	0.000420466925352823	0	0.00238929636917685	0.00584361843569488
Brain Pathol	1	-0.663666076729468	0.048542506833049	0.0117505016716865	0.000339532076407382	-0.00876563628622038	0.00784022837481238	0.00887082452705444	-0.00397932019762382	-0.00307852466969849	0.000546782714824935	-0.00113401528646219	0.00461491159584816	0.00202661788877417	0.00938954479550802	0.0121896605195666	0	0.00649026309372118	0	0	0	0	0	0	0	0	0	0	0	0	0
Brain Res	7	-0.560392311886805	-0.00131950014195928	-0.0290160012111713	0.0434721087961399	-0.0784005664968852	-0.033441441214359	-0.00241664071020837	-0.0380134867543038	0.0526983445873056	0.0588661178586576	-0.0596321526593265	-0.0503086115958782	-0.0154760847834111	-0.0310515683517663	0.0293686985520818	0	0.0014422806874936	0.000746984885200807	0.0143871508313191	0.00177303043400456	0.00226856192935152	0	0.00152000752662995	0.00178509898990421	0.0292089214600045	0.000798633389286557	0.00794622535333185	0.000343227916377083	0.0226652148799473	0
Brain Res Bull	2	-0.644888904241525	-0.00604260405008254	0.071226731356457	0.0161674884980106	-0.0129147773308064	0.00912999106029978	0.00678930520725633	-0.00236453477501779	-0.0056656936164605	-0.000471872096814802	-0.00388492572008321	-0.00367983820814616	0.00114471207374722	0.00217681727230406	0.00189995258382664	0	0	0	0	0	0	0	0	0	0	0	0	0	0.00595950933461353	0.0183777565296491
Brain Res Mol Brain Res	1	-0.663666076729468	0.048542506833049	0.0117505016716865	0.000339532076407382	-0.00876563628622038	0.00784022837481238	0.00887082452705444	-0.00397932019762382	-0.00307852466969849	0.000546782714824935	-0.00113401528646219	0.00461491159584816	0.00202661788877417	0.00938954479550802	0.0121896605195666	0	0.00649026309372118	0	0	0	0	0	0	0	0	0	0	0	0	0
Brain Res Rev	1	-0.64394666195639	0.0244705206573747	-0.0117617238089783	0.0198344256465433	-0.00582973724198682	0.0486097444086118	0.00569716030634526	-0.025746566243276	-0.00335150189484881	-0.00962252555695272	0.0320410459940117	0.0346996304926774	-0.0293287775360374	-0.0124084935468867	0.000179997210927292	0	0	0	0.000853965693207071	0	0.00145836124029741	0	0	0	0	0	0	0.0173575260567839	0	0
Brain Sci	3	-0.628883680364913	0.0292724353501371	-0.000634652912725308	0.00763782431207989	-0.00200163332623785	0.0265436580914171	1.09530053892101e-05	-0.0164270407934312	-0.0405192759384121	0.0272078120907314	-0.00116249881055699	0.00117109324377845	-0.0253023584429932	0.00536712982748966	-0.0135127210787688	0	0.00162256577343029	0.00626287853749939	0	0	0	0.00950908657206975	0	0	0	0	0	0.00759391764984295	0.00744938666826691	0
Brain Struct Funct	1	-0.652354710940963	0.0412193374838543	0.00815222458915966	-0.00350581164095148	-0.00542213716645699	0.0129130779272594	0.00141048441800932	-0.0109297459895798	-0.000126681127087391	-0.00771429289878547	0.0215531622609498	-0.0343743095645044	0.00636038785429472	-0.00485590615456165	0.0111540384252293	0	0	0	0.00341586277282829	0.00911844223202347	0	0	0	0	0	0	0	0	0.000851358476373362	0
Brain Tumor Res Treat	1	-0.659407860997577	0.0304753057074855	0.00478345097985735	0.0152616624216735	-0.00412621829192616	0.0100669383308935	0.00134708010454124	-0.00471952199716521	-0.00279325841999838	0.00222099487701526	-0.01012737653119	-0.0110946216080329	0.00255821249555454	0.0015555319191121	0.00204718053651085	0	0	0	0.00108686542771809	0	0	0	0	0	0	0	0.00236990448835228	0	0.00433418860699166	0
Braz J Med Biol Res	13	-0.507154681308323	0.0809885784976892	0.00830798708788123	0.00442125018491236	-0.0174269676309088	0.126360347034485	0.00315902378144858	-0.0381320182572698	0.0184963725429185	0.0216875217999395	0.0407189941106907	-0.0373379614720352	-0.00815171216385298	0.0651822534209643	-0.0148543826823932	0.0127349281358301	0.0230249809753442	0.0194845110055536	0.000314618939602605	0.0258355863240665	0.00680568578805457	0	0.00996449378568523	0	0	0	0.00514518737602797	0.0210293104149497	0.017464912549732	0.000706836789601889
Braz J Microbiol	57	0.28860361826258	-0.246883752358139	0.0142866279484179	0.0979372116350907	-0.307547508952971	0.0677494991268256	-0.129393310363719	-0.139453738476169	0.0784270865100493	-0.0990840871950442	-0.15812128595289	-0.0508785802957746	0.0794995990021428	0.100754432526279	0.102628137419425	0.0010487587876566	0.0508642515086792	0.0262860054150483	0.0409506657657615	0.0578484877040834	0.08444752943576	0.0270793741064702	0.0423978666143039	0.0381873182359681	0.0903125759519828	0.00294496062299418	0.0938482177387503	0.0528482649379355	0.0860461693750623	0.0864132467361019
Breast Cancer (Dove Med Press)	1	-0.661874769981174	0.029115602153245	0.00830201567757043	0.0158038284651622	-0.00341341690225249	0.0104211160322508	0.00146426222602803	-0.00336787461995075	-0.00128214016029523	0.00830636978325612	-0.00881021295199086	-0.0145921816507003	-0.00802744075807721	0.00764668689655571	0.00161785687608404	0	0	0	0	0	0	0	0	0	0	0	0	0	0.00595950933461353	0
Breast Cancer Res	8	-0.55450236620881	-0.0400715537761766	0.135316458430397	0.00648599316121761	-0.0152374496455201	0.0202090354500643	-0.0205250977464697	-0.0160833310801945	0.0115761828915204	-0.0518667214550443	-0.0561756598512111	-0.015023269792796	-0.0425803202654147	0.0447450804759736	-0.035610429357337	0.00251702109037584	0.000519221047497694	0.0103546258486657	0.00095644157639192	0.000638290956241643	0.0228671042478634	0	0.0083701747799756	0	0	0	0	0.000810017882649915	0.0181169083772251	0.0367555130592982
Breast Cancer Res Treat	2	-0.624073426365853	0.0324843182062077	-0.0128094488279227	0.013260358159301	-0.0121696739746641	-0.00694548140372184	-0.0157003011429587	-0.017805759479858	-0.00721829568318962	-0.0850858364407078	-0.0346677220945273	-0.000759752656341008	-0.00260716026187708	0.0280617283343044	-0.0037021327179721	0	0	0	0.000996293308741583	0	0.0204170573641637	0	0	0.00292557890012079	0	0	0.00977585601445315	0	0.00049662577788446	0
Breed Sci	4	-0.557033867046326	-0.00536955430578965	0.0456900566497733	-0.0166148105747657	-0.0251346425574361	-0.0117680010038799	-0.0497445076929667	0.103858657941367	0.0143285396268193	-0.0699211921871431	0.0633154446490261	-0.0130839462234072	-0.00727155688981807	0.0313436568152733	0.00751359850651094	0	0	0	0	0.0146275010805377	0.0127414718889142	0	0.0128114920101667	0.0295637446749048	0	0	0	0.00106581300348673	0.00049662577788446	0.0193450068733149
Brief Bioinform	5	-0.570314998777129	0.0260795251059236	0.0356650505448031	-0.0610310519339611	0.0504678776653663	0.0406079687922481	-0.091659059290785	-0.00404205968042706	0.0464500355982891	0.030679340144975	0.0435030268666472	-0.0533640933257255	0.0307338659894259	0.0286317989246486	0.0314461007847419	0	0.00346147364998463	0	0.0023911039409798	0.0244678199892629	0	0.0050715128384372	0.0298934813570557	0	0	0	0	0	0.00715141120153623	0.00612591884321638
Brief Funct Genomics	7	-0.53437592731531	-0.00536684495783173	-0.039732928515368	0.0410673023192907	-0.0251362219453145	0.0268340367408373	0.0220027430159134	-0.034306098288206	0.0159825574797704	-0.0400044140321343	0.000970404297256395	0.0171454208838935	-0.0712940485312518	0.0148991032185298	-0.00486486269598287	0.000551978309292948	0.00212783844848973	0.00409589814684415	0.0051212971835313	0.00277036005313213	0.0196069535890676	0.001334608641694	0	0.00746792508715043	0.0109533455475017	0.00854210800587783	0.0049832092549308	0.0226424705683914	0.0134753730237296	0.00231065359875705
Brookhaven Symp Biol	1	-0.663666076729468	0.048542506833049	0.0117505016716865	0.000339532076407382	-0.00876563628622038	0.00784022837481238	0.00887082452705444	-0.00397932019762382	-0.00307852466969849	0.000546782714824935	-0.00113401528646219	0.00461491159584816	0.00202661788877417	0.00938954479550802	0.0121896605195666	0	0.00649026309372118	0	0	0	0	0	0	0	0	0	0	0	0	0
Bull Cancer	1	-0.659598949029993	0.0466751217006601	0.0105731050706454	-0.00565196622941232	-0.0111946564867234	0.00807611916149116	0.00712303458846232	-0.00596679090203421	-0.00511438054784935	0.0024647166005525	-7.88235616423851e-05	-0.00355932679887153	0.000698886602387908	0.000987746362521605	-0.0296700953320697	0	0	0.00835050471666586	0	0	0	0	0	0	0	0	0	0	0	0
Bull Korean Chem Soc	1	-0.658696074919633	0.0202085590044439	0.0292949943210683	0.0123739479708378	-0.00679737695100391	0.00752026263668831	0.00310862770014634	-0.00385859167626946	-0.00328034987876524	0.0016422366494246	-0.00318609434841945	-0.00675907479963185	-0.00234724398283682	0.00345703689327891	0.0014239036178978	0	0	0	0	0	0	0	0	0	0	0	0	0	0.00397300622307568	0.00612591884321636
Bull Math Biol	4	-0.615034310312232	0.0154877212672609	-0.00731234657667791	0.0277886297790723	0.00727077304124341	0.0134729896344268	0.008702721776256	0.0353975235367449	0.00881048284310701	0.0191054947850664	-0.0231025335069883	-0.0191518124015552	-0.0016512165888263	0.0201214756907864	0.00292489503117806	0	0.00336532160415172	0.00123711180987642	0.00147599008702457	0.000197003381556063	0	0	0.00405960857935326	0.00823496282996963	0	0.00523548555198964	0.00466666377644676	0.000500011038672788	0.0139055217807649	0
Bull Natl Res Cent	2	-0.636084346682086	0.0777819870158331	0.0255175039037869	0.0237335422613267	0.00161601926163186	0.00967778248700314	-0.00744444407034041	-0.0187690343690301	0.000622005482802531	-0.00841329540950182	0.0512876316154526	-0.045884440122742	0.0151329363535014	0.00984181581077559	0.0127212858405304	0.0179787220741132	0.00278154132588051	0	0	0.0159572739060411	0	0	0	0	0	0	0	0	0	0
C R Acad Sci III	7	-0.573041133607379	0.16470956077083	0.0537814688557428	0.0845997903537719	0.00101811420444812	-0.0178473851317234	-0.0141079694265631	-0.00322808214083723	-0.000426261732525718	-0.0622517042804755	-0.0192851762142503	0.0109665263858578	-0.0338228276039521	0.0341925709544215	-0.00271191324331841	0.054310722932217	0.0181572836550533	0.0055670031444439	0.00199258661748317	0	0.0204170573641637	0	0	0.00585115780024158	0	0	0.00186206781227679	0	0.00198650311153784	0
C R Seances Soc Biol Fil	1	-0.650010472576605	0.0328790012390759	-0.00381737004083895	0.00936659944029112	0.000469740668177131	0.00979686000103771	-0.00979979916287553	-0.00680490635774505	-0.000124696900422119	-0.0100724162641676	-0.0127183178326476	0.00301026359468618	0.0330588141743528	-0.00867184631805498	0.00180753807940855	0	0	0	0.00265678215664422	0	0	0	0.00332149792856174	0	0	0	0.00868964979062502	0	0	0
CBE Life Sci Educ	2	-0.628233177762186	0.0285008094595029	-0.0135011571485153	0.0121192165825078	-0.0109936946971823	0.0656009336387137	0.00852716212783404	-0.0333598464291156	-0.00395506509290354	-0.00526814267291892	0.0604352506996475	0.0176476656850582	-0.0223459746740906	-0.00750300400619584	-0.0101639479486405	0	0	0.00417525235833293	0	0.00797863695302054	0	0	0	0	0	0	0	0.0202504470662479	0	0
CNS Neurol Disord Drug Targets	1	-0.659582344362216	0.0286982566369919	0.0044737684980664	0.0172950653855479	-0.00410853912269922	0.0124762162437664	0.00115219281289248	-0.00568859221506842	-0.00280894748556087	0.004224257804189	-0.00718174418817444	-0.00910238676594189	-0.000928755456744885	0.0055638784302563	0.000977704388762738	0	0	0	0	0	0	0	0	0	0	0	0.00187997231047176	0.000973579185877302	0.00481344984718785	0
CNS Neurosci Ther	1	-0.651663947037312	0.0287446322609412	-0.0102985236744549	0.0227163359373106	-0.00729720521079633	0.011808317312966	-0.00205224166622302	-0.0123517828033437	-0.0103474874866736	-0.0150883077933416	-0.00958343387198371	0.00512823505250821	0.0438283904828525	-0.000188348859829608	-0.00160680154236674	0	0	0	0	0.000409160869385668	0	0	0	0	0	0	0.0120318227870193	0.00103848446493579	0	0
CRC Crit Rev Biochem	1	-0.663666076729468	0.048542506833049	0.0117505016716865	0.000339532076407382	-0.00876563628622038	0.00784022837481238	0.00887082452705444	-0.00397932019762382	-0.00307852466969849	0.000546782714824935	-0.00113401528646219	0.00461491159584816	0.00202661788877417	0.00938954479550802	0.0121896605195666	0	0.00649026309372118	0	0	0	0	0	0	0	0	0	0	0	0	0
CRC Crit Rev Plant Sci	1	-0.661368515701623	0.0384963780106415	0.00908258753363232	0.00731788634745405	-0.00592956846186475	0.010385222175282	0.00526591919957384	-0.00427135418940489	-0.00202653880487816	0.00326436391700699	-0.00447780734493955	-0.00517781090539651	-0.00407252379882026	0.00342685113182875	0.00494588730613927	0	0.00249625503604661	0.000428231011111069	0.000919655361915308	0	0	0	0	0	0	0	0	0.000519242232467893	0.00275054276982163	0
CRISPR J	2	-0.654424989426149	0.0206785253963206	0.00824779542596356	0.0264571299809838	-0.00276289718455209	0.0178325512469874	0.00185620878490142	-0.000892383606061664	0.000328935538949498	0.0195205273046797	-0.0207572815307974	-0.0271791587613513	-0.0158958782519739	0.0147457672821344	0.00248181235838535	0	0	0	0	0	0	0	0	0	0	0	0	0	0.0119190186692271	0
CSH Protoc	3	-0.643077050917838	0.0200685091426858	0.00772069267546125	0.0264394120488349	-0.00206646876026739	0.0245121455405452	0.00562661995674252	0.00215005821615633	0.00331810483351044	0.021394476694968	-0.0348429361576921	-0.039709429453558	-0.022321110034256	-0.00421962158443784	0.00936699547063642	0	0	0	0.0059777598524495	0	0	0	0	0	0	0	0	0	0.0148987733365338	0
Calcif Tissue Int	1	-0.628565665473348	0.0185687890483077	-0.0112559014478819	0.00989569071256296	-0.00222359495770291	-0.0246878097641434	0.0257998224105658	-0.0336590035965612	0.010722489279797	0.0119025840625302	0.023067566811346	0.0208947641346232	-0.0147699299744083	-0.00376442513887669	0.00283460487514733	0	0	0	0	0	0.00102085286820819	0.0025357564192186	0	0	0.0102231225110016	0.00942387399358137	0	0.00708765647318676	0	0.000918887826482455
Can J Biochem	5	-0.621685920673701	0.156347280137451	0.0610550599142413	0.0752321460275933	0.00731986567133153	-0.000837551663467854	0.00532393159607584	-0.00561870958806315	-2.53362166283105e-05	0.0104845688080981	0.00565483593664214	0.0225983972460517	0.00352216419688541	0.0163239783782393	0.0290592188864233	0.0471941454445471	0.0227159208280241	0	0	0	0	0	0	0	0	0	0	0	0	0
Can J Genet Cytol	4	-0.626587151345321	0.0971536423337019	0.0282708163971053	0.00541617112557477	-0.00822495181418208	0.0143516442259756	0.0182886186362114	-0.00166116444415642	0.000147072619612187	0.000614100192791361	-0.0168873611044425	-0.00562498509863436	-0.00232754326360609	-0.0358360083722705	-0.00351665905039402	0.015731381814849	0.00973539464058177	0.00835050471666586	0.011955519704899	0	0	0	0	0	0	0	0	0	0	0
Can J Infect Dis Med Microbiol	3	-0.599888092502978	0.0156686670498644	-0.0386034432179209	0.0269530293534298	-0.0050369372137231	0.0477606577372671	-0.0200368575284882	0.014664386937089	0.00101931452539886	-0.0209618758845816	0.00968684257742951	0.042562620538198	0.0374153481271394	-0.0241668041706705	-0.00362247363937208	0	0	0.00119292924523798	0.0046968113126389	0	0	0	0.00747337033926393	0.00877673670036236	0	0	0.0162930933574219	0.0144646050473199	0	0
Can J Microbiol	40	-0.0826374019273755	0.314222675947743	-0.0250503977550859	-0.113843430041699	-0.0856843182426004	0.0671119184113179	0.0178700692260385	-0.00495225220597653	-0.266974430102528	-0.205646923379457	-0.0901261026235594	0.00220465766211969	-0.115440172496454	0.0619921077062936	0.0913700996799334	0.0461245556954855	0.0970586039014003	0.0446640364578032	0.0501982649998032	0.0351060025932904	0.0816682294566549	0.0659296668996836	0	0.0351069468014494	0	0	0.022507122332028	0.0270005960883304	0.00695276089038247	9.82767728858241e-05
Can J Physiol Pharmacol	2	-0.60173382893991	0.0320109586779321	-0.0245520285223237	0.00872924892194198	-0.045138143639513	-0.0144488118847247	-0.00967731837305643	0.131872669715339	-0.0117597351031749	-0.0335787013776504	0.0867849839124751	-0.0398893287779125	0.000613303030903059	0.0158117616027819	0.00962110954622999	0	0	0	0	0.0159572739060411	0	0	0	0.0351069468014494	0	0	0	0	0	0
Cancer	3	-0.617526126426104	0.0243785753838484	0.00496391989526104	0.0117080892044325	-0.0107927914183506	0.0117785727241659	-0.0119095485735402	-0.0291792887133619	-0.00385822016353833	-0.0578194653162344	-0.00572502183310066	-0.0407610292842753	0.00734663484496616	0.0350315099103258	0.00533735398268652	0	0	0	0	0.0107362303699631	0.0145836124029741	0	0	0	0	0	0.00756840465635083	0	0.00515850001544505	0.00306295942160819
Cancer Biol Med	5	-0.580642071501929	-0.0190778091103225	0.0283044991184829	0.0411486424084795	-0.0394471232775284	0.028534828691011	0.00609082058418255	0.0572739354738281	-0.0184538428286806	-0.0255997443165259	0.0165992648998315	0.00888425912642398	0.033549325453595	-0.00661672819531765	-0.00130942418570947	0	0.00162256577343029	0.00208762617916646	0.00298887992622475	0.00398931847651027	0	0	0	0.0175534734007247	0	0	0.0130344746859375	0.00759391764984295	0.00670444800144022	0.0183777565296491
Cancer Biol Ther	3	-0.615007336862919	-0.00147389543669674	0.0525040358605002	0.0113890454848858	-0.0197917431318376	0.0204180640761934	-0.000314290292015837	-0.0216902808493169	-0.0130999022281018	-0.0320830199910179	0.0343366847343373	-0.0317623717701728	0.0737896561232468	0.00602394594678952	0.00977105064958009	0	0	0	0	0.0159572739060411	0	0	0	0	0	0	0.0130344746859375	0	0	0.0183777565296491
Cancer Biother Radiopharm	1	-0.661874769981174	0.029115602153245	0.00830201567757044	0.0158038284651622	-0.00341341690225249	0.0104211160322508	0.00146426222602803	-0.00336787461995075	-0.00128214016029524	0.00830636978325611	-0.00881021295199085	-0.0145921816507002	-0.00802744075807721	0.0076466868965557	0.00161785687608404	0	0	0	0	0	0	0	0	0	0	0	0	0	0.00595950933461352	0
Cancer Cell	17	-0.295564055214125	-0.0843220157345759	-0.113156434145779	0.0503712483199415	-0.0605899398233344	-0.0232381776694923	-0.0714802673207422	0.0357234938166505	0.0603943842388891	0.0410679912612992	-0.00232166891867066	0.0613531401524784	-0.0338114151893096	-0.0223015182969491	-0.00510371646431684	0.00196642272685613	0.000405641443357574	0.0105184242104157	0.0158443480924266	0.00482225310347395	0.01707965375656	0.0156046548874991	0.0300595562534839	0.0368622941415219	0.0423529361170067	0.0147248031149709	0.0267594661855944	0.0345704060630946	0.0289691093864428	0.00939307555959843
Cancer Cell Int	13	-0.511927323985501	-0.0465299526870019	-0.0157179346663152	0.0954055031824745	0.00358918660723209	0.0915708862819917	0.00677449485762916	-0.00423712191200082	-0.00161381323520468	0.0199059507271657	-0.13225704436163	-0.070385625366909	0.00853632424077632	-0.00345696256761657	0.0280643956010309	0	0.00432684206248079	0	0.0178838765833613	0.000840342549450079	0.00782653865626275	0.00261412561295995	0.00373668516963196	0.0010970920875453	0	0.00294496062299418	0.0250965753659481	0.00859109875537788	0.0435838030208103	0.00765739855402045
Cancer Chemother Pharmacol	5	-0.569686255767934	0.0592243186953355	-0.00484922835431859	-0.056384313897636	-0.000496219840760619	-0.0046673756445321	-0.0125746314756287	0.00489078183630324	-0.0992724332053945	0.0111670299669103	0.0268807360730645	-0.0631094945129105	-0.00751730860035841	-0.0589456293345352	0.00675670019832925	0	0	0.0105288972514482	0.0181931821596289	0.0159572739060411	0	0.025357564192186	0	0.00763194495683683	0	0	0	0	0	0
Cancer Commun (Lond)	2	-0.654424989426149	0.0206785253963206	0.00824779542596356	0.0264571299809838	-0.00276289718455209	0.0178325512469874	0.00185620878490142	-0.000892383606061664	0.000328935538949498	0.0195205273046797	-0.0207572815307974	-0.0271791587613513	-0.0158958782519739	0.0147457672821344	0.00248181235838535	0	0	0	0	0	0	0	0	0	0	0	0	0	0.0119190186692271	0
Cancer Discov	16	-0.451092362338763	-0.105539207688665	0.0322198749144441	0.104256442479151	-0.0164643363542897	0.0947551722645266	-0.00916354953380411	0.00408091001803508	-0.0809880813890209	0.0666107895873088	-0.0423068497750908	-0.101570542442232	-0.050521764466993	0.0631232389160025	0.0197027239088825	0	0.00173257023264591	0.00328526435563565	0.00188771363761563	0.0164408276607696	0.00731611222215866	0.0209199904585534	0	0.0106244707425439	0.00215223631810559	0.00188477479871627	0.0134788317775036	0.0178337968242511	0.0556636029599227	0.0242178968622369
Cancer Epidemiol Biomarkers Prev	1	-0.661874769981174	0.029115602153245	0.00830201567757043	0.0158038284651622	-0.00341341690225249	0.0104211160322508	0.00146426222602803	-0.00336787461995075	-0.00128214016029523	0.00830636978325612	-0.00881021295199086	-0.0145921816507003	-0.00802744075807721	0.00764668689655571	0.00161785687608404	0	0	0	0	0	0	0	0	0	0	0	0	0	0.00595950933461353	0
Cancer Gene Ther	3	-0.612852025984798	0.0433334085487713	-0.00370051984434103	-0.0128268308348243	-0.00474481236237272	0.0375068850709889	-0.00169704218898031	-0.0229225493503318	0.0058360045978244	-0.0295883544739861	0.0330521479114826	-0.0555469867794489	0.0146833556218646	-0.031809531038569	0.0256419401361993	0	0	0	0.0124829691036445	0.0178346002479283	0.00270225759231577	0	0.00175844007982681	0	0	0	0.00383366902527574	0.00476481107441127	0.000701118745248648	0
Cancer Genomics Proteomics	1	-0.6271052008135	0.0291397192973118	-0.0160734017123804	0.0118818543957424	-0.0507463133898515	-0.0353152837759115	-0.00679497777861667	0.0492562108601788	0.00802947261217797	-0.00127626332273468	0.0373587712092294	-0.0050149971748061	-0.00621030391471327	0.00129597774989064	0.00619588937092844	0	0	0	0	0.00398931847651027	0	0	0	0.0175534734007247	0.0102231225110016	0	0	0	0	0
Cancer Immunol Immunother	2	-0.641663044059064	0.0340330017215974	0.00845854352014011	0.00333627924325519	-0.00632406635349428	0.0229253254844311	-0.00161636699209907	-0.0146926093112414	0.000972895251746997	0.000824575742242334	0.0345172111399369	-0.061854589028953	0.00783961610806239	0.0189306986948301	0.0131489024394398	0	0	0	0	0.0159572739060411	0	0	0	0	0	0	0	0	0.00595950933461353	0
Cancer Immunol Res	1	-0.661874769981174	0.029115602153245	0.00830201567757043	0.0158038284651622	-0.00341341690225249	0.0104211160322508	0.00146426222602803	-0.00336787461995075	-0.00128214016029523	0.00830636978325612	-0.00881021295199086	-0.0145921816507003	-0.00802744075807721	0.00764668689655571	0.00161785687608404	0	0	0	0	0	0	0	0	0	0	0	0	0	0.00595950933461353	0
Cancer Inform	6	-0.589088032864273	0.075477515044695	0.0386858166375485	0.0785718995333543	0.0091422739053575	0.0186796027707738	-0.0148071273101527	-0.0213946278297214	-0.0210712995564794	0.00895745079209522	-0.00218867275334557	-0.0333322455101593	-0.0055586433347608	0.0154881633209548	-0.0104575865121657	0.0327737121142689	0.00369584426170234	0.00484793190495324	0.000498146654370792	0.00673751564921736	0.00408341147283274	0.0050715128384372	0	0	0	0	0.00521378987437502	0.00337507451104132	0.0129784869953806	0.00367555130592982
Cancer Lett	9	-0.494826588404057	0.0362991022044332	-0.00264591778000258	-0.0238799406595724	0.00781872249879267	0.0243141752168152	-0.0306307234338304	-0.0372657811814917	-0.0528550229169037	0.0240323601616007	0.116059663953633	-0.119028314312907	0.0395881867505053	0.0217669202310852	0.0545372925682092	0.00786569090742451	0.00612518579469936	0.00175800099298228	0.00564566208286897	0.0462724820414057	0	0.0213954447871569	0.00747337033926393	0.0060949560419183	0.00669584632299516	0.00523548555198964	0.00695368692922682	0.00708765647318676	0.0092254913319698	0.00459443913241228
Cancer Manag Res	9	-0.535486846551806	-0.0182027138060209	0.00578664021283121	0.0446273892528802	-0.0509963414861	-0.00443324002130767	0.025585338484169	0.0118798535468633	0.0287461323729396	0.0487633797869062	0.0188016782988401	-0.0948382085975293	0.00938883401998496	0.0510310008941824	0.0228982908034953	0	0.00628530741707735	0.00278350157222195	0	0.0212763652080547	0	0	0	0.0117023156004831	0.0163569960176025	0.00785322832798449	0.00651723734296877	0	0.0266086864150727	0.00918887826482455
Cancer Med	7	-0.555684853749381	-0.0112494868058668	-0.0627649591644413	0.0767706190403789	-0.0363672689206963	0.123191301536139	0.0181932546842067	-0.0460114199358985	0.00153230974385487	0.0133617656522014	0.0355000252878388	0.0692196616195832	-0.0323688680061665	-0.0208573516779096	0.016662352983373	0	0.00690949061412903	0.000109875062061393	0.00434746171087237	0.00145066126418555	0.000212677680876706	0	0	0.00319154061831359	0.00681541500733439	0	0.01297275842322	0.0414021924394216	0.0128721718517816	0
Cancer Metab	4	-0.623389529685052	0.0363554006308906	0.0296712769489222	0.00306837134319559	-0.0126262433037769	0.0198571372134615	0.0146275210825872	-0.00151657893383277	-0.00435948129203153	0.00340314885822755	-0.0192330176061318	-0.00736992384918734	-0.00190582538141005	-0.00312909287749167	0.00577034174218459	0.00137715800399352	0.00740807807667164	0.00418931044708152	0.0056355985140938	0.000913379314487201	0.00158111892045712	0.00119530605619732	0.000905863071425931	0.00082743645659982	0.000550740606653284	0.000793255386665096	0.00187398003060449	0.00129548314565222	0.0060658574809888	0.00643530868378285
Cancer Metastasis Rev	8	-0.521959418458398	-0.0218144740062863	-0.0210983336157958	0.0189812692231608	0.0582462143533542	0.0242344206309308	-0.0121614397084568	-0.0156946056805913	0.0527096645331497	0.0220561960099407	-0.0533566982495203	0.0222824022351326	0.0731938724064406	-0.00864739844972975	0.0108517499120998	0	0.00416517983157491	0.00100940166904752	0.00964324336636909	0.000759870186001956	0.00104702858277763	0.00144900366812491	0.0222065861509557	0	0.00629115231446251	0.0157064566559689	0.0246413640491295	0.00761802532492181	0.0142635289349321	0.00706836789601887
Cancer Rep (Hoboken)	2	-0.628092529846914	0.015922136093785	-0.0127023185856688	0.0263285586782704	0.00608805413780238	-0.00213121586107469	0.0245464216585897	0.0419179836492043	0.00123644956247667	0.00230200868962006	0.0109704136466856	-0.00309442384800182	-0.0141391166637909	0.0116557670780248	-0.000753404323510204	0	0.000540855257810098	0	0	0	0	0	0	0.0117023156004831	0	0.00785322832798449	0.00108620622382813	0.00337507451104132	0.00695276089038247	0
Cancer Res	79	0.786633861633411	-0.223762597536377	-0.0860478837918505	0.0725356223132281	-0.0599846275813095	0.107349397164751	-0.0870179346324704	-0.144300475998826	-0.287155787296429	-0.0128106087476567	0.198586180550565	-0.222552753494548	0.011081401400037	0.142167621139803	0.0266183790644533	0.0506251074998456	0.0426074533551984	0.0652536866260041	0.0426061288691756	0.145963646282362	0.0854864122102507	0.124863451949914	0.0450834150440577	0.0731394725030196	0.0709968013776943	0.0565835169272727	0.0955249824802533	0.103274202706632	0.105480110589499	0.0833124962677425
Cancer Sci	25	-0.165225690460566	-0.327566039550674	0.271575450006204	0.0932956490295943	-0.258018313295573	-0.249640346026641	0.0434195493486487	0.0743679647934513	0.0233277341430512	0.101669933046655	-0.00232802863184641	-0.00469502961086068	-0.0641724734744999	-0.0488091067705191	0.0475709467806038	0.00095341707968782	0.000927180441960169	0.00605501965385945	0.0199015327437887	0.00575601665896482	0.0127606608526023	0.0258547713332091	0.00213524866836112	0.0532873299664857	0.0852213237891896	0.0228457551359548	0.00764348803587812	0.00437473001137907	0.0525528690772483	0.122264495201039
Cancer Surv	1	-0.6556044470219	0.0568005238572333	0.0141105658212438	0.0198985857202727	-0.000366058554037461	0.0030210668264339	0.000435105589941522	-0.00626879156863497	-0.00218259388721324	-0.00565113435146546	-0.00182815399953242	-0.00246278632426932	0.00527318212939146	-0.012729659000174	0.00507702926862051	0.00898936103705659	0.00185436088392034	0	0.00341586277282829	0	0	0	0	0	0	0	0.00186206781227679	0	0	0
Cancers (Basel)	100	1.09891259617753	-1.01188340659049	0.446581166447507	0.289777620830197	0.134021539113972	0.348431754802914	0.0387167389332399	-0.118064900314359	0.209087308174055	0.202410023279827	-0.0810939243093022	0.0766236093217252	0.0415748331232419	0.00235851503184276	-0.0379151416022361	0.00990354351965789	0.0100914198102887	0.0513540364297815	0.0629509516571369	0.0686504051974889	0.0510780332202417	0.0519625380158115	0.124152811331177	0.0475165116091145	0.08369932229803	0.117665652038084	0.121096311983233	0.162704334039926	0.209857434537277	0.280673786175676
Carbohydr Polym	4	-0.57903795192329	0.0307909261706625	-0.0256062340233284	0.00869381305764421	-0.0437452867909435	-0.001089623297609	-0.00213649602937422	0.137957553359775	-0.00578139651405298	-0.0298308025970739	0.0586136746586856	-0.0649498701623258	-0.0122371605336612	-0.0221190161303626	0.0233914757707321	0	0	0	0.011955519704899	0.0159572739060411	0	0	0	0.0351069468014494	0	0	0	0	0.00595950933461353	0
Carbohydr Res	9	-0.515960253615246	0.0670575277715214	-0.0245785890481609	-0.0436331961116709	-0.0737282497243932	-0.0221472215011841	0.00290990844487625	0.0264636332015066	-0.0512311377085613	0.0115448165934632	0.0111087532986479	-0.0482602612816687	0.00444954702779003	-0.0236262926098922	-0.0281506626083664	0	0.00865368412496155	0.0222680125777756	0.0143466236458788	0.0147297912978841	0.00510426434104093	0.0158972421666397	0	0.0175534734007247	0.0136308300146687	0	0.00651723734296877	0	0.00397300622307569	0
Carcinogenesis	11	-0.516323329353702	0.112157866421997	0.0198831369773727	-0.00258698518502671	-0.0162800494642641	0.0243362165923179	0.000866056601009272	-0.0476176912103059	-0.0118318330333326	-0.112855686168415	-0.084821617376376	-0.0307563805454389	-0.09928135772477	0.0165953891204914	-0.0146065075194699	0.0202260623333773	0.0155302724028328	0.0158063124994032	0.0187872452505556	0.00319145478120822	0.0408341147283274	0.0050715128384372	0	0	0	0	0	0.00607513411987436	0.0107271168023043	0
Cardiovasc Diabetol	4	-0.586133046282463	-0.00783742148255765	-0.0523525829226368	0.0638168937916293	-0.0416302582220291	0.021918736059337	-0.0101355133029897	-0.053259571136613	-0.0184978121774671	-0.00865344951182555	-0.0124939343223689	0.0443444782406184	0.0867906188949331	-0.0124225831517778	7.39290530043703e-05	0	0	0	0	0	0	0.00362250917031229	0	0	0.0116835685840018	0	0.0304137742671876	0.0135002980441652	0.00255407542912008	0.00262539378994987
Cardiovasc J Afr	1	-0.65233868479655	0.0023944727068418	0.0712809516080639	0.00551418698218905	-0.0135652970485068	0.00171855584556325	0.00639735864838295	-0.00484002578890688	-0.00727676931570524	-0.0116860296182384	0.00806214285872334	0.00890713890250495	0.00901314956764395	-0.00492226311327468	0.00103599710152533	0	0	0	0	0	0	0	0	0	0	0	0	0	0	0.0183777565296491
Cardiovasc Res	1	-0.652204928524677	0.0287669111982783	-0.010577207660956	0.0234929346739446	-0.00737973325204195	0.00920497959596417	-0.00255870405511702	-0.0113688860029592	-0.0109713841839787	-0.0158229840699332	-0.0139160265894981	0.00458769216552585	0.0487504464252827	0.000209803772766793	-0.00204209062151825	0	0	0	0	0	0	0	0	0	0	0	0.0130344746859375	0	0	0
Carlsberg Res Commun	3	-0.596075355133179	0.0430007866008118	-0.0211577627798145	0.00391825404900865	-0.0498398433057804	-0.00961826432742655	-0.00187880951315662	0.133736715151555	-0.0119450439133334	-0.0301241309246579	0.0825141129991972	-0.0332692126420152	0.00279892418385769	0.024653699887313	0.0210568686720139	0	0.00649026309372118	0	0	0.0159572739060411	0	0	0	0.0351069468014494	0	0	0	0	0	0
Case Rep Gastrointest Med	1	-0.663666076729468	0.048542506833049	0.0117505016716865	0.000339532076407382	-0.00876563628622038	0.00784022837481238	0.00887082452705444	-0.00397932019762382	-0.00307852466969849	0.000546782714824935	-0.00113401528646219	0.00461491159584816	0.00202661788877417	0.00938954479550802	0.0121896605195666	0	0.00649026309372118	0	0	0	0	0	0	0	0	0	0	0	0	0
Case Rep Oncol	1	-0.661502853002078	0.0291021909626693	0.00757589170301171	0.0160995633193462	-0.00356596753109054	0.0103743415539321	0.0013095327536763	-0.00367560582698953	-0.00165480339197537	0.00737831771197962	-0.00900659039958731	-0.01385449419623	-0.00584367586640952	0.00736065293025614	0.0014770896646378	0	0	0	0	0	0	0	0	0	0	0	0.000501325949459137	0	0.0057302974371284	0
Catalysts	1	-0.652490533978439	0.0407823428976857	0.00604487253176856	7.23193345521475e-06	0.0120132176764277	-0.0071594830031744	0.0254065081895905	-0.00822106668999504	0.00313388397175089	-0.00982561049777327	-0.000287851012716351	0.00411729989843143	-0.00294237156398103	0.0138993375854586	0.00665130908074337	0	0.00463590220980084	0	0	0	0.00291672248059482	0	0	0	0	0.00673133856684384	0	0	0	0
Cell	906	15.1929975752281	2.57125965958077	-0.904082751369886	0.754043736918152	1.02322851268043	-0.574477009390217	0.0211622785888309	0.20806702191235	-1.05506876482	0.498890811588409	0.225967252386072	-0.0587359035738102	0.430179619811137	0.261490218825312	-0.0251248101648785	1.76279945524088	1.19151926469562	0.981042821508054	0.840306997718429	0.934770265822065	0.798428691293761	1.09006114459276	0.789301611233019	0.884768650694503	0.747136792559543	0.921186904841692	0.919425964995359	0.753734081435537	0.721131123147484	0.363023698787066
Cell Adh Migr	2	-0.642843148686957	0.0340649043039147	0.00655159812864978	0.00309096092681685	-0.00416807891728167	0.0164737267713601	-0.0007294562480001	-0.0117362608391266	-0.0162388166503179	0.0109324924614342	0.00976178402479631	-0.0302068684325652	-0.00511526620408831	0.00813300650324798	-0.00338398922885405	0	0	0.00334020188666634	0.00059777598524495	0.00638290956241643	0	0.0038036346288279	0	0	0	0	0	0.00135002980441653	0.00556220871230596	0
Cell Biochem Biophys	15	-0.378036809675444	0.0503035028985154	-0.0146491765230125	-0.0287672955638961	0.0033515642906036	-0.104028609142922	0.0255276908881489	-0.115942989688179	0.0581078839004307	0.023142315064039	0.0304697775813987	-0.0362527240660722	-0.00780815462625964	0.0811745988968193	0.0555653980975404	0.016564976490468	0.0262429693196659	0.00700371526552462	0.00459761411908112	0.0296166611053901	0.0248118220734539	0.016639832103172	0.0164265615259787	0	0.0388535513253969	0.0304855752840045	0.00772417756738434	0.00525892176848623	0.0128858639420693	0.00584746798670653
Cell Biochem Funct	2	-0.652149168474967	0.0382380449437358	0.0105188848190385	0.00500133528640921	-0.010544136769023	0.0154875543762277	0.0075149811473357	-0.00349129988814512	-0.00350330484860462	0.0136788741219761	-0.0120258921404489	-0.0161463039095226	-0.00716955089150881	0.00808682674810034	-0.0288061398497684	0	0	0.00835050471666586	0	0	0	0	0	0	0	0	0	0	0.00595950933461353	0
Cell Biol Int	22	-0.357443095995344	0.13729914424214	-0.0156802632575846	-0.0786338342756606	-0.0971831162951627	0.0526703450618574	0.0409372671193779	-0.0888154174693443	-0.0447848490907338	0.0293269591901352	0.0358920403682783	-0.152868233305919	0.0591091534159069	0.0175807036665965	-0.070929614590827	0.0124852236625786	0.0272640686869041	0.0518064754526396	0.0206375042525043	0.0517045487644367	0.0120646248060967	0.0188349677760524	0.00106762433418056	0.00177586438690449	0.0204462450220031	0.00462626541503085	0.0182456313331033	0.00641527149916892	0.0148392212410906	0.000133656411124721
Cell Biol Toxicol	6	-0.585795283439936	0.0306656044243502	-0.0139471608204801	0.0119343605549063	-0.00495383681545879	0.0406077374931298	0.00828862584098627	0.0108205358668397	-0.0489224381845835	0.0226878865866899	-0.0254041418459301	-0.00608850123386414	-0.031463082926095	-0.0377303401474089	0.0388630714051707	0	0.00868215019116208	0	0.01489196314119	0	0	0.012678782096093	0	0.00585115780024158	0	0	0.00325861867148438	0.0101252235331239	0.0119190186692271	0
Cell Biosci	35	-0.0490905558154451	-0.152357708127988	-0.0204664975956515	0.0706568821974967	0.0225045382788257	0.231773396108804	-0.0337426870846185	-0.0322262730253111	-0.0614051312849696	-0.0501875747929826	0.048061740163682	0.0756407391521052	-0.200863491163583	0.0463987072959696	0.0468368717884166	0.00916253256429616	0.0258781947461484	0.0141446749074854	0.0237450847342342	0.029576424380466	0.0513052684536538	0.0385824698085797	0.0312161305640029	0.0331360112393241	0.0106811761352369	0.020576756810485	0.0205525573067742	0.0928290880538593	0.0590182837083381	0.0441734144248186
Cell Calcium	21	-0.237744162459653	-0.0513603921587104	-0.0427805939157786	-0.0224154589325678	-0.0764940617799961	0.0757149873108127	-0.129578872165401	0.166975834572068	0.054271650293736	-0.0382275301169069	0.108318310745681	-0.0119582843173603	-0.100660081270103	0.0138899386020239	0.00845717895720914	0.00216255687997408	0.00840680795468893	0.016207718049889	0.0196598315036006	0.0350705419846103	0.0279006428346363	0.0123544686896005	0.040190124935597	0.0633387831876152	0.0204462450220031	0	0.00643374855086276	0.0401548780901874	0.0282285943703755	0.0209001937003852
Cell Chem Biol	33	0.0182681737069939	-0.113605062861611	6.17983223112261e-05	-0.177435297686551	0.0796359330944019	0.0522628563734089	-0.232657359256668	-0.196732550116698	0.141376624231496	0.16227901631315	0.169353177990295	-0.0735540974918126	-0.0400885163062277	0.0937847123310809	-0.00743473999621465	0.00260823406778636	0.00831541401982081	0.0357001014246844	0.0105487421612696	0.0820931326959161	0.0305830395117539	0.0462868496954561	0.0946274903066146	0.00200338555116967	0.0598315878728521	0.0299428780917957	0.0103393497450402	0.052347034572487	0.0443020543169797	0.0345003551335758
Cell Commun Adhes	2	-0.642146262858822	0.084783115782635	0.0283815072703047	0.0294162773698898	0.00142601194499762	0.000834637427161799	-0.000735413519147239	-0.00756343912784275	-0.00209575492746074	0.000554345891733282	0.00227577554949619	-0.00708020586325436	-0.00272556945417921	-0.0207646117342067	-0.0305767759502707	0.020975175753132	0	0.00835050471666586	0.00398517323496633	0	0	0	0	0	0	0	0	0	0	0
Cell Commun Signal	33	-0.00811697371389748	-0.145106934982702	0.1215498037701	-0.157052924809996	0.201551369253835	0.0874489270137087	-0.142575544467499	0.0124846642952373	-0.182921259735517	0.0972167694575892	-0.0241587591692996	0.162453913022869	-0.0357817377420429	-0.166490179788679	0.0554534654291123	0.00675539448048615	0.0211803793118999	0.0232580653235317	0.0570878728652096	0.00935556069791241	0.0140960253147328	0.0907913989561293	0.0755611339704083	0.0229054797527931	0.00462263274101724	0.0307148973684385	0.0250908772912199	0.0566517454411637	0.0261988145909078	0.0742610663065898
Cell Cycle	333	5.93353603179776	-0.846350212684913	-1.73463849544186	0.0433839091806304	-0.847096486111559	-0.235056909200009	-0.854894596147876	0.163539897750036	-0.109819175900473	0.227620473081038	0.100596180246445	0.15030371675743	-0.339517763836681	-0.172648278384366	0.255099981268693	0.119474516962986	0.222414641720685	0.26697993908378	0.354199212284322	0.34121462767933	0.384685847841015	0.448422690106408	0.373563485951891	0.517581958138215	0.571349691866773	0.223970449822008	0.436024509010755	0.481051024066978	0.394616399285725	0.110991653644293
Cell Death Differ	31	-0.0723201105859122	-0.104164092326349	0.0262924392699935	-0.0985393344009902	0.207356936170697	0.0394251056993428	0.188147198414703	-0.0271762700652283	0.077221657546913	0.0484766410176123	0.0205143426545644	0.148129496825275	0.0048067705687451	-0.0415746366430202	-0.149826923059771	0.00288542352767993	0.0219706567428938	0.059424140046525	0.0317951380929083	0.00999245282476402	0.0163741016303524	0.0231252554690913	0.0481689650557561	0.0157878592484459	0.0151406273886267	0.0865526518841227	0.02606479361038	0.0552551057846916	0.0219166391331629	0.0502306145172166
Cell Death Dis	117	1.33089252291458	-1.11867184375465	0.511381214930024	0.455106566845476	-0.492709939284729	0.0942865082529089	0.147283620860343	-0.210863913837095	0.0764197582531694	0.340048136706784	-0.0305432095182832	0.034964231420818	0.0992516245011347	0.0569985120789647	0.0558443858815753	0.00786569090742451	0.0505457892144541	0.0612781199118218	0.0478910124042386	0.0884532513763457	0.0464443762286237	0.0738173491820278	0.0519845603504986	0.0798555943496948	0.197570251022061	0.0858058309886475	0.146488400205209	0.156227086681292	0.232257310534103	0.336259854393661
Cell Death Discov	15	-0.414469864912648	-0.0721403314255726	0.012843649496777	0.083697621343943	-0.00924296076625671	0.0131288086524757	-0.0117143007231083	0.0246510521981504	-0.0907789603558554	0.0283491301502715	-0.046519077196154	0.00324244664001539	0.0466444008191429	0.0306767271331878	-0.027901641520455	0.00898936103705659	0.00351004024456349	0.0125730955371114	0.00181637147444043	0.00397690436075173	0.00750014352152953	0.0249977217319559	0.00664299585712348	0.0188943735629	0.00817849800880125	0.0104709711039793	0.0321922921173603	0.0130040994063738	0.0307700940332812	0.0267528485167719
Cell Discov	40	0.0681248717323928	-0.22030401864899	0.0513102309338485	0.0502481125831271	-0.189903957130782	0.0905277339054329	-0.0385743986553505	0.228349038865088	0.108108591874864	0.00655567033570502	0.0864122720673658	0.0250457953221175	-0.043928901300363	-0.0343117688818513	-0.00294769766682829	0.00143527613196702	0.0230900117824526	0.033035872816093	0.038209833687156	0.0388292639386491	0.0241849062935824	0.00829384184907089	0.043767872351656	0.089939001999803	0.0497069804533849	0.016803218451445	0.033286499463413	0.0605584516770211	0.058457967073058	0.0799083687315827
Cell Div	98	1.33542291053901	-0.334870821781328	-0.283661917308828	-0.040349661525813	0.258202732839642	-0.0887616795839613	-0.0659728866576586	-0.299419134873979	0.120676914960339	-0.164667017233631	-0.154814570618008	0.29255039937185	0.0821430415277843	0.0596703034912713	-0.174723313710449	0.0531762883541422	0.0496062120350965	0.105952968346912	0.0821105109532705	0.0615506812499217	0.16151202296125	0.110357541800291	0.150664303450583	0.0629791842759008	0.123475203055982	0.160843412997989	0.167286564295102	0.144011732173977	0.0884393839623571	0.0907461130455219
Cell Growth Differ	4	-0.617364861653858	0.0525314411264216	-0.0131194852459941	0.0366187497490352	-0.0152635250971126	0.0522773630306373	0.0138882835081293	-0.0235576961169924	-0.0122394429203738	-0.00856837002806638	0.00483532913907523	0.0454251620255673	0.0319677350131006	0.00455292575978627	0.00542962723082976	0.006991725251044	0.0115382454999488	0.00278350157222195	0	0	0	0	0	0	0	0	0.0130344746859375	0.0135002980441653	0	0
Cell Host Microbe	57	0.451418362217374	-0.358539395882515	0.0387964245599727	0.00600372036219851	0.00644779920470488	0.180292057160733	-0.0601531284457771	0.00246395603843634	0.158684055512768	-0.233149245873666	-0.0685013517070471	0.239130697265361	-0.25810357036117	-0.0435172599804948	-0.0513938388951715	0.000825897545279574	0.0217481056989507	0.0446084078762544	0.067056647676864	0.0153832340286692	0.113263482665312	0.0266150092351976	0.0832407341658607	0.0669278518110792	0.0493212554025898	0.0556807441856047	0.0485723446465188	0.126641297969761	0.0718956742053284	0.110043995833344
Cell Immunol	4	-0.606315646846665	0.0231335860601016	0.0715923376427563	-0.0230720102363271	-0.0303814016027132	-0.00136657764094797	0.0044601263457888	-0.0258322677015498	-0.009556950933765	-0.0718125706596901	-0.0243965811556289	0.00340652859305579	-0.0260725471193782	0.0265547100034341	-0.063096580518258	0	0	0.0167010094333317	0	0	0.0204170573641637	0	0	0	0	0	0	0	0	0.0183777565296491
Cell J	2	-0.629264216267355	-0.0149492035315364	0.0890025649208343	0.00960332336519236	-0.0253793817541849	-0.00595174956604669	0.00426423015919025	0.0217154840846871	-0.010499856937746	-0.0317666287294542	0.0105015117469842	0.0121518643271133	0.00072907780335136	0.00122497245557044	0.000131942165285227	0	0	0	0	0	0.00408341147283274	0	0	0.00702138936028989	0	0	0	0	0.00119190186692271	0.0257288591415087
Cell Logist	19	-0.272402395182657	-0.0468291911137053	0.0185008947574017	0.00260034950691624	-0.0727261339380506	-0.146534456435697	-0.0442666316666664	0.109308747073887	0.0961276281235014	0.0840964278909448	-0.0264033223377754	0.0367861691632033	0.0302468330614047	-0.0614237344770822	0.0408692238534535	0.0157659393816706	0.0163020977982305	0.00991048810707187	0.0280816712764542	0.00432579195222235	0.0048696173308823	0.0151376276500015	0.0356488310160253	0.0444147672962063	0.0525411564408862	0.0218681377007093	0.0200953155160912	0.00211369955910994	0.0219555359621881	0.033228568816199
Cell Metab	89	0.899952559499102	0.077111640701671	-0.133338489384477	-0.048858751252638	-0.236070571447252	-0.137546870625224	0.089820700304663	0.181670694790649	-0.0696710580114972	-0.128715607327021	0.0537807702777749	-0.364024562047381	0.0125512058508791	0.00610822849611379	0.0730227176342553	0.07129269826414	0.0933672997388497	0.090608297925171	0.112365286441713	0.143911139283921	0.101797639981838	0.0822884670701711	0.0346340601826414	0.136123264114604	0.0992643704374536	0.0720583257793992	0.082421429775361	0.0366686708845586	0.0884399262549734	0.0529752034605364
Cell Microbiol	90	1.08899427511298	-0.49271302985253	0.238532296286689	0.00549013892708504	0.121044464088138	-0.110086217554388	0.240144745142555	0.152460860990759	0.122058534565218	-0.20087720771976	0.0309626166331445	0.0341973783810548	0.0686475101609737	-0.0743420812866455	-0.0489006587063658	0.0430268465712856	0.0472724912653633	0.077027868594699	0.104041154137764	0.0846890053972663	0.101700491730734	0.0599696130082341	0.0867381013051817	0.119167250834805	0.0794992381688895	0.157809580773917	0.102361048455352	0.0890048937094283	0.094363243802259	0.203941912577793
Cell Mol Bioeng	6	-0.545365645608518	0.00066302662800852	-0.00525904839079833	0.0261634367284819	-0.0457996031430799	-0.0348270805192082	-0.0279108361277061	0.114789122332693	-0.0344559110677901	-0.0998923475562984	-0.0231807415497031	-0.0185066709812746	-0.0875941073220982	0.0661102785172205	-0.00600759826702777	0	0.00162256577343029	0.00208762617916646	0	0	0.0306255860462456	0.0063393910480465	0	0.0351069468014494	0	0	0	0	0.0139055217807649	0.00765739855402047
Cell Mol Biol (Noisy-le-grand)	11	-0.513115756347942	0.114367329887526	-0.00382590386641169	-0.0509227962049857	-0.0806563809756829	0.0344898729642938	0.041147263048324	0.136136082679088	-0.0106577871453604	-0.016102963899518	0.0636746135023908	-0.0745587769975607	0.00992482803319756	-0.00835197061525727	-0.0210193650082652	0.0044946805185283	0.0217156898057883	0.0256778020037475	0.0168722918779094	0.0259305700973168	0	0	0	0.0351069468014494	0	0	0	0	0.00238380373384541	0
Cell Mol Biol Lett	10	-0.428517562187424	0.0038585647714209	0.041942238950618	-0.0416063347729703	0.116883854957705	-0.0212369818739102	-0.193922433780202	0.123779730387361	0.0109998873799201	0.0578948665979118	-0.00383708574610298	0.0690730900027889	0.0677306046988608	0.0282781607306519	-0.0116540590502713	0.020975175753132	0.00361600372364466	0.00656111084880889	0	0.00265954565100685	0.00145836124029741	0.025357564192186	0.0597869627141114	0.0280855574411596	0	0.00673133856684384	0.0170689549458706	0	0.00893926400192029	0.0183777565296491
Cell Mol Biol Res	6	-0.580823724613501	0.0844511312819365	0.0174658177536224	-0.0254641147752204	0.0412868078474707	0.0333742294949637	-0.0719261839239224	0.00998385122493118	0.0531448705184512	0.02515209080336	-0.0329565974407207	0.0532881061727929	0.0697500491643128	0.0283157810541487	0.0130944309767849	0.0124540106034221	0.0192419659028593	0.00469715890312454	0.000919655361915308	0	0	0	0.0298934813570557	0	0	0	0.0130344746859375	0	0	0
Cell Mol Gastroenterol Hepatol	6	-0.556245381295995	-0.0309544558809995	0.0178691946830567	0.0536640280159944	-0.0582530983661664	0.0453331459943754	0.0124066624437386	0.128229635547818	-0.0174581939173569	-0.00933900686160856	0.0579879574650708	0.0397055998037745	-0.0508461652577082	0.0039843936773689	-0.0108654219059896	0	0.00324513154686059	0.00417525235833293	0	0	0	0	0	0.0351069468014494	0	0	0	0.0202504470662479	0.0119190186692271	0.0183777565296491
Cell Mol Immunol	6	-0.575635687694435	0.0159581051857709	-0.0106375504107661	0.0184154212632425	-0.0269819532075194	0.0317380935413648	-0.0110322620549809	-0.0437520809363099	0.0188831574280515	-0.0202818059091614	0.011605857820779	-0.0925552713870076	-0.0227157638211071	0.0277855984945756	0.0248668900283284	0	0.000150936351016772	0	0.0055607068394879	0.0216530873192968	0.0125826051197753	0	0.000695197240861762	0	0.00743499818981933	0	0.00325861867148438	0.00506261176656197	0.0168852764480716	0
Cell Mol Life Sci	187	2.95668980168291	-0.728408162999197	-0.366328025371764	-0.205200193727957	0.814062767521283	0.134281269252059	0.0418528364679636	0.417190536049974	0.166324583965468	0.00713256944932613	0.134346396044035	-0.185997641425622	0.155728103275711	0.28058582293047	-0.162774615746914	0.0547282453688113	0.0988124914197136	0.177895522895688	0.152273286810473	0.24291306026806	0.179370095753761	0.190758742048764	0.292365002657335	0.246145995640725	0.0915044977060567	0.326978353901283	0.223408096670838	0.201608200591729	0.251094480767143	0.170311895020256
Cell Mol Neurobiol	2	-0.657768762022963	0.0569420807986216	0.0146849692816469	-0.00240955661135864	-0.0127537067012921	0.0130148942864356	0.0156817917468174	-0.00203374868438474	-0.00302431554526992	0.00503596477694156	-0.0064283792218106	0.00867408196553901	0.00287169788881531	0.0179991020268455	0.0222158458262195	0	0.0121151577749462	0	0	0	0	0	0	0	0	0	0	0	0.000794601244615135	0
Cell Motil Cytoskeleton	18	-0.390085030062188	0.0414297541006007	0.0311024147323259	-0.0851555094665319	0.0338988436792636	0.051367975212292	-0.0932219710099248	-0.0238401453841323	-0.0582692818547791	0.00612038279314592	-0.0774729769970255	-0.00202442577771122	0.120481923371236	0.0461819973610006	0.0078377034735898	0.00163868560571344	0.0283408155092492	0.0212241994881924	0.0120534011527753	0.0189134611873525	0.0153127930231228	0.0289906654945752	0.0351871186807009	0.00184773404218155	0.000993914688569599	0.00196330708199612	0.0342726647992086	0.000210942156940083	0.0122947552774949	0.0175383878419969
Cell Physiol Biochem	3	-0.619809211624035	0.0250431880453096	-0.00916456275089885	0.00771409334545128	0.000352836725101984	0.0327125542375051	-0.00387780520291502	-0.0250255611593521	-0.0546905119439069	0.0259449443850168	0.00991570181324363	0.0142510095036756	-0.0273360242296377	-0.00251700559478126	-0.0185450584545491	0	0	0.00709792900916598	0	0	0	0.012678782096093	0	0	0	0	0.00124137854151786	0.0121502682397487	0.00568991248376196	0
Cell Prolif	4	-0.570192290838282	-0.00690957962549712	0.0152471974005339	0.00908546435203087	-0.115421052914553	-0.0767542894473502	-0.0110503899705886	-0.0765020463250525	0.0669838556186444	0.055970394185089	0.0318637655822286	-0.0158509299327987	-0.00746387961598595	-0.0280357721585943	0.0312561916969464	0	0.000499251007209321	0	0.00570186324387491	0.00981986086525604	0	0	0.00199289875713705	0	0.0408924900440063	0	0	0.00311545339480737	0.00562333188496866	0.0122518376864327
Cell Regen	1	-0.654480185337971	0.0288489561288587	-0.00613503746365572	0.0216837332130546	-0.00644648234620913	0.00949112934567868	-0.00161212375367113	-0.00948629508931012	-0.00869156206075908	-0.0101454890456534	-0.0127146586747905	7.47806793550001e-05	0.0353909435586098	0.00195965862542301	-0.00118092650443536	0	0	0	0	0	0	0	0	0	0	0	0.00996753946571694	0	0.0014022374904973	0
Cell Regul	5	-0.554365457851617	0.04394471274066	-0.00981614077030715	-0.0338011057329121	0.118761705384376	-0.0426233244923292	0.135592911026936	-0.0135194594824331	0.0483855327455034	-0.00747092724592604	0.039227805559551	-0.046804931923722	0.0181646588887374	-0.0273157243056087	0.0168419602962903	0.0044946805185283	0.00649026309372118	0.00357878773571394	0.0170793138641415	0.0159572739060411	0	0	0.00332149792856174	0	0	0.0418838844159172	0	0	0	0
Cell Rep	503	8.83042895496511	-2.24421205481303	-0.780981361762161	0.673776200201818	0.186031633736501	0.635177610273604	0.232096226488227	-0.0476161873979805	0.518482093882109	-0.0214216204246791	0.143281885474628	0.216637254857548	-0.671391045163162	-0.225417608021609	-0.0426547608893538	0.262527012319423	0.259544981407313	0.388403415101672	0.512763561675833	0.465968608904482	0.532414413098154	0.420231947140104	0.500292400372512	0.553723239715996	0.54897660725049	0.608629219556199	0.553064080531865	0.81406262379276	0.718697918008285	0.575896917508598
Cell Rep Med	2	-0.632527726535782	0.03080985470207	0.0224116266356047	-0.00905984443414073	0.0115177233668514	0.00145424753202651	0.0312380177536327	-0.00365807751468802	0.00625763298093468	-0.0129907134415643	-0.00685915715310564	-0.0189449775917429	0.00107912120203064	-0.0474777441365384	0.0111754550156952	0	0	0.00115179375402288	0.0136045569055747	0.00220100329738498	0	0	0	0	0	0.00649922344384924	0.000449464644342674	0	0.000616500965649675	0.00570344168161524
Cell Rep Methods	1	-0.661874769981174	0.029115602153245	0.00830201567757043	0.0158038284651622	-0.00341341690225249	0.0104211160322508	0.00146426222602803	-0.00336787461995075	-0.00128214016029523	0.00830636978325612	-0.00881021295199086	-0.0145921816507003	-0.00802744075807721	0.00764668689655571	0.00161785687608404	0	0	0	0	0	0	0	0	0	0	0	0	0	0.00595950933461353	0
Cell Reprogram	1	-0.658060335907324	0.0184271503746837	0.0334935900497678	0.011687971871973	-0.0074741689607542	0.00694009195757581	0.00343750079497	-0.0039567350875332	-0.00367999182245923	0.000309410022658306	-0.00206127062770518	-0.00519245342941818	-0.00121120462778875	0.00261910689262356	0.00138511296626056	0	0	0	0	0	0	0	0	0	0	0	0	0	0.00357570560076812	0.00735110261185964
Cell Res	52	0.336037417700005	-0.0232970223291922	-0.199484341249188	0.00640002181624243	-0.0596759231753963	-0.260520887297836	0.0381871145714565	-0.0726657949475454	0.0764950683114295	0.162973729228758	-0.0705650057091001	-0.000135697271105313	0.0414955340968721	-0.00946224404919804	0.00153696782923562	0.0433665694243574	0.048363318860547	0.0542318087805106	0.052222168075312	0.0392003811984965	0.0433683343432569	0.063474532110224	0.052411687922965	0.0528263077021252	0.115118973942988	0.0786090441582385	0.0664075608871508	0.032524164178178	0.0588231027137462	0.0167391569265046
Cell Signal	48	0.389391574413557	-0.287422778368319	-0.232172015655361	0.146865373655222	-0.0853473495635683	-0.0744060174665773	-0.00216289297584152	0.53957531039978	0.094596464613133	-0.314512108982161	0.0607207385704582	0.0552758267673562	0.0135053864753162	0.0289604945536522	-0.0012135987522195	0.00600373963073181	0.0135149774737777	0.0198131525672027	0.0508990570683189	0.0399341589312541	0.0815033382700912	0.0128182814074054	0.0513299046574521	0.180808601420692	0.0412499418800553	0.0681115559485014	0.0891727037317548	0.0612558374311369	0.0580172812086993	0.0583265824618882
Cell Stem Cell	10	-0.520149836033269	-0.0526536214632404	0.0234619391853112	0.0849366828433752	-0.060144079518616	0.00844221792516748	-0.0139835528879079	-0.0323989530367341	-0.0200728237678978	-0.00107377370761121	-0.0651683218061402	-0.0273876709393035	0.0921127350634241	0.0323940744306076	0.00192109965026815	0.00286025123906346	0.00302878944373655	0.00303654716969668	0	0.00624564269010639	0.00680568578805457	0.0050715128384372	0.000679397303569447	0.00319154061831359	0.0136308300146687	0	0.0333592269884254	0.00096430700315466	0.0231720553045169	0.0222722189697752
Cell Stress	13	-0.367877666822673	-0.0703843316547073	-0.0599219117714427	-0.0163078548812427	0.198286980630892	-0.0419116354728233	0.0566620917840193	0.0696732614532335	0.149240042195412	0.0612597101675876	0.0206447189755523	0.0102230248124088	0.00489229352821423	0.0465260693712517	-0.010213567277999	0.000572050247812692	0.00320333818602981	0.00586878544679935	0.00810973917011359	0.0119012200771563	0.00522224324008015	0.00189461346095026	0.0440592068140169	0.0221745582543246	0.0105948724204925	0.0608000506801798	0.0108275011311595	0.0142804709381542	0.0269445436807967	0.00585764943809252
Cell Stress Chaperones	28	-0.0651800486288253	-0.0219227528165717	-0.0802780923931496	-0.0886065878918842	0.366476350052383	-0.146443287788853	-0.00935654265319052	-0.0752697076719699	0.0528529078464329	0.155502540964554	-0.0227565777193829	-0.0670471253505819	0.0232922673285247	0.0351508113733353	0.0426642467114819	0.0326932087988783	0.0143536338653088	0.0142664585333544	0.0301122375138787	0.0374482101873431	0.0198280198001014	0.0600065241335722	0.0736164034746536	0.00506495267277155	0.028422014443502	0.0903598393932561	0.0240967566231883	0.00915857522487783	0.0427531250618092	0.00263405186180917
Cell Struct Funct	18	-0.402852399331114	0.139512871879236	-0.00609764900578018	0.103473142352136	0.000813723212247225	0.0508163962262262	0.0696659688928402	0.109954590001295	0.0108820976657138	-0.00696678299590393	0.0239663913933135	0.0322029838036428	-0.0535266578767826	0.0447979960886216	-0.0538083568249368	0.0524379393828302	0.0314729396916185	0.0270998806998814	0.00689676432587913	0.00598397771476541	0.012526715403638	0	0.00427049733672225	0.0351069468014494	0	0.0183880468167441	0.00781570841427009	0.0236255215772893	0.0199619337061851	0.000448237964137782
Cell Surf	26	-0.168864941565069	-0.0929334193752181	-0.0383268238557908	-0.00994864283674884	0.0916115795163429	0.0664963279030368	0.111805599816343	-0.0662452556310755	-0.172569939657124	-0.0163595654878193	0.0814220281678431	-0.00126533406331118	0.0327205050763191	-0.0457445361228427	0.0274375520238078	0.0010419794806905	0.0171202122235631	0.0198939882281217	0.0307537504605939	0.0397717604696949	0.0164180368709063	0.0539544969858031	0.00638054531061317	0.0176719996211095	0.00654460469026855	0.0468453096086288	0.0382128904180691	0.0500130939403122	0.0223341325504104	0.0354684058506226
Cell Syst	47	0.197911885111975	-0.239863774064003	-0.131059374439904	0.191969966934013	-0.129844390449468	0.292260154965403	-0.0710816443410619	-0.114242397553659	-0.0409687803101868	-0.0245161423012244	0.0254116425407224	0.17435318435582	0.109122882924523	-0.172195160008991	0.0579927159018358	0.0180446734784409	0.0230909697434822	0.0205784233544665	0.0576424829215996	0.0354835538129904	0.0262369261239134	0.0382979263754928	0.0381314768002122	0.037555122136268	0.0512132000045066	0.0117831509697601	0.104388857091544	0.123723381797087	0.0546138406072611	0.0631030260630658
Cell Tissue Res	8	-0.515891884747448	0.0220585042371317	-0.0323492399660978	-0.0119663208744799	0.0558505785477088	0.0278043834201949	-0.107938343974602	0.0173179333235272	0.0474213797634248	0.00859164211368921	-0.0662681551610523	0.0374090953495843	0.107082272615849	0.0301733482950778	-0.0458411918994909	0.00524379393828302	0.00249044979177674	0.0127523211564587	0.000915199667332386	0.00027832454487281	0.00641000638177235	0.00405426171677394	0.0372509854895093	0.00581713944093786	0.00194160078697317	0.0038352975555273	0.0306411197558958	0.000843768627760329	0.00847151181577332	0
Cells	442	7.91283653628585	-3.73345232641761	1.12980777207982	0.547508442244464	-0.163079775127439	-0.39828233380868	0.172079951215243	0.880886799888268	0.202518222057527	-0.0607487245447139	-0.00603988652430541	0.0597089830795583	-0.214911946134624	0.0248933914815221	0.242742015931705	0.0535153548446688	0.142409595666924	0.225085573253115	0.381205804862502	0.373384185045013	0.441648566618612	0.417881101953791	0.446245493153494	0.644797170758181	0.518796730637499	0.564630087313176	0.473238000699236	0.496572448826519	0.718059691407028	1.08290630984596
Cells Tissues Organs	1	-0.661874769981174	0.029115602153245	0.00830201567757043	0.0158038284651622	-0.00341341690225249	0.0104211160322508	0.00146426222602803	-0.00336787461995075	-0.00128214016029523	0.00830636978325612	-0.00881021295199086	-0.0145921816507003	-0.00802744075807721	0.00764668689655571	0.00161785687608404	0	0	0	0	0	0	0	0	0	0	0	0	0	0.00595950933461353	0
Cent Eur J Immunol	2	-0.635219062785028	-0.00639129500504921	0.0523475080179306	0.0238565947067929	-0.0168810936805958	0.00791385462401311	0.00276633892611127	-0.0103655461580262	-0.015354937640144	-0.0246012259500042	-0.0089907393575905	0.01550003560808	0.0579225992571072	-0.00526006585148486	-0.00175999491377564	0	0	0	0	0	0	0	0	0	0	0	0.0130344746859375	0	0	0.0183777565296491
Cerebellum	1	-0.637328822365305	0.0309258218070003	0.00794599354391269	-0.015215753028897	0.0153583777253549	-0.0233154454508697	-0.0230615109220536	-0.0198534261190329	-0.0933871546314248	0.0242812440926645	0.00398461416493563	0.00364040466240725	-0.0113416020814167	-0.00330576264417881	0.0131763255996508	0	0	0	0	0	0	0.0228218077729674	0	0	0	0	0	0	0	0.00183777565296491
Channels (Austin)	2	-0.630891307366932	0.0232270342491686	-0.000795310640378915	0.015861102672015	-0.0420817049295066	-0.0182041349361407	-0.00274694180139425	-0.0305104280999959	0.0145634947023376	0.0146713108588586	0.00625321171445286	-0.013716053252172	0.0191100467155511	0.00399749855120211	0.00883822910951954	0	0.00121692433007272	0.000521906544791616	0	0.00498664809563784	0	0	0	0	0.012778903138752	0	0.00543103111914065	0	0.00347638044519122	0.00229721956620614
Chaos	1	-0.63505044393778	0.0365200040217298	0.0126348733489149	-0.0355708967723122	0.0405315485057393	0.0135096040877991	-0.0649109654163376	0.00801933535265329	0.0466869659621335	0.0161821766303368	-0.00686729440742051	0.0177731255365296	0.0101962734316693	-0.00387626511463903	0.00431489966286042	0	0	0	0.00298887992622475	0	0	0	0.0224201110177918	0	0	0	0	0	0	0
Chem	1	-0.654433142845711	0.038749678083373	0.000826238221658473	0.00605149645138391	-0.00651946439379502	0.00888018934664127	0.00368960187643104	-0.00663450178290768	-0.00482181097102648	-0.00998586889946866	-0.0108171293673946	-0.00466829601908851	0.0175835441566515	-0.0175114298614875	-0.0012867304606278	0	0	0.00167010094333317	0.0047822078819596	0	0	0	0	0	0	0	0.00521378987437502	0	0	0
Chem Asian J	1	-0.628707773892171	0.0337700976423651	0.0143944142386267	-0.0455817922194901	0.0551492645040137	0.0150269940537676	-0.0892883510391046	0.0114371048046354	0.061757938939399	0.0250342510001206	-0.00479393086050493	0.0285237569866433	0.015308707687175	0.00965906371639672	0.00119976217181937	0	0	0	0	0	0	0	0.0298934813570557	0	0	0	0	0	0	0
Chem Biodivers	1	-0.639384838719226	0.0260529974450152	-0.00689212896909899	0.00600820516945044	0.038654972289316	-0.0206093649272922	0.0503407065677536	-0.00946592857891517	0.00732503817330049	-0.00369737235695303	0.00418359306759211	0.0037241590027624	0.018560040773424	0.00680029644378721	-0.0145235474039738	0	0	0.00278350157222195	0	0	0	0	0	0	0	0.0157064566559689	0.00434482489531251	0	0	0
Chem Biol	58	0.4003875190734	-0.0265984682241257	-0.0353242618041066	-0.0174120208383907	-0.142668370341243	-0.0241966547589601	-0.312565087387631	-0.2254509750979	-0.0871458864024444	-0.00208456442265029	-0.10580763921518	-0.150498876736717	-0.00255595095542902	-0.0710252507055005	0.032348899751892	0.0611002365215884	0.0243776707358612	0.0525682203702331	0.0733864426588792	0.0764726814169369	0.0829971970053949	0.0904310533289537	0.067016612750825	0.0260996226015702	0.0901481342526779	0	0.0736325852759269	0.0455455629903551	0.0698454226783379	0.0484591571798537
Chem Biol Drug Des	3	-0.635251036063268	0.0432345763953666	0.00988466739543815	0.00173262422304899	-0.0128638008904686	0.0249207975932749	0.00614204022928124	-0.00248204866031442	-4.18867786830808e-05	0.00459241795701641	0.02641160351179	-0.0496079699771914	0.00663322322617955	0.0270660536650067	0.0230437580760795	0	0.00649026309372118	0	0	0.0139626146677859	0	0	0	0.00206511451773232	0	0	0	0	0.00635388862881592	0
Chem Biol Interact	15	-0.413468306252355	0.133383984443624	-0.0253286614346553	0.0410657168741562	0.0217648327175056	0.0619363410602394	0.00209786056294866	-0.10144391743859	-0.0957766741813034	-0.0429982690233472	0.0259788923482246	0.0894291109709448	-0.0439212931670263	-0.0098002119045706	0.0619422140472679	0.0409015927186075	0.0344602064261863	0.00544771021992011	0.0153713824777273	0.0102582475110264	0.0233337798447585	0.0295838248908837	0.00427049733672225	0	0.0058417842920009	0.00785322832798449	0.0152068871335938	0.0380901266246091	0	0
Chem Cent J	3	-0.646975208871123	0.0122414486393963	0.00819357517435665	0.0371104314968053	-0.00211237746685168	0.0252439864617239	0.0022481553437748	0.00158310740782742	0.00194001123819423	0.0307346848261033	-0.0327043501096039	-0.0397661358720025	-0.0237643157458706	0.0218448476677132	0.00334576784068665	0	0	0	0	0	0	0	0	0	0	0	0	0	0.0178785280038406	0
Chem Commun (Camb)	13	-0.448850680642974	0.0286933389819025	-0.045578286459635	-0.0174536176923747	0.0445409871696905	0.0457145828325196	-0.0304175561415001	0.124434123905865	0.0671832379636272	4.26875145031483e-07	-0.0572711497463673	-0.0442637471809808	0.0701904532412799	-0.0595015102322899	0.0617326444006526	0.00170068992592963	0.0149379071204694	0.000902757266666578	0.0337175403432029	0.0124745355535321	0.000551812361193613	0	0.0298934813570557	0.0264695233820452	0	0.0112188976114064	0.0233695102235969	0.00064287133543644	0.0184179773687498	0
Chem Pharm Bull (Tokyo)	1	-0.663666076729468	0.048542506833049	0.0117505016716865	0.000339532076407382	-0.00876563628622038	0.00784022837481238	0.00887082452705444	-0.00397932019762382	-0.00307852466969849	0.000546782714824935	-0.00113401528646219	0.00461491159584816	0.00202661788877417	0.00938954479550802	0.0121896605195666	0	0.00649026309372118	0	0	0	0	0	0	0	0	0	0	0	0	0
Chem Phys Lett	1	-0.653246851088749	0.0305646926196211	-0.00854741590344305	0.0213880798923502	-0.00750572443696726	0.00908091130313217	-0.00151965600219234	-0.0106971072933832	-0.0102538515008623	-0.014334823453137	-0.0127540255619494	0.00459016665919151	0.0445028256492365	0.00104432568392509	-0.000748295063237795	0	0.000590023917611016	0	0	0	0	0	0	0	0	0	0.0118495224417614	0	0	0
Chem Phys Lipids	10	-0.511582643059424	0.0263400100705387	0.0790655021976731	-0.0586452525531205	0.0235169370179715	0.0483210071882565	-0.067591463252165	0.0259130861067295	0.0448469422283749	0.00886145011889153	-0.0273477263481355	0.0240837259511139	0.0284826824687062	0.0103083679044581	0.00833784116093858	0.00343587855391997	0.0166378474608704	0.0102693893196571	0.00987831266823478	0.00685694917386984	0.00674921706947936	0.00385559769108275	0.0316953081232679	0.00553028785635735	0.000486755074667836	0.000361760997834217	0.00658478644402833	0.00353980556404446	0.00767136310876892	0.0212134641232025
Chem Res Toxicol	41	0.230519796036329	-0.230596274803134	-0.326860537994792	0.139723114823874	-0.0440886407832325	0.217824212008759	-0.0761151414233103	-0.0477413237846439	-0.0456168509073394	-0.196646010763256	0.108562717946	0.231827582124843	0.171030414516671	-0.116149018811349	0.0485005857081816	0.000735971079057262	0.0136485048365595	0.0121422676184634	0.0479199444004026	0.0442892670846022	0.0493635356872909	0.0402052634632698	0.0460367008946677	0.0639106726662688	0.0425045321275078	0.035059055035645	0.124575904253111	0.12747929411522	0.0230897908955864	0.0323760184477006
Chem Rev	67	0.595994107295172	-0.201662617627477	-0.0656092763957952	-0.0758074591876369	-0.0798967449451485	-0.0748632821998634	-0.0653557866571418	-0.0546819392610952	0.0546162485548588	-0.0403011255059659	-0.0871088896122355	-0.0545836158752111	0.0216151839347216	-0.00552351923483676	-0.0180068220503719	0.0150022769542808	0.041245855996266	0.0675839438831137	0.0740821317054715	0.0699718096343773	0.0880352384179337	0.0675408731112967	0.0761603435467955	0.0656035594650692	0.0948919437484929	0.0644229715280463	0.0830768637869513	0.0574338298615454	0.0776033395840611	0.0768595607323897
Chem Sci	28	-0.0783546921356978	-0.0346343417199743	-0.00609437033513778	-0.0440834663180742	-0.124985225044475	0.05006497042609	-0.120575771788726	-0.0655048905689644	0.034694368756704	-0.187688253025893	0.156503555247207	-0.0231128361573181	-0.195856341417063	0.0551727982132084	0.00305933627842141	0.0176462957799847	0.0123825019455247	0.0253723245006943	0.0223237246467182	0.0596504535589383	0.0779794818448971	0.0236467798151433	0.0302428856846057	0.0416268083502902	0.0412819423301397	0.0050822124772781	0.004164260743819	0.061769584017329	0.0205667568898437	0.0367555130592982
Chem Soc Rev	11	-0.430236371046039	-0.0219424486090378	-0.02876017037137	-0.0530847209205872	0.133066966071817	0.0170535291300689	-0.109586914200735	0.00453611627294467	-0.00645733425067207	0.020113007212111	-0.046839534077172	-0.00046219657559406	0.0480002905648883	-0.00937041691072013	0.0362080285130338	0	0.00177007175283305	0	0.0170275583675834	0.0111700917342288	0.0107034876484858	0.0268175451608271	0.043073789046303	0.00638308123662718	0	0.0157064566559689	0.0223758482108595	0.00705697397763185	0.0158920248923028	0.00612591884321636
ChemCatChem	3	-0.593402712966184	0.0231548558461326	-0.0250661582976538	0.0191346110504406	-0.042297898151829	-0.00845849269493388	-0.00698388725951816	0.134226030027453	-0.00952416703231071	-0.0224604203543971	0.0753991191797941	-0.0520836663124949	-0.00702881335107813	0.0230942809137498	0.010271155296239	0	0	0	0	0.0159572739060411	0	0	0	0.0351069468014494	0	0.000747926507427094	0	0	0.00586491394834982	0
ChemElectroChem	1	-0.635559071734818	0.0347455313690578	-0.00303536410128099	0.00192761279346412	-0.0342336218803685	-0.0345927118155243	-0.0127063188926813	-0.038592206493599	0.0154575319062887	-0.0392378425574342	-0.0126415111980678	0.00056533397084395	-0.0298766065017078	0.0188160086500438	0.00242962389284168	0	0	0	0	0	0.0150441475314891	0	0	0	0.010761181590528	0	0	0	0	0
ChemMedChem	7	-0.571918070930419	-0.0239875940991281	-0.000430927012911978	0.0562875671442796	-0.0293500880188912	0.0610149574304198	0.00552368009490253	-0.0396302243738808	-0.0026107184170001	0.0600115916663179	0.0075703240049109	-0.0158416575519246	-0.0591134028062081	0.0132214872069661	0.0210996892980512	0	0.00324513154686059	0	0.00132839107832211	0.00576234891051483	0	0.00563501426493022	0.00037839849819058	0	0.0102231225110016	0.000596447721112746	0	0.0202504470662479	0.0248459571661437	0.00663641208015106
ChemSusChem	2	-0.590561054959592	0.0231114865179926	-0.0270385242308096	0.00490788626453855	-0.113610798182102	-0.113183089306292	-0.0228066551670241	-0.0892571376347578	0.0632818680384329	-0.00378634428797525	-0.00848635819634853	0.0105416459111444	-0.0420221091696661	0.00343491808092428	0.0154870794397602	0	0	0	0.00181144237953016	0	0.0173235638241389	0	0	0	0.0408924900440063	0	0	0	0	0
Chembiochem	52	0.346663000246497	-0.256322236576675	0.111164404263126	-0.0305377327228868	-0.145136847466669	-0.180588825051126	-0.072469269173434	0.049164672673499	-0.213551179434593	0.144325760854659	-0.0119699985721678	0.069866744778958	-0.168035699547257	-0.0901647203436826	0.0808083486841342	0.018428190125966	0.0352812435867818	0.036242243054958	0.0573383427933298	0.0254094597115771	0.0451755439590589	0.111961213291911	0.0412354198719386	0.0769328911945209	0.0903643848619512	0.0376493005135726	0.0277939600058124	0.0541313252454814	0.0681152942818497	0.106722257561462
Chemistry	13	-0.445593402262635	0.0392027245207878	-0.0715562651361812	0.00236863601677169	-0.0606767428935011	0.0322478309398379	-0.0140619782989559	0.0979140152261659	-0.0980076784077886	-0.0387105237937762	0.0462693129488192	-0.110413133449593	0.116166595254882	0.0120377205150936	-0.00356942177450454	0	0.00895938492285426	0.0167315686078866	0.0122154223071794	0.0369979268741237	0.00355079258507195	0.0181064881439188	0	0.0351069468014494	0	0	0.0335172206209822	0.000437847504135089	0.0106949032383335	0
ChemistryOpen	5	-0.532019789379719	0.00203382671170976	-0.0385545158151097	-0.0158224544896645	0.0484437815895882	-0.11223952830366	0.0244963996453556	-0.0674840059156902	-0.0907809548796887	0.0242391812985148	-0.0232521010108004	2.67494926421404e-05	-0.0331464787443471	0.0140739632563772	0.011582521330697	0	0	0.00238585849047596	0.00341586277282829	0	0.0136113715761092	0.0338100855895812	0	0	0.0159248640288791	0.0232369495732143	0.00539783830513535	0	0.00674537869741969	0
ChemistrySelect	1	-0.661874769981174	0.029115602153245	0.00830201567757043	0.0158038284651622	-0.00341341690225249	0.0104211160322508	0.00146426222602803	-0.00336787461995075	-0.00128214016029523	0.00830636978325612	-0.00881021295199086	-0.0145921816507003	-0.00802744075807721	0.00764668689655571	0.00161785687608404	0	0	0	0	0	0	0	0	0	0	0	0	0	0.00595950933461353	0
ChemoSense	1	-0.659490748685018	0.0224353197916442	0.0240467496601938	0.0132314180944189	-0.00595138693881605	0.00824547598557895	0.00269753633161676	-0.00373591241218978	-0.00278079744914773	0.00330826993288249	-0.00459212399931231	-0.00871735151239896	-0.00376729317664693	0.00450444939409811	0.00147239193244436	0	0	0	0	0	0	0	0	0	0	0	0	0	0.00446963200096014	0.00459443913241228
Chemosphere	7	-0.512390542146511	-0.002948174021859	-0.0505736513607975	-0.00319764549218264	0.0978336014800989	-0.0215224708031615	0.0759318572349584	-0.0208762847026281	-0.113971652151237	0.052615378111032	0.0458550803625394	0.0291830422604481	-0.0300739712514391	0.019114018478208	0.00150051821004607	0	0.00649026309372118	0.00626287853749939	0	0.00531909130201369	0	0.0338100855895812	0	0.00702138936028989	0	0.0314129133119379	0.00477930738484377	0.0185629098107272	0.0085419633796127	0
Chemotherapy (Los Angel)	1	-0.628287230888774	0.0263856130622464	-0.0206276353271101	0.0211754065745637	-0.033664182989332	-0.0111906059888868	-0.00387833805929059	0.105641125888277	-0.0114902958632313	-0.0200838230174349	0.0389633955191775	0.0110192665661456	-0.0170755288608717	0.0020149250214939	-0.00145511138691982	0	0	0	0	0	0	0	0	0.0270053436934226	0	0	0	0.00311545339480737	0.000458423794970271	0
Chemphyschem	4	-0.589704479324863	0.00620714180180209	-0.0273877672690032	0.0383654821449713	-0.0332030770810333	-0.0171741705320007	-0.0135600561181626	0.144639424171347	-0.0428244709078997	0.0114245991230539	0.0114414044960693	-0.0241093017710236	-0.0400186328951809	0.0148142277819188	0.0055665285418415	0	0	0.00028794843850572	0.00164903720067573	0	0	0.00845252139739532	0	0.0351069468014494	0	0	0	0	0.0148645232828866	0
Chimia (Aarau)	1	-0.642752715598728	0.0400469066824476	0.00423388368093364	-0.0018306839116694	-0.00661860144061827	-0.0102083293569506	-0.0129663544780548	-0.026588757010094	-0.000731068100980953	-0.0737793374570591	-0.0228905100106204	-0.00439757033185358	-0.0369604796843394	0.0311442999245965	-0.00253068277429585	0	0	0	0	0	0.0204170573641637	0	0	0	0	0	0	0	0	0
Chin J Biotechnol	6	-0.557247567884047	0.0138736293944788	-0.0432706078184854	0.0304720118498085	-0.0103288215463197	0.1124477373848	0.00958410946006351	-0.0645432775729734	-0.0074172813491382	-0.0691442654762095	0.0171453740287965	0.0632162145602435	-0.10633157942142	-0.0333266355784266	0.0186901441480502	0	0.00454318416560482	0	0.0131510716753889	0	0.0204170573641637	0.0025357564192186	0	0	0	0	0.00130344746859375	0.0405008941324957	0.00595950933461353	0
Chin J Cancer	5	-0.549928797407138	0.00979579252639244	-0.0480985274881422	0.0305884214669778	0.00969173574073651	-0.0458255310040835	0.0618043480276709	0.153918885783893	0.00225998405135732	-0.0211789498371218	0.0284083056523113	0.00358687961944823	-0.00764624311835302	0.0227256651627818	-0.0351583805370394	0.00136794624476948	0.00179144943100736	0.00847702751540326	0.00144915390362412	0	0.00278414418602232	0	0.000905863071425931	0.0388304108561488	0	0.0214178954399577	0.00600071969807147	0.00155772669740368	0.00762559897680787	0
Chin J Nat Med	1	-0.652427179994065	0.0264544672105348	-0.00565434920797323	0.0210170003073149	-0.00558872006415685	0.0254805684562834	0.00198255848238492	-0.014124175690761	-0.00540850826634797	-0.00391003736948304	0.00588437956880788	0.0106838136728071	0.00333818587558696	-0.00183619638726094	-0.000380568704275448	0	0	0	0	0	0	0	0	0	0	0	0.00434482489531251	0.00675014902208262	0.00198650311153784	0
Chin Med	6	-0.581929011888648	0.025609313917982	0.00998295056567734	0.00190545975036638	0.0104590441170149	0.016275780132545	-0.0257390599840793	-0.0154598123817138	0.00115793872816504	-0.0368631904937086	-0.0765732386323935	-0.0502281744008202	-0.0639900469815585	0.000436550074250492	0.00811377027727055	0.00185075080174694	0	0.00267216150933307	0.0138684028576828	0.000638290956241643	0.0204170573641637	0.0050715128384372	0.00597869627141114	0	0	0	0	0	0.0175279686312162	0.00147022052237193
Chin Med J (Engl)	3	-0.615400313055278	0.0363371412626542	0.00178743901752531	-0.0206765069882064	0.0149168420617203	-0.0135134696305245	-0.0185345786883941	-0.0176743807707871	-0.100818313334539	0.0376103662754371	-0.0168881317478673	-0.0149694862861905	-0.0222871285551286	-0.0192732074481042	0.00216070602049928	0	0	0.00536818160357091	0.0059777598524495	0	0	0.025357564192186	0	0	0	0	0	0	0.00510815085824016	0
Cholesterol	1	-0.641038263549714	0.0383478494545152	0.00815546506045944	-0.0218875490171767	0.0219478305909908	0.00118121067135623	-0.0338447625697946	-0.00313157988588417	-0.00769230472008801	0.0127720027240591	-0.00504245186847711	0.00578671669323083	-0.000276862098052038	-0.0119544633309622	0.0096653534060023	0	0.000360570171873399	0	0.00398517323496633	0	0	0.00704376783116278	0.00996449378568523	0	0	0	0	0	0	0
Chromosoma	105	1.18706702098743	-0.405434664012852	0.00624380782620947	0.149015812037882	0.237777565658916	-0.104088719835706	0.526335805918417	-0.0956639465140602	-0.102099681425367	0.251479670862425	-0.0352938130420188	0.0354323778216388	-0.0412255058170083	0.0197212321460795	0.0950322451772087	0.059967930216449	0.107381547985871	0.0731248930185042	0.0927596630562198	0.0744070425448158	0.0573674681174421	0.124932162324345	0.046827233513626	0.0748257153889332	0.105557530689617	0.207032322341319	0.0999063004851291	0.121347408455422	0.152932560742468	0.140439278872242
Chromosome Res	42	0.289890271179385	-0.314204594779363	-0.198627885556977	0.0893800883959545	0.243404072031393	-0.201929245301088	0.392973555088321	-0.122704274669795	0.0884243381024586	-0.000973473555865744	0.159647343658281	0.0657873186684979	-0.0636647184070332	0.0929176087509395	-0.065526497406363	0.0073413115135962	0.00919969038522702	0.0333601257372757	0.0187487741895911	0.047078341889279	0.0533491196179907	0.0438201885509321	0.021289399791137	0.0464776642836329	0.0709289976120442	0.165725223411418	0.0511044619591476	0.0834103165224262	0.0569743028970081	0.047912085228464
Chronobiol Int	1	-0.659598949029993	0.0466751217006601	0.0105731050706454	-0.00565196622941232	-0.0111946564867234	0.00807611916149116	0.00712303458846232	-0.00596679090203421	-0.00511438054784935	0.0024647166005525	-7.88235616423851e-05	-0.00355932679887153	0.000698886602387908	0.000987746362521605	-0.0296700953320697	0	0	0.00835050471666586	0	0	0	0	0	0	0	0	0	0	0	0
Ciba Found Symp	6	-0.571677511647111	0.0908621480626249	-0.00754967564713042	0.012323951188496	-0.0680717844846244	-0.0160304351506989	0.0163770305162921	0.172340272591169	-0.0205512070359215	-0.0103379199598552	0.0389541005477931	0.0201279587078358	-0.0124127217396798	0.0211910240014417	-0.050161729773414	0.0125411015866629	0.01392456445562	0.0189900988381799	0	0	0	0	0	0.0414900280380765	0	0	0	0	0	0
Cilia	4	-0.574204439275131	0.0184931059779172	-0.0447664512859852	0.048525429419861	-0.0656961765596658	-0.0266207585996518	-0.00618852207586657	0.21086444558213	-0.0241496499225303	-0.0339253980821868	0.0371312864464191	0.0114509430445138	0.00845825812347987	0.0177935535510923	-4.45410953441479e-05	0.0015731381814849	0.00484451780924188	0.00104381308958323	0	0	0	0	0	0.0511976307521137	0	0	0.00931033906138395	0	0.00497335243281439	0.00131269689497494
Circ Cardiovasc Genet	2	-0.642096988808917	0.0114029088727719	0.0731859283510222	-0.0028665531704304	-0.0193778929544312	0.00467475853637586	0.0107985198751639	-0.00659229038985998	-0.00833228066164563	-0.0154243981367178	0.0019601012676611	0.00998462460492447	0.00612924249781586	0.00166920438949595	-0.0124192573895845	0	0.00216342103124039	0.00463916928703658	0	0	0.00226856192935152	0	0	0	0	0	0	0	0	0.0183777565296491
Circ Res	23	-0.296028843385745	-0.173524834224216	0.246603003491709	0.0122197646616134	-0.0533438735119863	0.0636310417019769	-0.00903340452347117	0.0177396065524521	-0.094003276065791	-0.0390662114979273	-0.0544688804386663	-0.027286232088534	0.107458831446786	-0.0709836272633479	-0.0115983440745292	0.00154841557979077	0.00542599952190131	0.0206134769436597	0.0291708747539137	0.0190166313205471	0.0109657547106978	0.0243857189900431	0.0131399918052992	0.0149720802535593	0.00460396156093177	0.00373174497471222	0.0368161917959254	0.0108256422219745	0.0295354124468535	0.0945141764381953
Circulation	1	-0.64911282461409	0.0424700784785218	0.00851276377174699	-0.00731702227256635	-0.00697458607119468	0.0155138902696946	-0.00200831355097246	-0.0171681003251305	-0.000638180447497736	-0.0103895817791813	0.0464642797187435	-0.0492676119183019	0.0157080536019591	0.0118316183092514	0.0122849469571385	0	0	0	0	0.0159572739060411	0	0	0	0	0	0	0	0	0	0
Clin Cancer Res	14	-0.351925255833512	-0.0877084746618744	-0.0972824614663292	0.033482677870204	0.225777825059068	-0.155073875312559	0.242661653938951	0.0958338489130974	0.0723844717891231	0.0522463936488185	0.0190025698784941	-0.0549960584563532	0.0134070862544421	0.094302794313597	-0.0456251391871758	0	0.00266376648713194	0.0122801539950969	0.00184188678927016	0.0130965861469749	0.00606220750868727	0.00919987623048618	0.011387992897926	0.031618057678324	0.0102231225110016	0.0942387399358137	0.0148358228956402	0	0.033801399217751	0.00262539378994987
Clin Case Rep	1	-0.663666076729468	0.048542506833049	0.0117505016716865	0.000339532076407382	-0.00876563628622038	0.00784022837481238	0.00887082452705444	-0.00397932019762382	-0.00307852466969849	0.000546782714824935	-0.00113401528646219	0.00461491159584816	0.00202661788877417	0.00938954479550802	0.0121896605195666	0	0.00649026309372118	0	0	0	0	0	0	0	0	0	0	0	0	0
Clin Chem	2	-0.648242636623151	0.053959558301395	0.00900087480014219	-0.00722866516098834	-0.00911453866122172	0.0141307724062771	0.0141926195962745	-0.00242197041262755	-0.000577457195635414	-0.00681251199282427	-0.0134192035630688	-0.00706623485185162	0.00451525572890136	-0.0250198700649768	0.0208677058083285	0	0.00649026309372118	0.000463916928703659	0.00929873754825478	0.000886515217002283	0	0	0	0	0	0	0.00144827496510417	0	0	0
Clin Dev Immunol	7	-0.497069572202661	-0.00882704756773498	0.0320806098906636	-0.0459698607984668	0.10164028041799	-0.0702464981777915	0.155874043588208	0.0420984396574748	0.0134732878308901	-0.026067785534546	0.0641806183643349	-0.0442644176218553	0.0149006649624493	-0.0367056179188501	-0.0225996954098707	0	0.000556308265176101	0.0125257570749988	0.0179332795573485	0.0173250402408447	0.00175003348835689	0.00579601467249967	0.00085409946734445	0.0150458343434783	0	0.0471193699679068	0	0	0	0.0194279140456291
Clin Diagn Lab Immunol	1	-0.62194555486202	0.0270935591095796	-0.0247085563648934	0.021196798143849	-0.0422274941882711	-0.0269530213369049	-0.00659668915492932	0.143197404406629	-0.0140147705152171	-0.0260969073366366	0.0434575598205473	0.0073730786003402	-0.0152537538352365	0.00452774980450756	-0.00190993601712575	0	0	0	0	0	0	0	0	0.0351069468014494	0	0	0	0	0	0
Clin Drug Investig	1	-0.652204928524677	0.0287669111982783	-0.010577207660956	0.0234929346739446	-0.00737973325204195	0.00920497959596417	-0.00255870405511702	-0.0113688860029592	-0.0109713841839787	-0.0158229840699332	-0.0139160265894981	0.00458769216552585	0.0487504464252827	0.000209803772766793	-0.00204209062151825	0	0	0	0	0	0	0	0	0	0	0	0.0130344746859375	0	0	0
Clin Epigenetics	15	-0.432691217423689	-0.188617829163142	0.148415025693894	0.108959172550353	0.00877840031498845	0.137980343760524	0.088049075622518	-0.0584139667006333	-0.0209957607181867	0.0262602189335219	0.034339389400508	0.0617841252190745	-0.0665680383600788	0.00348166720075286	-0.0102324006662992	0	0.00165971242575242	0.00499156772326341	0.00159406929398653	0.00374041228096733	0.00419683956930033	0.00646130241435508	0	0	0.00227180500244479	0.0188930550736703	0.0078952868873749	0.0488756325918375	0.0376754928877568	0.0647027738551566
Clin Exp Allergy	1	-0.628707773892171	0.0337700976423651	0.0143944142386267	-0.0455817922194901	0.0551492645040137	0.0150269940537676	-0.0892883510391046	0.0114371048046354	0.061757938939399	0.0250342510001206	-0.00479393086050493	0.0285237569866433	0.015308707687175	0.00965906371639672	0.00119976217181937	0	0	0	0	0	0	0	0.0298934813570557	0	0	0	0	0	0	0
Clin Exp Gastroenterol	3	-0.609591593408341	-0.0329570449110631	0.131588851805492	-0.0100423305285114	-0.00648570167657327	0.000307864541153276	-0.0198600249094309	-0.00642417097721119	0.000646402052904664	-0.0329256854373004	-0.000740059333968591	0.0307243313867043	0.0201366051814615	0.00257136148260519	0.00281791833725546	0	0.0011453405459508	0	0	0	0.00600501687181285	0.00149162142306976	0.00879220039913405	0	0	0	0.00230020141516545	0	0	0.0367555130592982
Clin Exp Immunol	3	-0.63751644085811	0.0579998319301618	0.0120094593854478	-0.0186851002218296	-0.0161990786493872	0.0196237085425268	0.0185807347460099	-0.00200237304439408	-0.00270255148377147	0.00474503085795758	-0.0197729021637096	-0.0170215915243636	-0.00474121489439465	-0.0294108147481447	-0.0370851753833183	0	0.00144228068749359	0.0139175078611098	0.00929873754825478	0	0	0	0	0	0	0	0	0	0.00198650311153784	0
Clin Exp Pharmacol Physiol	1	-0.654078454074604	0.0447697231598241	0.00735625067977957	-0.00553821043077863	-0.00332159948908388	0.00895743418989343	0.00822119145196347	-0.00223397300329292	0.00147404703033721	-0.0103740464790147	-0.0130873850481673	-0.0144787688138113	-0.00514102933484803	-0.0444822516077463	0.0136603121359836	0	0	0	0.011955519704899	0	0	0	0	0	0	0	0	0	0	0
Clin Gastroenterol Hepatol	1	-0.642752715598728	0.0400469066824476	0.00423388368093364	-0.0018306839116694	-0.00661860144061827	-0.0102083293569506	-0.0129663544780548	-0.026588757010094	-0.000731068100980953	-0.0737793374570591	-0.0228905100106204	-0.00439757033185358	-0.0369604796843394	0.0311442999245965	-0.00253068277429585	0	0	0	0	0	0.0204170573641637	0	0	0	0	0	0	0	0	0
Clin Genet	5	-0.578791432056716	0.00311164656150152	0.0263180641025718	0.0119338859898778	-0.0260006620136776	0.0357579316001455	0.00175203562429219	0.0138750791675366	-0.00196393364480785	-0.0528236041219787	0.0204271901642214	-0.0283993387355459	-0.0399813260249034	-0.00559043691008992	0.0092357267539655	0	0	0.00167010094333317	0.00857984355292751	0.0102915992793713	0.0123487782851126	0	0	0.0103255725886616	0	0	0	0.0101252235331239	0.00817522434363649	0.0122518376864327
Clin Immunol	3	-0.577580325151062	-0.00327374547202977	-0.0530846421090459	0.041486643841693	-0.0952447364207549	-0.088796723299889	0.00708974144644034	-0.0832847540984497	0.0591704191333177	0.0513373108376321	0.00616073821134695	0.0281863166991674	0.0265558528175051	-0.0132943408650217	0.0117940215104885	0	0	0	0	0	0	0	0	0	0.0408924900440063	0.00673133856684384	0.0130344746859375	0.00578584201892797	0.00340543390549344	0
Clin Infect Dis	2	-0.640965804281641	0.0339712381642115	0.00574084692874969	0.00696885434459751	-0.00431958074715067	0.00678598763120794	-0.00198063495417228	-0.0119358739928044	0.00198256516392285	-0.0308625344466133	-0.0299360161082004	-0.0220251466834836	-0.0289191920034905	0.000430104544003822	0.00642877016314517	0	0	0	0.0059777598524495	0	0.0102085286820819	0	0	0	0	0	0	0	0.00595950933461353	0
Clin Interv Aging	1	-0.657106727388862	0.0157550374300434	0.0397914836428172	0.0106590077236756	-0.00848935697537962	0.00606983593890705	0.00393081043720549	-0.00410395020442881	-0.00427945473800023	-0.00168982991749115	-0.000374035046633766	-0.00284252137409766	0.00049285440478336	0.00136221189164052	0.00132692698880469	0	0	0	0	0	0	0	0	0	0	0	0	0	0.00297975466730676	0.00918887826482455
Clin Lipidol	3	-0.628151383845108	0.0450510675762973	-0.00427641863894259	0.00610490834569435	-0.00367182727878656	0.0175728335635621	-0.00906915700007589	-0.0089928231382452	-0.0024563890549317	-0.0115007412012869	-0.0237197394803346	0.00822555643234139	0.0462053767162001	0.00776710240577098	0.0002807848265675	0.00131094848457075	0.00625637973899249	0.00314100237538812	0.00185818058018386	0.000952709436137131	0.00206968605247125	0.000685339572761783	0.00484759157141444	0	0	0	0.0124453458865731	0	0.000940017276325509	0
Clin Med Insights Blood Disord	1	-0.654836442523325	0.0436256672049237	0.0183276962640006	0.00501742853188421	-0.0059107089832508	0.0087125390397539	0.00104032559264281	-0.0100848767294488	-0.00229319700271335	-0.0043419919352478	0.0197543069278154	-0.019813473502832	0.00657653712836418	0.00602517313990701	0.00394435426086076	0.00314627636296981	0.00129805261874424	0.000835050471666586	0	0.00638290956241643	0	0	0	0	0	0	0	0	0.000595950933461353	0.00183777565296491
Clin Microbiol Newsl	1	-0.661874769981174	0.029115602153245	0.00830201567757043	0.0158038284651622	-0.00341341690225249	0.0104211160322508	0.00146426222602803	-0.00336787461995075	-0.00128214016029523	0.00830636978325612	-0.00881021295199086	-0.0145921816507003	-0.00802744075807721	0.00764668689655571	0.00161785687608404	0	0	0	0	0	0	0	0	0	0	0	0	0	0.00595950933461353	0
Clin Microbiol Rev	1	-0.639206887735836	0.0370714391947327	0.00257132983108143	-0.0096748818042324	0.0059767589631384	-0.018152665253712	-0.0196505365650784	-0.0240551693606815	-0.0518430216615207	-0.0227508648093693	-0.00967947729471948	-0.000671179181395253	-0.025281860418937	0.0140090742218253	0.00599728410701779	0	0	0	0	0	0.0102085286820819	0.012678782096093	0	0	0	0	0	0	0	0
Clin Mol Allergy	2	-0.637094241791996	0.0510367346053273	0.0076281494234428	-0.00664167878460273	-0.0113203011068857	-0.00537778179965255	-0.00516784561815502	-0.0247247115738779	-0.000916376911139471	-0.0703247670040667	-0.0271613809238983	0.00222254580404373	-0.0347748585313848	0.0399862382091275	0.00890507635148804	0	0.00649026309372118	0	0	0	0.0204170573641637	0	0	0	0	0	0	0	0	0
Clin Ophthalmol	2	-0.636958832063082	0.0359839554479331	-0.0115771929103538	0.0128041972938252	-0.00663739612117292	0.0151527329683433	0.00459017172969179	-0.00775949337241223	-0.00660412129410155	-0.0232892428107804	-0.0301402672644811	-0.00788587210823636	0.0437684203546152	-0.0448200543459565	0.0108643201206826	0	0	0	0.011955519704899	0	0	0	0	0	0	0	0.0130344746859375	0	0	0
Clin Pharmacokinet	2	-0.604825932850498	0.0183077913976886	-0.0436419999550267	0.0395392058684529	-0.0455432908203602	-0.0207577225584551	-0.010227708877201	0.13767188403751	-0.0220929388396559	-0.0390121036684023	0.0264046776042334	0.0139659753059152	0.0336556958542267	0.00418994706629738	-0.00470592803242672	0	0	0	0	0	0	0	0	0.0351069468014494	0	0	0.0130344746859375	0	0	0
Clin Pharmacol Ther	1	-0.64854498926611	0.0380618196027269	0.00247731088855861	-0.00456983143569418	0.00147503850166029	-0.00536735687640002	-0.00819641443647933	-0.0132691262459132	-0.0454220191447597	0.00913233296156254	-0.00140211257408403	0.00071589250118179	0.00458834746459793	-0.000813401292816371	-0.00646635586179896	0	0	0.00334020188666634	0	0	0	0.0101430256768744	0	0	0	0	0.00260689493718751	0	0	0
Clin Proteomics	5	-0.583050673703074	0.0124361987385891	-0.00182665935924255	0.0257048596064527	-0.025915200395761	0.0112058028691788	-0.0124159920147543	-0.0395839538664528	-0.021334940776437	-0.0991713936590006	-0.0531785271347594	0.00137968531452779	0.0727930548204624	0.0318167376505446	-0.0362062146692776	0	0	0.00835050471666586	0	0.00319145478120822	0.0204170573641637	0	0	0	0	0	0.0273723968404688	0	0.00119190186692271	0.00918887826482455
Clin Sci (Lond)	2	-0.633233701947368	0.061593321591573	0.0116838552483248	0.0115038628404892	0.0167337345524639	-0.0087118539392313	0.0277879135344273	0.006583771897835	0.00555275269363494	-0.00574890416780237	-0.000587458388584629	-0.00644259816173538	-0.00373732446951259	-0.0288598501807028	-0.00261925710610503	0.010487587876566	0.00216342103124039	0.00321173258333303	0.00858345004454288	0	0	0	0	0.00270053436934226	0	0.00724913384121644	0	0	0	0
Clin Transl Allergy	1	-0.663666076729468	0.048542506833049	0.0117505016716865	0.000339532076407382	-0.00876563628622038	0.00784022837481238	0.00887082452705444	-0.00397932019762382	-0.00307852466969849	0.000546782714824935	-0.00113401528646219	0.00461491159584816	0.00202661788877417	0.00938954479550802	0.0121896605195666	0	0.00649026309372118	0	0	0	0	0	0	0	0	0	0	0	0	0
Clin Transl Gastroenterol	3	-0.625354388376682	0.0229360487937961	0.009758361236272	0.0116563624442984	-0.00570846485192305	0.0363546064401538	0.00987727687152579	-0.0118380422897709	0.00275203786706821	-0.0148637331075223	-0.0170894477430961	-0.0102456187720337	-0.0320978840418383	-0.0406733800043554	0.014471407939	0	0	0	0.0129119612812909	0	0.00408341147283274	0	0	0	0	0	0	0.00810017882649915	0.00667465045476715	0.00367555130592982
Clin Transl Immunology	5	-0.616124033197804	-0.00196692400778648	0.0530161410932549	0.0238665581594893	-0.0221282088345287	0.0292319619883388	0.0140460715822981	0.0173686297356307	-0.00506806233708226	0.0241351183394453	-0.0249831273763679	-0.0269290576851166	-0.0178074853225686	0.011959235729048	-0.0281523470001653	0	0.000721140343746797	0.00927833857407316	0.00132839107832211	0	0	0	0	0.00390077186682771	0	0	0	0.00126565294164049	0.0163472651886968	0.0137833173972368
Clin Transl Med	6	-0.577107757836243	-0.00560254369747704	-0.0133656256620494	0.0419832246019416	-0.0191500862125083	0.0857800964907823	0.00271985336190045	-0.0441907227718208	0.00294575198813449	0.0106938855202468	0.0439699899323396	-0.032997877179793	-0.0347363771003141	0.0111805049767517	0.0147160572867821	0	0.000590023917611017	0.000759136792424169	0.00222807412682208	0.0159572739060411	0.003199158937347	0.00115261655419027	0.000335881813000627	0	0.00371749909490966	0	0.00302162822264915	0.0222316596363657	0.0167823133800404	0.00334141027811802
Clin Transl Sci	1	-0.650188111341577	0.0291115432212951	0.0294354930505193	-0.00303995252098122	-0.0091714897302987	0.0109154454616508	0.000793577182146008	-0.0130587421463893	-0.00285104340356689	-0.010821731058867	0.0336635674320701	-0.0298760283113663	0.0134764189238541	0.00624699116840935	0.00853529700526743	0	0	0	0	0.0106381826040274	0	0	0	0	0	0	0	0	0	0.00612591884321636
Clin Vaccine Immunol	1	-0.652538305728759	0.0252982452166631	-0.00319291998148183	0.019779033124	-0.0046932134702143	0.033618362886443	0.00425318975113589	-0.0155018205346619	-0.0026270703075326	0.00204643598074205	0.0157845826479609	0.0137318744264477	-0.0193679443992609	-0.00285919646727481	0.000450192254345952	0	0	0	0	0	0	0	0	0	0	0	0	0.0101252235331239	0.00297975466730676	0
Cold Spring Harb Mol Case Stud	2	-0.654509430461056	0.053275069736686	0.0133995984648858	-0.00509901242870199	-0.0139510462568731	0.0134929159364792	0.0135068503577535	-0.00345301639529733	-0.00434162926111935	0.00737970034922086	-0.00653254182250742	0.000302575624068587	0.000702925915226281	0.0114944197805612	-0.0104123481542473	0	0.00649026309372118	0.00626287853749939	0	0	0	0	0	0	0	0	0	0	0.00148987733365338	0
Cold Spring Harb Perspect Biol	28	-0.117405947749895	-0.134840470598458	-0.121582564077527	0.0384899738144675	0.0987564189449006	0.0655663900800005	-0.114435286248641	0.0478197437870542	0.0854883180306404	0.0774210642967539	-0.0300868019023738	0.0389424166792577	0.0329658432943767	0.0447747057635412	0.00949335065575405	0.0049471129159064	0.009791397384767	0.0125684107095952	0.0168623894897259	0.0213289899422057	0.0198402874821768	0.0255556612000169	0.0648730052993711	0.0359730102908869	0.0276073679762169	0.0345050347378109	0.0469920261150156	0.0435638981489424	0.0531599580183598	0.0151346230244169
Cold Spring Harb Perspect Med	7	-0.582818329770625	0.0215203641700735	-0.0105596939728642	0.0373227067662522	-0.00923266949249389	0.0362599673920129	-0.00203996317746271	0.00130120636051996	-0.0369409354948153	0.0200025710244537	-0.0413945603073347	-0.0444825304568933	-0.000669636242371647	0.021006245466025	0.000979741175431615	0.00273589248953896	0.00493824365826611	0.00542869250731487	0.00406561927852933	0.00480975802516455	0.0038044206268628	0.00834752113158918	0	0.00390077186682771	0	0	0.0100839517756632	0.00289292100946398	0.0197704357291147	0
Cold Spring Harb Protoc	25	-0.280962178293046	-0.149662579888458	0.10127935273218	0.225392226076845	-0.054416471146303	0.300827816768683	0.0186726293275627	-0.141290038488433	0.00250863884899389	-0.0405282850952846	0.0773297390352158	0.139507339422222	-0.0843554307219426	0.0298445969517816	0.00621083255934507	0.032077420794625	0.017557786215444	0.00596125495576029	0	0.015529285706796	0.0235513811760677	0	0.00597869627141114	0	0.00743499818981933	0.00204866825947421	0.0291908427844161	0.0950826935327344	0.0455548486379345	0.0630436952256224
Cold Spring Harb Symp Quant Biol	27	-0.202365757665199	0.0288538485529076	0.0446666372845234	-0.0934511347400063	0.110254508193502	0.0566111142546186	-0.21298378743042	0.00625287732312368	0.0474760691159688	0.0152372967701991	-0.131874106148604	-0.020029480617877	0.0923847610781744	-0.000988105406715758	0.0584974621409215	0.0222704114097807	0.0286103998471793	0.015289790728461	0.0366356890566575	0.0245795936346883	0.0285372788088898	0.0317377312451861	0.0750586325378246	0.00993118229730518	0.00988080981153816	0.00673133856684384	0.0383813351811013	0.00418119001418013	0.0307205099688533	0.0241626576234961
Colloids Surf B Biointerfaces	1	-0.642752715598728	0.0400469066824476	0.00423388368093364	-0.0018306839116694	-0.00661860144061827	-0.0102083293569506	-0.0129663544780548	-0.026588757010094	-0.000731068100980953	-0.0737793374570591	-0.0228905100106204	-0.00439757033185358	-0.0369604796843394	0.0311442999245965	-0.00253068277429585	0	0	0	0	0	0.0204170573641637	0	0	0	0	0	0	0	0	0
Comb Chem High Throughput Screen	2	-0.633530913873568	0.0354918414478621	0.0115559027003512	-0.00436886566910593	-0.0185804118814822	0.00946007319743234	-0.00301524934562664	-0.0243595509254569	0.0043875494809904	-0.00964341564254392	0.0381931664950733	-0.0526136065809064	0.0100139178312573	0.0169156608046246	0.00712395554125552	0	0	0.00173968848263873	0	0.0159572739060411	0.00255213217052046	0	0	0	0.00340770750366719	0	0.000543103111914065	0	0.00260728533389342	0.00191434963850512
Commun Biol	147	1.82092223188424	-0.652719874672326	0.32303109026513	-0.0114522179425205	0.0656672738649423	0.587201030447411	-0.332896869865766	-0.149900266063424	-0.00372259269834531	-0.0785414408961435	-0.142917417209374	-0.393126232964716	-0.0544104293733931	0.0605833037013912	-0.124941334838505	0.0529789789891831	0.0446285449400807	0.143040415289956	0.138516010569018	0.194768897377475	0.164607349521096	0.122479934510498	0.174139358582821	0.0783159723983586	0.0664059649792485	0.0667303471713016	0.146642977316703	0.166113951498395	0.24442715717307	0.240053110651909
Commun Integr Biol	56	0.250038622188304	-0.00803292208466241	0.0347525951106537	-0.184146747486965	0.061508430573978	0.295654529906293	-0.233337477440237	-0.0840986904718685	0.0764522075250288	0.00339377368617632	0.0394479753356651	-0.213210435197064	0.178889277848289	0.114631363095534	-0.054424777576913	0.0175065080625509	0.0449994905380912	0.0734432527146381	0.0413799589187639	0.117293860276378	0.0484432118885883	0.0384249506734656	0.10136609921589	0.0173982885764814	0.0165211768833254	0.0139208667265577	0.0669495166667307	0.0449907099176129	0.0629419981485709	0.0461255782531696
Comp Biochem Physiol A Mol Integr Physiol	2	-0.643626168940441	0.0538731592460913	0.00855339092633528	-0.013288076557305	-0.00530128075678311	0.014346584654732	0.0156948837743178	0.000502746030088532	0.00356502407019652	-0.012379890622942	-0.0233349408422977	-0.0174054928827438	-0.00653923179370447	-0.0625762115248424	0.0258313970699759	0	0.00324513154686059	0	0.0179332795573485	0	0	0	0	0	0	0	0	0	0	0
Comp Biochem Physiol B	2	-0.650303301695022	0.0707923136092153	0.0205325660719365	0.0120047588891835	-0.00431126110910889	0.00751766420464837	0.00946129448280229	-0.00323625011073613	-0.00068392006110188	-0.00114307765345777	-0.00541176712917893	0.00189815978920451	-0.000104207508461523	-0.00900389939234124	0.0184389846646615	0.00943882908890942	0.00843734202183753	0	0.0047822078819596	0	0	0	0	0	0	0	0	0	0	0
Comp Biochem Physiol B Biochem Mol Biol	6	-0.584821019196147	0.037967338886859	0.00239875139113993	-0.0206379587717073	0.0313746526605816	-0.0166550573712192	0.012869183027604	-0.017401354221284	-0.112453423217045	0.0682155892413593	-0.0265532682393051	-0.0111334219018869	-0.0262365537896615	0.0273454089926724	-0.00189469688147928	0	0.00973539464058177	0.00974225550277686	0	0	0	0.0295838248908837	0	0	0	0.00785322832798449	0	0	0.0119190186692271	0
Comp Biochem Physiol C Toxicol Pharmacol	2	-0.654424989426149	0.0206785253963206	0.00824779542596356	0.0264571299809838	-0.00276289718455209	0.0178325512469874	0.00185620878490142	-0.000892383606061664	0.000328935538949498	0.0195205273046797	-0.0207572815307974	-0.0271791587613513	-0.0158958782519739	0.0147457672821344	0.00248181235838535	0	0	0	0	0	0	0	0	0	0	0	0	0	0.0119190186692271	0
Comp Cytogenet	2	-0.644701775739769	0.00243816814026627	0.0491684562268694	0.018398013406773	-0.0106520828585196	0.0179495206167628	0.00611052637158662	-0.00579487213557594	-0.00433071350647402	0.0029128926097172	0.000178907540168723	-0.00447085920055141	-0.005588563248281	0.00315391904467322	0.000875872956191116	0	0	0.000363065422463733	0	0.00069379451765396	0	0	0	0	0	0	0	0.00264136266081495	0.00647772753762339	0.012784526281495
Comp Funct Genomics	21	-0.324746469916244	0.0890858840992732	-0.0163078304348225	0.0226753645439545	0.0651708390805003	0.0493804696514974	-0.0352123628838366	0.0965210800835742	-0.00586020712377393	0.0485051633604343	0.0115710096044123	-0.0754943040377914	-0.0476899950887531	0.0119020930610643	0.034241146107272	0.0377104729607886	0.0242931152060922	0.0144735964278977	0.0239691636319365	0.0272894244047763	0.0109602897885686	0.0219791938974823	0.0274117684268611	0.0312451101516484	0.00255989621652294	0.0163300040807554	0.0068511562833992	0.0151343106434224	0.0340730518477531	0
Comp Hepatol	1	-0.628707773892171	0.0337700976423651	0.0143944142386267	-0.0455817922194901	0.0551492645040137	0.0150269940537676	-0.0892883510391046	0.0114371048046354	0.061757938939399	0.0250342510001206	-0.00479393086050493	0.0285237569866433	0.015308707687175	0.00965906371639672	0.00119976217181937	0	0	0	0	0	0	0	0.0298934813570557	0	0	0	0	0	0	0
Comp Immunol Microbiol Infect Dis	1	-0.655183759270117	0.0688906348044822	0.0230709684620053	0.0287226474044706	0.00165062048773538	-0.00137514965433906	-0.00358337989910089	-0.00800491259493014	-0.00283164471087249	0.000212251084789859	0.00735102553468632	-0.00230453389930692	-0.00105289385565474	-0.00428912760611613	-0.0183647101183445	0.015731381814849	0	0.00417525235833293	0	0	0	0	0	0	0	0	0	0	0	0
Compr Physiol	4	-0.553586468032512	-0.0139552610155269	0.0245193149307446	-0.0193665296793962	0.0180983634983129	0.00701697793596041	-0.0854296589030056	0.112803723712042	0.0510039060078502	-0.0013394250336439	0.0296536606479413	0.047058724306006	0.0244658235457171	0.00109364178787162	0.00171379763637629	0	0	0	0.00199258661748317	0.0018616819557048	0	0	0.0298934813570557	0.0260794461953624	0.00136308300146687	0.00157064566559689	0.00602068592636163	0.00506261176656197	0.00225609996238941	0.0150085011658801
Compr Rev Food Sci Food Saf	1	-0.646950069088779	0.0293593322142233	-0.00346637135436009	0.0116824767544698	0.00830414606375863	0.00147043625296896	0.0131040801228718	-0.0134951769553385	-0.00013776432471917	-0.0190736281459671	-0.00513119031400547	0.0013504845862887	0.00266568103083236	0.00395673927178265	-0.000686754015072061	0	0	0	0.0011955519704899	0	0.00408341147283274	0	0	0	0	0.00471193699679068	0.00391034240578126	0.00202504470662479	0.00119190186692271	0
Comput Appl Biosci	1	-0.652204928524677	0.0287669111982783	-0.010577207660956	0.0234929346739446	-0.00737973325204195	0.00920497959596417	-0.00255870405511702	-0.0113688860029592	-0.0109713841839787	-0.0158229840699332	-0.0139160265894981	0.00458769216552585	0.0487504464252827	0.000209803772766793	-0.00204209062151825	0	0	0	0	0	0	0	0	0	0	0	0.0130344746859375	0	0	0
Comput Biol Chem	5	-0.561004944822157	0.045731480569495	-0.00409647515910075	-0.0509791254015448	0.027207537530135	0.00385167194268121	-0.0743806495810155	0.0237162650682176	0.0273255342110215	-0.0542749201222336	-0.0466739244691714	0.00959130145595274	-0.03157307571789	-0.00124027820376508	0.00316668516134361	0	0.00337156524349152	0.00437407389920593	0.0125248301670371	0	0.0207705994830238	0.00515933124256597	0.0225495200279955	0.00877673670036236	0	0	0.00253918338037745	0.00105197127616872	0.00260567291253665	0
Comput Math Methods Med	4	-0.605486317319009	0.0335651180887878	-0.00313530920729537	0.0533441670034625	0.022748758705021	0.00533263650728971	0.0100722308358501	0.00093426378440702	-0.00486760665159862	0.00258553655858016	-0.022382235686915	-0.00375110324587657	0.0356576249161714	0.000789404045646692	-0.000708307046753721	0.0125851054518792	0.0021634210312404	0.000642346516666604	0.00275896608574593	0	0	0.00195058186093738	0.00229949856592736	0.00270053436934226	0	0.00724913384121644	0.0133018485256491	0.00155772669740368	0.00834331306845894	0.00141367357920378
Comput Struct Biotechnol J	76	0.778106754582509	-0.355839622727119	-0.073959819517595	0.0324283324635688	-0.0636782267645413	-0.0181839582496172	0.0836410426229799	-0.288067791340911	-0.015823735011415	-0.0487709323140821	-0.0234976924900352	-0.0668279469644757	0.0658733438208861	-0.0884593922302098	0.0447228164883986	0.0156131257023834	0.0348474962170398	0.0573223618656488	0.090036888948824	0.0932902146991994	0.0883371191220432	0.0837497118121107	0.0509327937258603	0.0386974916475096	0.11201658907309	0.0924476904405842	0.112124107127272	0.099370463526565	0.0918966093236434	0.107081208533685
Comput Toxicol	1	-0.659598949029993	0.0466751217006601	0.0105731050706454	-0.00565196622941232	-0.0111946564867234	0.00807611916149116	0.00712303458846232	-0.00596679090203421	-0.00511438054784935	0.0024647166005525	-7.88235616423851e-05	-0.00355932679887153	0.000698886602387908	0.000987746362521605	-0.0296700953320697	0	0	0.00835050471666586	0	0	0	0	0	0	0	0	0	0	0	0
Cond Med	2	-0.646955818024216	0.0176246398470551	-0.000948153101278252	0.029637293708054	-0.00378673443892154	0.0363903487303411	0.00408735080498771	-0.0105995403378306	-0.000747008578840394	0.0145125802626685	-0.00108144505083599	-0.00451991389963296	-0.0249682811649209	0.00634106059107002	0.00154768066099488	0	0	0	0	0	0	0	0	0	0	0	0	0.00810017882649915	0.00953521493538164	0
Connect Tissue Res	1	-0.661874769981174	0.029115602153245	0.00830201567757043	0.0158038284651622	-0.00341341690225249	0.0104211160322508	0.00146426222602803	-0.00336787461995075	-0.00128214016029523	0.00830636978325612	-0.00881021295199086	-0.0145921816507003	-0.00802744075807721	0.00764668689655571	0.00161785687608404	0	0	0	0	0	0	0	0	0	0	0	0	0	0.00595950933461353	0
Contact (Thousand Oaks)	13	-0.358791794343981	-0.0304767458747016	0.0458586706305402	-0.0704587408381985	-0.0401925271045602	-0.167858780781726	-0.0165425286197164	-0.0534664948674986	-0.0858690930785962	0.0851664487404425	0.0299465660653655	0.0532484731637989	-0.0386031897579355	-0.0575427153666685	0.0537717217825858	0.00540119761336557	0.0132971445244771	0.00846398879660446	0.0186843133664411	0.00716320755344272	0.00904655920562622	0.0496939349048122	0.01447947399924	0.0149630158497329	0.0455962316015007	0.0203903810543425	0.00201079152740051	0.00847560745617778	0.0031005444114992	0.0330799617533684
Contrib Microbiol	1	-0.62194555486202	0.0270935591095796	-0.0247085563648934	0.021196798143849	-0.0422274941882711	-0.0269530213369049	-0.00659668915492932	0.143197404406629	-0.0140147705152171	-0.0260969073366366	0.0434575598205473	0.0073730786003402	-0.0152537538352365	0.00452774980450756	-0.00190993601712575	0	0	0	0	0	0	0	0	0.0351069468014494	0	0	0	0	0	0
Coord Chem Rev	4	-0.5999901674159	0.0306128676391449	-0.0294201746647196	0.0200524836521288	-0.0195027983162702	0.0646063423717769	0.00836553351579922	-0.0407721743287717	-0.0115544858441745	-0.0425378241730963	0.00515402314868917	0.0442750916799718	-0.00525707272730801	-0.00575320412546689	-0.0329678652671871	0	0.00208615599441038	0.00954343396190381	0.00256189707962122	0	0.00947934806193315	0	0	0	0	0	0.0111724068736607	0.0202504470662479	0	0
Crit Care	2	-0.588282064198765	0.0236368519064282	-0.0321560163128415	-0.00147280850228708	-0.0195914382014232	-0.0560597033048926	-0.034003723474186	0.1275191883292	-0.114076529877738	0.00508848823985135	0.043852259614913	0.0124334951094524	-0.0286979917245906	0.000853991812584661	0.011861413577423	0	0	0	0	0	0	0.025357564192186	0	0.0351069468014494	0	0	0	0	0	0
Crit Care Res Pract	1	-0.649437146447798	0.030861037961665	0.0105866651379665	-0.00721577929158237	0.0185475886250973	0.0121483202903196	-0.0325679677483967	0.00218399266426904	0.0223578895020901	0.0145793252395803	-0.00730410716768364	0.00157629533830357	0.000723614908892374	0.00840132820399609	0.00146107136198479	0	0	0	0	0	0	0	0.0112100555088959	0	0	0	0	0	0.00372469333413345	0
Crit Rev Biochem Mol Biol	84	1.00068404251087	-0.193685820068426	-0.403688836811101	-0.0176121989714241	0.128317901177753	0.0874279856808418	-0.0223567352072699	0.0845683727911947	0.0490880646049304	-0.0380532862715746	0.0868476606666687	0.050071667266829	-0.14024421153267	-0.0157238904573661	-0.0209372303538371	0.0342661068127425	0.0504679751795678	0.0763771667341113	0.0924388360196084	0.090004116618314	0.101427474428306	0.0918344509780176	0.106673716446932	0.121436848945972	0.083686658714738	0.114579910739343	0.0942963239224957	0.143260245950614	0.0995181573599376	0.0278126920412617
Crit Rev Biomed Eng	1	-0.652204928524677	0.0287669111982783	-0.010577207660956	0.0234929346739446	-0.00737973325204195	0.00920497959596417	-0.00255870405511702	-0.0113688860029592	-0.0109713841839787	-0.0158229840699332	-0.0139160265894981	0.00458769216552585	0.0487504464252827	0.000209803772766793	-0.00204209062151825	0	0	0	0	0	0	0	0	0	0	0	0.0130344746859375	0	0	0
Crit Rev Biotechnol	3	-0.570949406350955	0.0120974102019208	-0.0501220993731956	0.0210742556375024	-0.0556253435249043	0.00427875510237424	-0.0150973846123877	0.0725240820785127	0.00229125037791897	0.000300807473701937	0.066102938893941	0.0527547418190027	-0.0474716441992864	-0.0365561517018816	0.00577448589239749	0	0	0.00119292924523798	0.0059777598524495	0	0	0.00362250917031229	0.00427049733672225	0.0275840296297103	0.0116835685840018	0	0	0.0202504470662479	0	0
Crit Rev Eukaryot Gene Expr	4	-0.570603171288117	0.00562392288945301	-0.0293651719947829	0.00189048496600813	0.0325790977124865	0.063187221329852	-0.0691792755677901	-0.0328488067580317	0.00868202887073996	-0.0183778392054824	0.0090163512826357	0.0594474783729	0.0367963690135873	-0.000473211127175572	0.000767550189130887	0	0.000150936351016772	0.000300769738802202	0.00111214136789758	0.00317244725131447	0.0059757241065845	0.00556629457877253	0.0205083186054219	0	0	0	0.01737929958125	0.0189333448180366	0.000360004392590097	0.00224118982068891
Crit Rev Immunol	1	-0.64911282461409	0.0424700784785218	0.00851276377174699	-0.00731702227256635	-0.00697458607119468	0.0155138902696946	-0.00200831355097246	-0.0171681003251305	-0.000638180447497736	-0.0103895817791813	0.0464642797187435	-0.0492676119183019	0.0157080536019591	0.0118316183092514	0.0122849469571385	0	0	0	0	0.0159572739060411	0	0	0	0	0	0	0	0	0	0
Crit Rev Microbiol	3	-0.626740257684938	0.0535938696409684	0.00435162040473027	-0.00996249908686604	-0.0257237526709482	0.017979775088954	0.0087666656935073	-0.0263007721498571	-6.36591732895559e-05	-0.0017484983438338	0.032763098428027	-0.0162239546618249	0.0012852317323576	0.0182243501492558	0.0237324188001446	0	0.00973539464058177	0.00139175078611098	0.000664195539161056	0.0115246978210297	0.00226856192935152	0.00140875356623256	0	0	0.00454361000488958	0	0	0.00450009934805508	0.000331083851922974	0
Crit Rev Oncog	3	-0.627784801520488	0.01316297545278	-0.0292774976698534	0.0511999525486404	-0.0104910284484279	0.0225966396176974	-0.00518056369342978	-0.0144698691563288	-0.0175881755182897	-0.0181706551359779	-0.0422762942458245	0.000194202864328759	0.0906292968414202	0.00711631957838138	-0.00309314351756103	0	0.000540855257810098	0	0	0	0	0	0	0	0	0	0.0260689493718751	0	0.00546288355672907	0
Crit Rev Oncol Hematol	1	-0.629576358583488	0.0335706042692226	0.0132472494599574	-0.042162015021434	0.0539216668918363	0.0123734136049222	-0.078204525953228	0.00968655628441397	0.0577861062371973	0.0228584772720628	-0.00252399174556514	0.0253637606803077	0.0147307955219595	0.00996030874670308	0.00143704808505393	0	0.000170796397203189	0	0	0.000419928260685291	0	0	0.0275334696709724	0	0	0.00123998342020807	0	0	0	0
Croat Chem Acta	1	-0.63951943302178	0.0278595482406938	0.0196479666935992	-0.0143445874488807	0.0134232365316705	0.00523187435142869	-0.0364465781817581	0.0132141040092182	0.0215812057902194	-0.00251945120256152	0.00551696788521065	0.00710250204510676	0.00347275092082939	0.00839420835739486	0.0016333227932129	0	0	0	0	0.00159572739060411	0.00204170573641637	0	0.0119573925428223	0.00351069468014494	0	0	0	0	0.000595950933461353	0.00367555130592982
Cryobiology	4	-0.628736735881859	0.0900597021544927	0.0243010947001588	-0.00504345036808295	-0.0121018741055845	0.0174627520334726	0.0221487217884979	-0.00065054542912269	-0.000274530013021631	0.00104526638375767	-0.0195398427573554	-0.00468087633270259	-0.00152232789652749	-0.0326767506438935	-0.000308494813029645	0.010487587876566	0.010817105156202	0.00835050471666586	0.011955519704899	0	0	0	0	0	0	0	0	0	0	0
Cureus	3	-0.628060023264849	0.0230999468798421	-0.0119365084501524	0.0266007952728162	-0.0112387000869947	0.0691755379060092	0.0143586777257209	-0.0242899653514732	-0.00356416150475919	0.0114141970955078	0.0246890346182381	0.0320019503314821	-0.0370551300245798	-0.00162496037748877	-0.00934763568512509	0	0.00324513154686059	0.00417525235833293	0	0	0	0	0	0	0	0	0	0.0202504470662479	0.00595950933461353	0
Curr Alzheimer Res	1	-0.654891853495837	0.0324238707113288	0.00139575503589392	0.0113020333395292	-0.006860361142384	0.0251042816447924	0.00520980469691137	-0.012323477323786	-0.00345617372097152	0.00218586285401219	0.0104967805780931	0.00796814068467463	-0.0126790007320446	-0.001576882190676	-0.00958990360779258	0	0	0.00278350157222195	0	0	0	0	0	0	0	0	0	0.00675014902208262	0.00198650311153784	0
Curr Atheroscler Rep	1	-0.64911282461409	0.0424700784785218	0.00851276377174699	-0.00731702227256635	-0.00697458607119468	0.0155138902696946	-0.00200831355097246	-0.0171681003251305	-0.000638180447497736	-0.0103895817791813	0.0464642797187435	-0.0492676119183019	0.0157080536019591	0.0118316183092514	0.0122849469571385	0	0	0	0	0.0159572739060411	0	0	0	0	0	0	0	0	0	0
Curr Biol	561	9.64236056114223	-0.370353366795531	-0.123522578662141	-0.282502626451347	0.145889402845138	-0.905772968273116	-0.317239372008312	0.686268360484366	-0.254861570062671	0.349344362295333	-0.489618760445621	-0.103546570193965	0.22063482059691	-0.561906131859482	0.317790032373572	0.609898721916469	0.558593249376805	0.519395761960937	0.693143536470503	0.493407629019201	0.507218644094454	0.693082185545645	0.614106664771509	0.665765108995746	0.62064585798333	0.571024098388372	0.581028490663272	0.386819017188423	0.546328566973935	0.553578130302909
Curr Cancer Drug Targets	2	-0.641893202579389	0.0183401912758467	0.00455294539652236	0.0215458239201446	-0.00235322396587806	0.0201918273343651	-0.00590104468564949	-0.000958491125059271	-0.00420554384875924	0.00645385262087003	-0.00912990208731111	-0.0055932055108313	-0.00548646827570023	0.0087519326385231	0.000396337943955095	0	0	0.000278350157222195	0	0	0.000972240826864939	0.00120750305677076	0.00199289875713705	0.00167175937149759	0	0	0.00291723957256698	0.00337507451104132	0.0075770904397229	0.00175026252663325
Curr Chem Biol	1	-0.653962390107315	0.039344883425982	0.00681538685330597	0.00147074439059041	-0.00648795550454094	0.0126541651910124	0.000335785471067968	-0.0117444120769058	-0.00214980278719167	-0.00596159773744474	0.0214376361046611	-0.0286635392457677	0.012377373852508	0.00793145572761563	0.00874227539251625	0	0.000877062580232591	0	0.000323122154186459	0.0086255534627249	0	0	0	0	0	0	0.00140913239847973	0	0.00112747473898094	0
Curr Chem Genomics	1	-0.652204928524677	0.0287669111982783	-0.010577207660956	0.0234929346739446	-0.00737973325204195	0.00920497959596417	-0.00255870405511702	-0.0113688860029592	-0.0109713841839787	-0.0158229840699332	-0.0139160265894981	0.00458769216552585	0.0487504464252827	0.000209803772766793	-0.00204209062151825	0	0	0	0	0	0	0	0	0	0	0	0.0130344746859375	0	0	0
Curr Clin Microbiol Rep	3	-0.602930802841058	0.0138678115233813	-0.0212256435409696	0.0289658189926	-0.0372732787355023	-0.016437222410271	-0.00991893967131876	0.0526158955157154	-0.024679056305252	-0.0062502367681799	0.00562924084036379	-0.00176261199288232	0.0209458675585953	-0.00142902729695088	0.00767763929972152	0	0.000855962234099457	0	0.00211387449854735	0.0017576127780567	0.000443849073133994	0.0050715128384372	0	0.0175534734007247	0.00545233200586749	0	0.010238674318519	0.000880454220271646	0.0045516832164367	0.00245036753728654
Curr Comput Aided Drug Des	2	-0.634785866075213	0.0132989329244977	-0.0151975622887028	0.0342912920423417	-0.0069704214182073	0.0604193799063926	0.00681411808824563	-0.0173951313056657	-0.00281741430372737	0.00600595926715775	0.0285722270133168	0.0278924601246148	-0.0378743994341046	-0.0054526890075442	9.22802217394651e-05	0	0	0	0	0	0	0	0	0.00159577030915679	0	0	0	0.0193299721996003	0.00595950933461353	0
Curr Dermatol Rep	1	-0.65233868479655	0.0023944727068418	0.0712809516080639	0.00551418698218905	-0.0135652970485068	0.00171855584556325	0.00639735864838295	-0.00484002578890688	-0.00727676931570524	-0.0116860296182384	0.00806214285872334	0.00890713890250495	0.00901314956764395	-0.00492226311327468	0.00103599710152533	0	0	0	0	0	0	0	0	0	0	0	0	0	0	0.0183777565296491
Curr Dev Nutr	2	-0.640120861649213	-0.0194031687732842	0.102716199321704	0.011022667756524	-0.0179907174039335	0.004778710966956	0.00925585341843378	-0.00310061035949585	-0.00866300819416551	-0.0104680717975621	0.00455125218527387	0.00806982206845643	0.00966500723660779	-0.00410765773261113	0.00160902269654729	0	0	0	0	0	0	0	0	0	0	0	0	0	0.00297975466730677	0.0275666347944736
Curr Diab Rep	1	-0.657039849252926	0.0289412566757617	-0.00113759599169281	0.0196483815695534	-0.00539657507714721	0.00981304781410751	-0.000547220914544495	-0.00736838031145495	-0.00612676217213698	-0.00375830714333854	-0.0113631197707445	-0.00500224474258722	0.0203615028336027	0.00392824533466126	-0.000212116872717104	0	0	0	0	0	0	0	0	0	0	0	0.00651723734296877	0	0.00297975466730676	0
Curr Drug Discov Technol	1	-0.649954156762594	0.0269454054687291	-0.0116048696558505	0.0235582604511679	-0.00702805244857549	0.0211076371321319	-0.000158498722276828	-0.0154356061145626	-0.00922153825167654	-0.0129206125078929	-0.000342175380145434	0.0139547517500433	0.0288857228088509	-0.00318391712820124	-0.00171093605798672	0	0	0	0	0	0	0	0	0	0	0	0.00977585601445315	0.00506261176656197	0	0
Curr Drug Targets	5	-0.550155110310053	0.0387569860603753	-0.0172396789581251	-0.00930628551603959	0.00307132888349721	0.0023344474890602	-0.0173733015910706	0.0273244930766025	0.0428819763028303	0.00876043365231805	0.0760997366691168	-0.0299404251276901	0.00754948419617175	0.00998920454559426	-0.0155982808924843	0.00740300320698775	0	0.00830117640252064	0.00222428273579516	0.0194084982624639	0.000928048062007443	0	0.0133477870245458	0.0146810868442425	0.00817849800880125	0.00856715817598307	0.0018187639096657	0.00754789390651058	0.00336151604751561	0
Curr Fungal Infect Rep	9	-0.532570689857376	-0.021372528115861	0.0407903736579729	0.0218324241197557	-0.024476428833603	0.00523218122319838	-0.00792903591966003	0.0470620031125624	-0.0813437101620358	0.00230796055805488	-0.0405572233462083	-0.0275898961788762	-0.0358268565437624	0.0278566753064634	-0.0193033528171409	0	0.00305269787022734	0.010571303814719	0.0033836376523299	0.00113980527900293	0.010978983676956	0.0181125458515614	0	0.0163390821591651	0	0.000889044716375601	0.00574430353409916	0.00229250344146202	0.0215677480681251	0.0183777565296491
Curr Gastroenterol Rep	1	-0.61541686891587	0.0199016804915663	-0.0233892578914819	0.0124508435678379	-0.111555679111669	-0.102868982699531	-0.0119782192536356	-0.0722018650474129	0.0607856119266438	0.0574783431615157	0.0160556854770795	0.014461466018397	-0.0100417615903391	-0.0157032069187039	0.0163184825608268	0	0	0	0	0	0	0	0	0	0.0408924900440063	0	0	0	0	0
Curr Gene Ther	2	-0.631599259957566	0.0334409955477318	-0.00305247738094445	0.00427732195294368	-0.0389777403553383	-0.0214476971162058	0.00416324575928665	-0.0227862572363832	0.0235575842966551	0.0177508083205831	-0.016176612733393	-0.0164719738247796	-0.0133395905717072	-0.0426011455223372	0.0193544451505126	0	0.000309060147320056	0	0.011386209242761	0	0	0	0	0	0.0136308300146687	0	0	0	0.00397300622307569	0
Curr Genet	972	14.8725961801599	4.45821952870118	-0.81082032279491	-0.0361879675916488	-0.418956850322067	0.350112676550839	1.16821819216291	0.185127653290182	-0.510245502016707	-0.209564666778472	-0.17377775007792	-0.229797913440667	0.131886190087708	0.807509970683026	0.165763492957904	1.70442394432556	1.71940267379183	1.19476321151153	0.93439957676586	1.0094162952488	0.939707399828914	0.82161919247844	0.599379912370951	0.84309687110956	0.712030641127682	0.76958111645294	0.803379773673294	0.71913815289636	0.621096726974996	0.198706342507088
Curr Genet Med Rep	1	-0.654843308461996	0.0359026286255866	0.00680083841744453	0.00246875071103764	4.28768268121779e-06	0.00423998960323273	-0.000213685129862974	-0.00572463662759287	-0.0158640427887851	0.00419409246008494	-0.00855654554695527	-0.0118335776950102	-0.00777509796382865	-0.014060264586253	0.00823532337792961	0	0	0	0.00459827680957654	0	0	0.00390116372187477	0	0	0	0	0	0	0.00275054276982163	0
Curr Genomics	53	0.375329494327137	-0.175995760802168	-0.214252584265091	0.0185330632469918	0.214014917396068	0.292882972494222	-0.171672133072419	-0.0900261350223963	0.131113404153141	-0.0309095799652828	0.0460840328025666	0.0337694891253718	-0.0629665860056109	-0.0624213648724344	0.0619999964314472	0.0256491648152761	0.0172346748238779	0.023296357919537	0.0684852979321416	0.0687503029132015	0.0618711988651071	0.0453314966818446	0.104031993455678	0.0372354502927529	0.0319555201874214	0.0552562027792431	0.0693532303056982	0.120943015395801	0.0761644200282805	0.0241926019108004
Curr HIV Res	2	-0.620337881619123	0.0435150021436522	0.0170037489137751	-0.0543871192963032	0.0488282180374109	0.0200148021355182	-0.0826550354715996	0.0119761697712444	0.0602153928771399	0.0297674440435981	-0.00836134062390296	0.0296943808593941	0.0166091746492055	0.0128998030456035	-0.0152709826034876	0	0.00216342103124039	0.00556700314444391	0	0	0	0	0.0298934813570557	0	0	0	0	0	0	0
Curr Issues Mol Biol	1	-0.659882490502498	0.0290568559801249	0.0185151802960483	0.00926946946134146	-0.00677091529040029	0.00854110749489283	0.0035290706823367	-0.0041941093264248	-0.00308875396594772	0.00388254221778689	-0.00419952989103134	-0.00843085813824667	-0.00339204362478201	0.00417632369488162	-0.0056919566757297	0	0	0.00192703954999981	0	0	0	0	0	0	0	0	0	0	0.00366739035976217	0.00282734715840756
Curr Med Chem	9	-0.462790096496383	-0.0303005437494618	-0.0998736234744833	0.0340682533133295	0.125987211103237	0.0769702540734453	0.164108304491055	-0.0770088505602043	-0.0199969778463324	0.0110253728468878	0.0819451075536864	0.105007770286724	-0.037914948489635	-0.052038282910797	-0.0328494896004892	0	0.00324513154686059	0.0116907066033322	0.012033660356565	0.00271169360494816	0	0.012678782096093	0	0	0	0.0471193699679068	0.0130344746859375	0.0530085232028253	0.00480266340495325	0
Curr Med Mycol	11	-0.492842066883241	-0.0743079447502782	-0.0216655960121143	0.106204109272029	-0.0046258408274062	0.100815417338153	0.0295311788560577	-0.0463441751830537	-0.0277133155421107	-0.0502793311438142	-0.0625581957247219	0.0345065716146007	0.0925494043055946	-0.0315004069506345	-0.00670147673378695	0	0	0.00278350157222196	0.011955519704899	0.000279952173790194	0.00752207376574453	0.00195058186093738	0	0.00061591134739385	0	0.00785322832798449	0.0439055989421054	0.0254428693909269	0.0194990963316741	0.0206346739982025
Curr Microbiol	52	0.346090356833311	-0.0406538754158455	-0.250728502092644	0.078059643021921	0.0676765787805785	-0.28513954554162	0.501960250927519	0.269272916850212	0.15195842874421	-0.150913730900648	0.0711132308106823	-0.141736539578282	0.121970863626615	0.0531772718697691	0.0150511488840341	0.0307477008199322	0.060871309825874	0.0444617984469586	0.0630319069688131	0.0699019614218571	0.0525172086644877	0.0070015052241758	0	0.117023156004831	0.0613387350660094	0.156081436847953	0.0740957262239985	0.0175166367123044	0.0477464093177577	0.0204197294773879
Curr Mol Biol Rep	1	-0.657937467935906	0.0260617321869156	0.0300520241187599	0.00522201640597967	-0.00939112347916088	0.00673859701310176	0.0049948851542911	-0.00472489710363061	-0.00455776334128327	-0.000304981078143259	-0.000275631218303316	-0.00308145651568896	0.00056153180398487	0.00123739004860089	-0.00900541378482009	0	0	0.00278350157222195	0	0	0	0	0	0	0	0	0	0	0.00198650311153785	0.00612591884321636
Curr Mol Med	5	-0.585846037994462	0.00996160083556552	-0.00969732519853301	0.00516133748156533	0.00393391850804582	-0.0143528988066277	-0.0294149409122025	-0.0350742958376499	-0.108474124447563	0.0657934263248732	-0.0252044290501251	-0.0201505499999901	-0.0505560019245872	0.0129508747585955	0.00500127156242743	0	0	0.00452057398195444	0.000484683231279689	0	0.00291672248059482	0.030028694438115	0	0	0.00607861338491986	0	0	0.00433938151419597	0.0162581615153803	0
Curr Mol Pharmacol	2	-0.625633093587206	0.0312611389705566	-0.0146995599091997	0.0165117238129344	-0.00993439807270732	-0.00401303057850076	-0.0165973742003265	-0.0321142773792133	-0.00880923642541971	-0.0866945337888248	-0.0399433922269342	0.00219532637372141	0.0119489700051238	0.0308064971863863	-0.00532667478959683	0	0	0	0	0	0.0204170573641637	0	0	0	0	0	0.0130344746859375	0	0	0
Curr Neuropharmacol	4	-0.611316414626644	-0.030551471437095	0.0481284195351387	0.0454245008473292	-0.0141733310313292	0.0703473551981572	0.0131510533752188	-0.0216814445766619	-0.00513340251244577	0.00943657534100429	0.0214105283222072	0.0277943197248476	-0.0372731701964137	-0.00463678868419953	0.00129253430495309	0	0	0	0	0	0	0	0	0	0	0	0	0.0202504470662479	0.0119190186692271	0.0183777565296491
Curr Neurovasc Res	8	-0.504906491978655	-0.0537383181343652	-0.0689433939636451	0.0661426966821289	0.165226042694359	-0.0631493584623487	0.187270407490973	0.00859606707074612	0.0416940215570888	0.0187674591841551	-0.0149092951038579	-0.0460520238681283	0.069345289494118	0.0589444895971414	-0.0215505470304738	0	0	0.00256938606666642	0	0.00797863695302054	0	0	0	0.00638308123662718	0	0.0622766498177229	0.0230414614952712	0	0.0233677064319262	0
Curr Opin Biotechnol	17	-0.365866456343622	-0.0197054920610848	0.0386083154756	-0.0735736670326844	0.0967823838974412	0.0239373706025627	-0.0300806366390763	-0.00805067328935333	-0.019481714321465	-0.00268320097134344	-0.0533078352856449	0.0333765363267504	-0.00523525486882755	0.049109568111795	-0.0304550080761186	0	0.0165285081751057	0.0221544564012691	0.0105290648583107	0.0082374638434757	0.0242535095443458	0.0259360696755084	0.0349889611338267	0.00763829080907367	0.000929374773727414	0.0235596849839534	0.0150151753477475	0.0135481392175479	0.0188374336737987	0.0238910834885438
Curr Opin Cell Biol	163	2.31143285178574	-0.386779707582439	-0.192774283214395	-0.276384303321035	-0.169357456756049	0.236633528125215	-0.490086885577041	-0.0734868160368185	-0.0880025386102173	-0.173687731473063	-0.200563632037804	-0.143735216397568	0.149207269908083	-0.0850080471949257	-0.0196048741300805	0.0377793203161159	0.105614531955916	0.168555304807328	0.193242881039429	0.193061295907679	0.204382445624566	0.187060070154808	0.211688504770089	0.151524072716036	0.157381884384224	0.0716580697943938	0.222402802350513	0.164412794692759	0.172399535989164	0.161999405240836
Curr Opin Chem Biol	22	-0.216610598946108	-0.0338718876572278	-0.141312690391826	0.0302326457652925	-0.157907367396777	-0.0374893812450744	0.0200053315107599	0.0552284133432861	-0.016662083720741	0.00170096448493948	0.0716452062073702	0.125739124536421	-0.154704276312365	0.0365872516409742	-0.0377585650691539	0.00131094848457075	0.022736867893496	0.0291613117504753	0.00788764383028962	0.00581019456914465	0.034374432293363	0.0260087254240388	0.00889686945150469	0.0569006098807908	0.0505142524073019	0.0188435168239769	0.0119675809301315	0.0548766316716817	0.0215308177950358	0.00799972931290606
Curr Opin Clin Nutr Metab Care	2	-0.594664660606902	0.0109608057607526	-0.0409642050012559	0.0263507886878781	-0.114000962541271	-0.0824418784027725	-0.0123779447751084	-0.0836567587326259	0.0569310504533841	0.0440573575961198	0.0164224513832533	0.0312061318802689	0.000747856454735586	-0.0217124341272617	0.0152318475139615	0	0	0	0.000996293308741583	0	0.00170142144701364	0	0	0	0.0408924900440063	0	0.00651723734296877	0.00675014902208262	0	0
Curr Opin Colloid Interface Sci	1	-0.66163251287973	0.0476088142668546	0.0111618033711659	-0.00265621707650247	-0.00998014638647188	0.00795817376815177	0.00799692955775837	-0.00497305554982901	-0.00409645260877393	0.00150574965768872	-0.000606419424052301	0.000527792398488308	0.00136275224558105	0.00518864557901482	-0.00874021740625153	0	0.00324513154686059	0.00417525235833293	0	0	0	0	0	0	0	0	0	0	0	0
Curr Opin Gastroenterol	1	-0.654127683978314	0.0289022388981082	0.00335368397480922	0.0136462893351169	-0.0200436251334575	-0.00712072083743534	-8.40480611559465e-05	-0.0138704960998174	0.00847875917543636	0.0144343336674291	-0.00531370335491669	-0.0101136656372323	-0.00811530462279219	4.44771938771399e-05	0.00480583430911366	0	0	0	0.000919655361915308	0	0	0	0	0	0.00629115231446251	0	0	0	0.00458423794970272	0
Curr Opin Genet Dev	60	0.430377352730647	-0.23481217728267	-0.230629953282749	-0.0468361659389688	0.100414650104478	0.132233997640248	-0.338198123067257	-0.053843533612606	0.192070173765151	0.269563490870884	-0.193037900992162	0.0328968616423711	0.0949207844953328	0.0800265451419747	-0.10730493720737	0.000374556709877358	0.0190270902439917	0.0669936487338551	0.0370658332045457	0.0395293508627559	0.0406160656073964	0.0583763066508751	0.144338921940158	0.0370923396618734	0.0780074438630172	0.0414912229995179	0.0952746148288968	0.0694706749296454	0.1109507764516	0.020843698436876
Curr Opin Hematol	2	-0.647984051228837	0.0535559478124851	0.0153191214951114	-0.0116195419386652	-0.00747743708417573	0.0134904045482175	0.00219999571705736	0.00243970166376497	0.0038880862799911	0.00317723471536079	0.00513826958558642	0.00159654467518875	0.00744890459020701	0.0143070420363242	0.0134110100125858	0	0.00898651812976776	0.00160586629166651	0.000459827680957654	0.00306870652039251	0	0	0.00344924784889103	0.00135026718467113	0	0	0	0	0	0.000706836789601889
Curr Opin Immunol	4	-0.626516464946111	0.0208739203715998	-0.00280178575871928	0.0314912158694821	-0.0185769183894778	0.0297052707236166	0.00680729613857785	-0.013422640129967	0.00232087628807276	0.0203756434698875	-0.0258296698537753	-0.0146251114347859	-0.0143390242298835	0.0202667139402477	-0.00564170121724573	0	0.00346147364998463	0.00389690220111074	0	0	0.00214916393306987	0	0	0	0.00322835447715839	0	0.00377313740908718	0.00479615851569029	0.0136441397924047	0
Curr Opin Infect Dis	3	-0.609145425522653	0.0293417009201556	-0.0196484248145317	0.00465733189538048	0.00348933655262687	0.0353605011068273	-0.000662784291376272	-0.0255489538673438	-0.0451067537358714	-0.00695081560976349	-0.0038209981438119	0.0147902222350482	-0.0116436076056364	-0.0587547211255008	0.0200793070061338	0	0.000381780181983599	0	0.0138895008336326	0	0.00120100337436257	0.0109498572648076	0	0	0	0	0.0061338704404412	0.0128866481330668	0.00108354715174791	0
Curr Opin Insect Sci	1	-0.652204928524677	0.0287669111982783	-0.010577207660956	0.0234929346739446	-0.00737973325204195	0.00920497959596417	-0.00255870405511702	-0.0113688860029592	-0.0109713841839787	-0.0158229840699332	-0.0139160265894981	0.00458769216552585	0.0487504464252827	0.000209803772766793	-0.00204209062151825	0	0	0	0	0	0	0	0	0	0	0	0.0130344746859375	0	0	0
Curr Opin Investig Drugs	2	-0.639620795993782	0.0302372862629731	0.0123997965409958	0.00415327079544378	0.00699323328448326	0.00730751686601545	-0.00830101031270734	-0.00728420013932429	-0.0074992709525756	0.012302877559415	-0.0034241248554453	-0.0195889228448858	-0.00574515926453754	0.0072128597186684	0.00842575730619143	0.00113720832396499	0.0010947431724349	0.000201216981124478	0.0014404240608312	0.00326835730605661	0.000737965928825194	0.00397166668070382	0.00324146183389761	0	0.000492680602939833	0.00113540650525077	0.000157041863685994	0	0.00610311196918254	0.0013285125202156
Curr Opin Lipidol	1	-0.661443969921363	0.0455302173493503	0.0141745837788116	-0.000408970723580338	-0.00926262061213003	0.00666710047976359	0.00739312379207658	-0.00545094792347304	-0.00347644245528559	-0.00349347382756331	-0.00160375335668788	0.00315276310558796	0.00022742990110404	0.00850142239157535	0.00461699680622598	0	0.00486769732029088	0.00125257570749988	0	0	0.00102085286820819	0	0	0	0	0	0	0	0	0.000918887826482455
Curr Opin Microbiol	68	0.712020961041443	-0.267917686450393	-0.0194773540171448	-0.158078375205335	-0.0197226745937008	-0.0865680594240118	-0.14525165848681	-0.0231343518978915	0.0621576340087349	-0.0461134474657504	-0.0548560864686367	0.0265048984514576	-0.0322563638848384	-0.166832495129755	-0.00680910023257583	0.0135760016857341	0.0250322927227674	0.0664010132775344	0.103333128957011	0.0633860863197922	0.0884078189738918	0.0839575235086426	0.103657565428845	0.0757723072654266	0.0992371318711487	0.0683944794382647	0.0749136602297924	0.0746587964422229	0.0661202259870561	0.100530703873497
Curr Opin Mol Ther	1	-0.654078454074604	0.0447697231598241	0.00735625067977957	-0.00553821043077863	-0.00332159948908388	0.00895743418989343	0.00822119145196347	-0.00223397300329292	0.00147404703033721	-0.0103740464790147	-0.0130873850481673	-0.0144787688138113	-0.00514102933484803	-0.0444822516077463	0.0136603121359836	0	0	0	0.011955519704899	0	0	0	0	0	0	0	0	0	0	0
Curr Opin Nephrol Hypertens	3	-0.619742361253407	0.0331413407807728	0.0014633205412131	-0.00545224790610909	0.0114679531592445	-0.0165052052431447	0.00947105034404436	-0.012708746193274	-0.00462529400601007	0.0318952804428118	-0.0135471216754387	-0.00164082940944282	-0.00939578856770317	0.00421850292959291	0.0211612738542198	0	0.00649026309372118	0	0.00341586277282828	0	0	0.00724501834062458	0.00427049733672225	0	0.0058417842920009	0.00673133856684384	0	0	0.00595950933461353	0
Curr Opin Neurobiol	4	-0.627543828273451	0.0152445726868413	0.00187910027042736	0.0379983638213746	-0.0110745026721949	0.0295854517212103	0.00376283866731094	-0.00689376882300223	-0.00752521404037632	0.00787475321704122	-0.0306979070032192	-0.0258089534047321	0.0349267837771783	0.0216497489921345	0.00696972429485263	0	0.00389415785623271	0.000596464622618989	0	0.00319145478120822	0	0	0	0	0	0	0.0121034407797991	0	0.0122595620597764	0.00262539378994987
Curr Opin Pharmacol	2	-0.644217149706658	0.034466810269859	0.00637969910553034	0.00276988080050305	0.00916339516082933	0.00269751015171586	0.0282283421393197	-0.00459047620411675	0.00211712649597037	0.0128159856384426	-0.00697505752531925	-0.0126125477249036	-0.00513266088426902	0.00973777707660285	-0.0307313274403995	0	0	0.00835050471666586	0	0	0	0	0	0	0	0.00673133856684384	0	0	0.00510815085824017	0
Curr Opin Physiol	2	-0.629205923525316	0.0121525137946584	0.0219927620065848	0.0133164107492063	-0.0128575550549945	0.0441057629373459	0.00573119628829223	-0.0259715705162521	-0.00630719077346592	-0.0147375973310288	0.0481655391905213	0.00632098000298686	0.0056846129954124	-0.00351325975470111	0.00705122116159834	0	0.000721140343746797	0	0	0.00886515217002281	0	0	0	0	0	0	0.00289654993020834	0.0123752732071515	0	0.00918887826482455
Curr Opin Plant Biol	13	-0.421130753106092	-0.035895087355225	-0.0699615183281787	0.0302686274207855	0.124888714900757	0.0103212704743273	0.103155255087322	-0.0378041632775133	0.0326935571013125	-0.0737180734504005	-0.0746668678636012	-0.00834744624613696	0.0152368575267534	0.00261982427354053	-0.0116780991292587	0	0.00360570171873398	0.00741797366581723	0.0205145040320513	0.00502763424436911	0.02560234177411	0.00461473770951701	0.00996449378568523	0.00305277798273473	0	0.0437537006844849	0.0283164680554907	0.0162743318888567	0.0211375334347067	0.00399516446296719
Curr Opin Struct Biol	66	0.632282463478091	-0.137706434547335	-0.258266704446533	-0.0884695453995186	0.348858960526068	-0.103393802447529	0.301018451503432	0.23285010472988	0.13415305912104	0.139376998895272	0.0787168971661111	-0.0678930910683951	-0.170193663887663	-0.0314413371889984	-0.0405476261000909	0.0256407903338044	0.0463288193581154	0.0700633426710376	0.0869644663680688	0.0649315442321539	0.0447988346383014	0.0654344318580331	0.0799154880160355	0.106561158536006	0.0540876774149391	0.170001787340449	0.0317853153008118	0.076694742158314	0.0928790657840999	0.0200068925830209
Curr Opin Syst Biol	11	-0.455298847168542	-0.0819260768896188	0.0918208717099751	0.00226295112211333	-0.0575264674060953	0.0246431611945283	-0.0713316868916607	-0.000469228932943401	0.0966728789352025	0.051611782044158	0.0188584421625007	0.0576074388995659	-0.0223713804072319	-0.0198211111740369	0.0341012126767409	0	0.00717344868253396	0.000879000496491144	0.00902956356659478	0.00531909130201369	0.00362671413705539	0	0.0298934813570557	0.0117023156004831	0.0272616600293375	0	0.00337735376477734	0.0213162600697346	0.0181407142444727	0.0398339732876959
Curr Opin Virol	5	-0.553951181359699	0.00763446330489514	-0.0378530823809045	0.0147431121189814	-0.0114382122385582	-0.0404945394670367	-0.0245123762215915	0.131658875749078	-0.112137754690403	0.0225645326204799	0.0196953677205354	-0.0256981025919327	-0.03586827917497	-0.00092018039528244	0.021634595607944	0	0.000341592794406378	0	0.00524364899337675	0.00319145478120822	0	0.0264697380602644	0	0.0354764936098856	0	0.00247996684041615	0.00217241244765626	0	0.0121281242599153	0
Curr Pharm Biotechnol	6	-0.547397542920528	0.0308288597024076	-0.035280602380406	0.00706217230203102	-0.0328837113168435	-0.0213054744470822	-0.0332671296240406	-0.0596338909045732	-0.00449831585545331	-0.0686654657073596	-0.0510912602246135	-0.00698196780517693	0.0127115596698041	0.00325172353258349	0.0120274835029695	0.00199763578601258	0.00290080179674127	0.00234970911940814	0.00972572039485831	0.00467757958736931	0.0234720816184314	0.00702547233030261	0.00442820598185372	0.000557253123832532	0.013099758715396	0.000600246751183526	0.0180940326809119	0.00303009419250296	0.00381394136974053	0
Curr Pharm Des	15	-0.386521703306691	-0.0566496246334239	-0.137032330256248	0.108525519175475	0.0962294096263696	0.145598526799871	0.183106522245352	-0.0939325108787998	0.0469438436439841	0.0162784434658201	0.0444034711494554	0.108480422288103	-0.0287567818496445	-0.0893313973535467	0.000848806238758844	0.00524379393828302	0.00890803783393644	0.00718714343952489	0.0252905953370711	0.0026823092371781	0	0	0.00124556172321066	0	0.0084087572747409	0.047446587814906	0.0274939484893258	0.0692179154179535	0.0210667568683496	0
Curr Pharmacol Rep	3	-0.61132303809158	0.00636718773055301	0.0626259680441206	-0.00500621687774644	-0.0165068028463708	-0.0130509998084522	0.013487350644137	0.00603438837364592	-0.00604364367441578	-0.0555735992884563	-0.00555746974257468	0.00636527699081137	-0.0180294842992013	0.0192801756966638	-0.030393399468336	0	0	0.00765462932361037	0	0	0.0136113715761092	0	0	0.00585115780024158	0	0.00392661416399223	0	0	0.000993251555768923	0.0183777565296491
Curr Protein Pept Sci	16	-0.380394301223254	0.0131399728354763	0.00472949260177706	-0.0207867270529857	0.0143048435991586	0.0222076176121845	0.0475708782016881	-0.0491034096216647	-0.00650478090000374	-0.0294918757060333	0.0058228471596432	0.00702777279975962	-0.0201237223227843	-0.031188739503305	0.0272248707108165	0.00811629359820578	0.0188959075887301	0.0127669367339721	0.0249730153820438	0.0174213700373741	0.0196074959624046	0.0164211598853866	0.0107919464716183	0.00739642341638368	0.0138421557633739	0.0218906440688139	0.0133626098789724	0.0236391097456356	0.011663889585954	0.0181708289402934
Curr Proteomics	2	-0.63140036828192	0.0409294129900437	-0.00201241337705558	-0.00489442065685056	-0.0133289574661411	0.00723944530957421	-0.00404813056920686	-0.0138540768388112	0.000859241316012905	0.00818001820364825	0.00184056487806848	0.00895175706204371	-0.00559221417501631	-0.0234282984013241	0.0102017475416023	0.000370150160349387	0.00303808921740025	0.00167765796117631	0.00639971937144594	0.000563197902566154	0	0.00298324284613952	0.00316519214368824	0.000826045807092925	0.0051161871027908	0	0.00122677408808824	0.00476481107441127	0.00028044749809946	0
Curr Protoc Bioinformatics	6	-0.500618901011367	0.0234837215930658	-0.0517272046433971	-0.0351435339015265	0.0107885727261344	-0.0423951426526893	-0.106652220531753	0.112570109800723	-0.0745331831917035	-0.0576394646495585	-0.00916990031551083	0.0393010600229662	-0.00977689300330467	0.0228700832254493	-0.0057724652788001	0	0.00147926224358318	0.00513877213333283	0.00408735716406804	0	0.0204170573641637	0.025357564192186	0.0210361535475577	0.0351069468014494	0	0	0.0130344746859375	0.00225004967402754	0	0
Curr Protoc Cell Biol	6	-0.556647960196152	0.00743911288367198	-0.0166133012860809	0.00238213672731299	-0.00774180022307607	0.0275147022752847	-0.0628642702981053	0.0355840136375559	0.0573730040527116	0.0439512198898082	-0.00211728321370749	0.025517364272757	0.00186643673628026	0.0150532953999995	0.00512200314852218	0	0.00540855257810098	0.00314173858280393	0.00163356200172044	0.00202632049600522	0	0	0.0230837693876878	0.0122595687243157	0.0102625940264881	0	0.00645852349303211	0.0096430700315466	0.0123638726478726	0.00198678448969179
Curr Protoc Chem Biol	10	-0.504665329915775	-0.026377178683463	0.125735147794312	-0.0259212320142051	-0.0308346404566034	0.0420653404996223	0.00823847131913387	-0.0414249156804621	-0.0255339086156621	-0.0959185876985338	0.00131956645053559	-0.0784666160444749	-0.0043334678471368	-0.043825313569711	0.0339487462034855	0	0.00270427628905049	0.00417525235833293	0.023911039409798	0.0239359108590616	0.0204170573641637	0.0063393910480465	0	0	0	0	0.00543103111914065	0.00506261176656197	0.00893926400192029	0.0398184724809064
Curr Protoc Hum Genet	1	-0.659383598663728	0.0348948612226087	0.00836616825873075	0.00890413370551661	-0.00489040109258303	0.0079648422359093	0.00195441197014742	-0.00566763304115456	-0.00149317340093257	-0.00209066328526393	-0.00898747496098438	-0.0109060023548718	-0.00868800816677871	0.00459692252279727	0.000452199334706647	0	0.000590023917611016	0.000759136792424169	0.00108686542771809	0	0.00185609612401488	0	0	0	0	0	0	0	0.0037924150311177	0
Curr Protoc Microbiol	8	-0.538697576315037	-0.0278522819700324	-0.0290746858535082	0.0606882095484657	0.0244795594915172	0.0691536177566244	0.0589589415482804	0.0135213225058279	-0.0151197353089444	0.0285891956476888	0.0243508527701923	0.0316200755384964	-0.0836219871339809	0.0274453941716584	-0.000337142427676549	0	0.00649026309372118	0.0031314392687497	0	0	0.00408341147283274	0.0063393910480465	0	0.0117023156004831	0	0.0157064566559689	0	0.0297006556971636	0.022596472893743	0.00459443913241228
Curr Protoc Mol Biol	9	-0.499649171471731	-0.00882929373504357	0.0607714476899002	-0.0461837665325658	0.0190356942009524	0.0277802815252362	-0.0973402128353113	-0.0259963813429607	0.0792820090041007	-0.0357453068337451	-0.0532148808610792	0.0327307562455877	-0.00421331533992095	0.00895897865487067	0.0347442284973318	0	0.00973539464058177	0	0.0122876174744796	0.00398931847651027	0.0215513383288396	0.00140875356623256	0.0344605410088282	0	0.00908722000977916	0	0.00814654667871096	0.00731266144058951	0.00943588977980473	0.0214407159512573
Curr Protoc Mouse Biol	2	-0.644145858789322	0.0351828240622486	0.0078802869741564	0.00422568516414904	-0.00449757306243888	0.0196470974445306	0.00349838550936889	-0.00722554565032264	0.00202900899066446	0.000832343392325642	0.00474137875648158	-0.0444601674767077	-0.00258492536034118	-0.00922623626366874	0.0138365850288623	0	0	0	0.0059777598524495	0.00797863695302054	0	0	0	0	0	0	0	0	0.00595950933461353	0
Curr Protoc Pharmacol	1	-0.652204928524677	0.0287669111982783	-0.010577207660956	0.0234929346739446	-0.00737973325204195	0.00920497959596417	-0.00255870405511702	-0.0113688860029592	-0.0109713841839787	-0.0158229840699332	-0.0139160265894981	0.00458769216552585	0.0487504464252827	0.000209803772766793	-0.00204209062151825	0	0	0	0	0	0	0	0	0	0	0	0.0130344746859375	0	0	0
Curr Protoc Protein Sci	9	-0.455517593244752	-0.0577028917850812	-0.0437054605150233	0.0688314544481152	-0.226388413846326	-0.170575102023414	0.000683246188897214	-0.159141796782099	0.107418118386424	0.0833510636038547	-0.0111544385072187	0.0615854040967051	0.0607716794711046	-0.0189724518719519	0.00917565780914866	0.000983211363428064	0.00459726969138583	0.0065238318098952	0.000560414986167141	0.000249332404781892	0.00582736845602173	0.000396211940502906	0	0.000548546043772648	0.0817849800880125	0.00628258266238756	0.0277525690188087	0.00911270117981154	0.00826881920177627	0.0183777565296491
Curr Protoc Toxicol	3	-0.632018724981242	0.0608912748338933	0.0100301558077444	-0.0256559325759961	-0.0131277614181737	0.0196873015167656	0.0204944562355004	-0.000441153504838829	0.00058141413531531	-0.0056589757958447	-0.0266051167943691	-0.0237822579957146	-0.00692696272769354	-0.0658930415208554	-0.0234366141011509	0	0	0.0119690567605544	0.0179332795573485	0	0	0	0	0	0	0	0	0	0.000397300622307569	0
Curr Psychiatry Rep	1	-0.65233868479655	0.0023944727068418	0.0712809516080639	0.00551418698218905	-0.0135652970485068	0.00171855584556325	0.00639735864838295	-0.00484002578890688	-0.00727676931570524	-0.0116860296182384	0.00806214285872334	0.00890713890250495	0.00901314956764395	-0.00492226311327468	0.00103599710152533	0	0	0	0	0	0	0	0	0	0	0	0	0	0	0.0183777565296491
Curr Res Food Sci	2	-0.654424989426149	0.0206785253963206	0.00824779542596356	0.0264571299809838	-0.00276289718455209	0.0178325512469874	0.00185620878490142	-0.000892383606061664	0.000328935538949498	0.0195205273046797	-0.0207572815307974	-0.0271791587613513	-0.0158958782519739	0.0147457672821344	0.00248181235838535	0	0	0	0	0	0	0	0	0	0	0	0	0	0.0119190186692271	0
Curr Res Microb Sci	2	-0.649388920997273	0.0372853456733178	0.00891045762360559	0.00505821318572606	-0.00660760827020324	0.0159282118904288	0.00806405957908628	-0.00162489093877449	-0.000209091059511346	0.00725949258219254	-0.0185301728837114	-0.0216060249169925	-0.0100895088601268	-0.0146481722370336	-0.00714093611574174	0	0	0.00417525235833293	0.0059777598524495	0	0	0	0	0	0	0	0	0	0.00595950933461353	0
Curr Res Pharmacol Drug Discov	1	-0.652204928524677	0.0287669111982783	-0.010577207660956	0.0234929346739446	-0.00737973325204195	0.00920497959596417	-0.00255870405511702	-0.0113688860029592	-0.0109713841839787	-0.0158229840699332	-0.0139160265894981	0.00458769216552585	0.0487504464252827	0.000209803772766793	-0.00204209062151825	0	0	0	0	0	0	0	0	0	0	0	0.0130344746859375	0	0	0
Curr Res Physiol	1	-0.642386942243517	0.0382830250927698	0.00471076987648811	-0.0124180509846809	0.0057987666478502	-0.00529155544038936	-0.0141715161015373	-0.0193448410181998	-0.051796577834779	0.00894401302956957	0.0249979175699625	-0.0231061999746194	0.0010524062242123	0.00435273341415271	0.013405098972735	0	0	0	0	0.00797863695302054	0	0.012678782096093	0	0	0	0	0	0	0	0
Curr Res Struct Biol	8	-0.481394031477479	-0.00588626229721291	-0.00135358441404293	-0.0556449897160281	-0.0465467022295729	-0.0786323574414909	-0.0819486244907753	-0.041037557865288	0.156300346280969	0.122673850474999	-0.00123556562201459	0.0403661198725867	-0.00728495409164914	-0.00828700345875904	-0.035333957486831	0	0.00149775302162797	0.0169656305896994	0.00461902761577701	0.00199465923825513	0	0	0.0384344760305003	0.00438836835018118	0.046004051299507	0.00897511808912509	0	0.00506261176656197	0.0106774542245159	0.0084231384094225
Curr Res Toxicol	1	-0.661874769981174	0.029115602153245	0.00830201567757043	0.0158038284651622	-0.00341341690225249	0.0104211160322508	0.00146426222602803	-0.00336787461995075	-0.00128214016029523	0.00830636978325612	-0.00881021295199086	-0.0145921816507003	-0.00802744075807721	0.00764668689655571	0.00161785687608404	0	0	0	0	0	0	0	0	0	0	0	0	0	0.00595950933461353	0
Curr Ther Res Clin Exp	1	-0.650768034434261	0.0432366267056226	0.00812725940775786	-0.00672408499197045	-0.00575692387715775	0.0133284049097609	0.00140152145000619	-0.012190057884518	6.58953784472475e-05	-0.0103844033457924	0.0266137247964399	-0.0376713308834717	0.00875835928969006	-0.00693967166308119	0.0127434020167535	0	0	0	0.00398517323496633	0.0106381826040274	0	0	0	0	0	0	0	0	0	0
Curr Top Dev Biol	12	-0.449377511335083	0.0323457187518207	-0.0440692904036014	-0.000768092825765404	0.00201591802651555	0.0377381456575448	-0.0451547662793087	0.0135409040135441	-0.13906639590909	0.0386190345599812	0.0212337638547054	-0.0424940690527759	-0.0471933167427718	-0.0469792637047828	0.0114575130067978	0.0101130311666886	0.00305570758559991	0.0122528876288739	0.0193565557126936	0.0164462871386455	0.00529871250641391	0.0388815984280184	0.00533812167090282	0.0175534734007247	0.00340770750366719	0	0.00829466570923298	0.0191290513416116	0.0176103043118219	0
Curr Top Med Chem	9	-0.516080061352941	-0.0383439901244072	0.0614508113988046	0.0275138070281616	-0.0423854590153204	0.102015468652647	0.0136303672110553	-0.0686624101938894	-0.0263630332940239	-0.0585330282016752	0.0402403000939178	0.0503540176321941	-0.0417913852965711	0.00431410912303835	-0.0457256149249722	0.00121010629344992	0.00173152928690852	0.014857391508873	0.00154669310867574	0.00806631428217462	0.0170686055653457	0.00362250917031229	0	0	0.00185874954745483	0	0.00774270077497998	0.0341452343389765	0.00794601244615135	0.0301920285844235
Curr Top Membr	5	-0.553706011397891	-0.0107610646172797	0.0481548381666437	-0.0295517631401377	-0.00651448364087285	-0.0158105456029803	-0.0752276120380579	0.00228639640718009	0.0489105631555229	0.0144090618794343	-0.0107018506014156	0.0201454264032572	0.0259650009328233	-0.0142995098770738	0.00851306055704204	0	0.000405641443357574	0.00225463627349978	0.00669509103474344	0.00323492812358044	0.00412267504468691	0.00373617700613716	0.0243124067126695	0.00540106873868453	0.013085596814082	0	0.0067574560270846	0.000778863348701842	0.00427824006656006	0.0182599503980488
Curr Top Microbiol Immunol	7	-0.55297936273781	0.0520792101725235	-0.00112647571507683	-0.0157785592094985	-0.0124717554019678	0.0191013861928032	-0.019164644649061	-0.0521580767489346	-0.00857903996612294	-0.107266496454024	-0.00858099283781942	-0.0948857819946251	-0.0234413273284768	0.0497835930447594	0.0144718791901975	0.00269302819456585	0.00417878917177802	0.00429192381598574	0.00769762266404003	0.0242995600745004	0.0310465563011768	0.00359793979178332	0.000616360440351663	9.04818216532203e-05	0	0.000364325025525053	0.00601774750319973	5.21918738820822e-05	0.0083786400567827	0.000483625171832871
Curr Top Pept Protein Res	2	-0.625894840967584	0.0297824114996558	-0.00429993830137717	0.00577191933248322	-0.0317760522397735	-0.0276185967175969	-0.0125875355937384	-0.0331745782356329	0.00109929739676554	-0.0144690045737388	-0.0123784505213727	-0.0112895141942335	-0.0246508333216349	0.018692938900455	0.0015867035785597	0	0.000220008918431227	0.00141533978248574	0	0.0016227736175635	0.010900632321545	0.00343831378877098	0	0.000595032996634737	0.0103963957738999	0	0.000883693199046612	0	0.00409084962799742	0
Curr Trop Med Rep	1	-0.658292567956776	0.0274124639134297	0.00643270600050226	0.0147960748263659	0.00548675880800338	0.0046449670276326	0.0108186833191821	-0.00386427682716374	0.00125611915660959	0.00791667821004744	-0.00652919086773874	-0.0129962917608723	-0.00710755494835601	0.00839227736749232	0.00074841731902483	0	0	0	0	0	0	0	0	0	0	0.00303995935276818	0	0	0.00557502486141265	0
Cytobios	1	-0.606350638603008	0.00271695943610721	-0.0206722843169863	0.00018364706381904	0.134539306606714	-0.079109193539332	0.146457789169916	-0.0110621088317522	0.0380608792517296	0.00226615039852165	0.0265456293539169	0.0101441116416329	0.0062307892926014	0.0192033391960733	-0.0118584562583337	0	0	0	0	0	0	0	0	0	0	0.0471193699679068	0	0	0	0
Cytogenet Cell Genet	3	-0.613067573907632	0.0493806530040284	0.0053837245283507	-0.0306322602713911	0.00821157821574238	-0.00419747949315444	-0.0181419664005631	-0.028713057579929	-0.088176144237456	0.021753979493416	0.0410453875531848	-0.0397930034757628	0.0051464119149919	0.0183464033990472	0.0358786314134401	0	0.00649026309372118	0	0	0.0159572739060411	0	0.0221878686681627	0	0	0	0	0	0	0.000744938666826691	0
Cytogenet Genome Res	2	-0.635275057336167	0.0452458443412531	0.00304862051267426	-0.0103848174024416	0.0149978115774332	-0.0058816051216243	0.038310009848704	-0.000700422941198356	0.00845608483173648	-0.00326799612455014	-0.00917807600141276	-0.00603720781052534	-0.00188006775809725	-0.0291706774387827	0.00926188828794444	0	0.00393518825510106	0.00208762617916646	0.0102377726208618	0	0	0.000291466255082597	0.000343603233989146	0.000807056248309181	0.000940057242390947	0.0086656312584656	0.000149821548114224	0	0.000137000214588816	0
Cytojournal	1	-0.628707773892171	0.0337700976423651	0.0143944142386267	-0.0455817922194901	0.0551492645040137	0.0150269940537676	-0.0892883510391046	0.0114371048046354	0.061757938939399	0.0250342510001206	-0.00479393086050493	0.0285237569866433	0.015308707687175	0.00965906371639672	0.00119976217181937	0	0	0	0	0	0	0	0.0298934813570557	0	0	0	0	0	0	0
Cytokine	4	-0.581442224164577	-0.0141132863576109	0.0810581596854807	-0.00401513499322701	-0.103545215041458	-0.0654871121979427	0.00715498387667014	-0.0565668673798301	0.0414627423391908	0.0243313490653024	0.030562347385889	0.00181041481853217	0.0132688885013892	-0.0300867774444873	0.0336460283277959	0	0.00486769732029088	0	0.0059777598524495	0.00797863695302054	0	0	0	0	0.0306693675330047	0	0	0	0	0.0275666347944736
Cytokine Growth Factor Rev	3	-0.631483425618412	0.00922368050997778	-0.00630959100962663	0.0415111187212005	-0.00709031304827194	0.0231319997127424	-0.00270297545483228	-0.0108450018039197	-0.0175725775157628	0.000280207892359555	-0.0311858322053242	-0.00781047721581422	0.0422588718651455	0.00940414929582075	0.000590124197936643	0	0.000463590220980084	0	0	0	0	0.00181125458515614	0	0	0	0	0.0148965424982143	0.00144646050473199	0.00893926400192029	0.00262539378994987
Cytometry	1	-0.648415584836666	0.0424083149211358	0.00579506718035662	-0.00368444717122402	-0.00497010046485108	-0.000625447583528587	-0.00237258151304566	-0.0144113650066934	0.000371489464678119	-0.0420766919680369	-0.0179889475293938	-0.00943816957283247	-0.0210507545095937	-0.00666897584157491	0.00556481468084386	0	0	0	0.0059777598524495	0	0.0102085286820819	0	0	0	0	0	0	0	0	0
Cytometry A	3	-0.620128109315998	0.0546610560860989	0.0226280280311618	-0.00916712052093904	0.0102583130595568	0.00489088779365994	0.031871908684025	-0.00439324439202509	0.00673331685042419	-0.0115055712359398	-0.00835728307509073	-0.0268803326508164	-0.000564254819920835	-0.0612891929198761	-0.00568615536148481	0.00629255272593961	0	0.00657380158546036	0.0169921003465373	0.00319145478120822	0	0	0	0	0	0.00601523871930725	0.00027732924863697	0	0.000253596141898448	0.00367555130592982
Cytoskeleton (Hoboken)	47	0.253536126972456	-0.481642254045365	0.542133024766761	-0.0356706813225827	-0.266817249323626	-0.126850689187365	-0.214164775229669	0.0569018059977142	0.0829841614829091	-0.0183622999707996	-0.0191097367403631	0.150178774009802	0.0785282738863384	-0.0417626795449075	0.0821057155807914	0.00411876178425138	0.0258761699881533	0.0175007377441861	0.0352132672315924	0.0276146480353969	0.0477695043596134	0.0401099065992337	0.0777672340661185	0.0613883077390432	0.0914280391583139	0.00586892250951908	0.0459199110758577	0.029524335708108	0.0507838622172624	0.220095496061501
Cytotherapy	1	-0.652270224476836	0.0267993847899822	0.00163084095830336	0.0128334262278325	0.0115051757967725	0.00375865429525894	0.0160288611276048	-0.00814105441650061	-0.00337962149501901	0.00572542889662025	0.00087415649078893	-0.00307622525197415	-0.00569004123326791	0.00578473466189121	0.000996591902522975	0	0.000341592794406378	0	0	0	0	0.001334608641694	0	0	0	0.00495993368083231	0.000686024983470397	0.00213162600697346	0.00376390063238749	0
DNA	5	-0.542090449318092	0.0396072584377489	-0.0262464517139243	-0.0442912986577113	-0.106091712309604	-0.109338578527384	-0.0303644449484041	-0.0994516663525217	-0.0414634414004531	0.0919269533744299	0.0533464509864569	-0.0308487693683882	-0.00590316288041668	-0.00721267340926317	-0.0192271157329736	0	0	0.0167010094333317	0	0.0159572739060411	0	0.025357564192186	0	0	0.0408924900440063	0	0	0	0	0
DNA Cell Biol	23	-0.261226418366449	0.11094911249876	-0.0582522059498986	-0.0113123892611875	0.124888127715367	-0.0310541258313274	0.129368604336162	0.00198095112123981	-0.221512409983223	0.0812422827049197	0.0264391501469122	0.0214641578839779	-0.0532908379433837	-0.0442196651740395	-0.0416309105017164	0.0388040751432942	0.0288876142314308	0.0385836141011074	0.0272130400901987	0.0127658191248329	0.00680568578805457	0.06484291414859	0	0.0217328718294687	0.00272616600293375	0.0471193699679068	0.0130344746859375	0.028350625892747	0.0157501318129072	0
DNA Repair (Amst)	449	8.85803468824423	-2.40901114950161	-3.29296646063889	0.8761797356876	1.13787530376438	-0.358859733476558	0.558791296924233	0.331888029402938	0.442771786232715	-0.403919552466818	-0.173647784771706	1.05166558260919	0.216648612514389	0.0436856987957753	-0.0868740666779511	0.082041192638986	0.173134967278819	0.274965697335183	0.431703126194518	0.301203868989162	0.567312230305498	0.481561678579502	0.535048849104925	0.700470253322258	0.576335735326909	0.900322420939659	0.870731022586024	0.810219454983627	0.59135569566657	0.145796101514798
DNA Res	46	0.217064440063932	0.0924670338430192	-0.211836669736528	0.000406011090895775	0.0427709373007188	-0.0744040137789292	0.125648355922719	-0.140507147431971	-0.195452115356936	0.0327397026217702	0.0764025990621748	0.108108793442232	0.0202029732909791	-0.0184908440378026	-0.0255105914520446	0.0545825571414864	0.057379699060049	0.0587547577337122	0.0405926620485718	0.0438564942786484	0.043010709807903	0.0882224712112271	0.0190204601967933	0.0375613298731121	0.0573371377270303	0.0734276848666546	0.06345046033123	0.0712927301811522	0.0196476546374328	0.00563862984432416
DNA Seq	10	-0.537351547832916	0.113746258506344	0.0138592801871103	-0.0920993137295467	-0.00804903722358004	0.0286390969920135	0.0292760338451041	-0.0146853820342494	-0.0905605510693302	0.0175878237254549	-0.0221129053534093	-0.0567015459457094	-0.0030818880210105	-0.0911238210491725	0.0800945685555728	0	0.0259610523748847	0.00835050471666586	0.035866559114697	0.0159572739060411	0	0.025357564192186	0	0	0	0	0	0	0	0
Dairy Sci Technol	1	-0.627880759166684	0.0172447473603062	-0.0119198421769659	0.00947943969893975	0.00652340353093071	-0.0571856867355372	0.0453146107141027	-0.0288772828330386	0.0325214503393594	0.0226836211144311	0.0112637006263352	0.00333779866977654	-0.00394613768527164	0.00371560639130835	0.00202596105952571	0	0	0	0	0	0	0	0	0	0.0136308300146687	0.0157064566559689	0	0	0.00198650311153784	0
Dalton Trans	7	-0.558630003474828	0.0330273325046126	-0.0336630480633354	0.0197772834782853	-0.133501808463321	-0.0685149015368605	0.00923891581592391	-0.0683505927242559	0.0520525759103733	0.0740088908795895	-0.0339559859143702	0.00902725372720665	0.0310550832560424	0.0020985442579387	-0.00999065365409186	0	0.0113163561634113	0.0129539880861098	0.00229913840478827	0	0	0	0	0.000450089061557043	0.0408924900440063	0	0.0130344746859375	0	0.00893926400192029	0
Daru	4	-0.55941373655133	0.00260419600006901	-0.0199951004594122	0.0180037362411467	0.0881973510463432	-0.0549830788577881	0.0954633928753409	-0.0416866627340025	0.027606836370033	-0.0732651702835839	-0.0112895609357705	0.0204801363078677	-0.00128047230139831	0.0381350599804001	-0.016021070932667	0.00364341526880703	0.0014976108334851	0.00159057232698397	0.00108686542771809	0.000362665316046388	0.0200588633753187	0	0.000679397303569447	0	0.00194726143066696	0.0353395274759301	0.0100720940754972	0.00506261176656197	0.00170271695274672	0.00437565631658312
Data Brief	29	-0.00219795134982712	-0.187735063355775	-0.12618384062098	0.134281640430652	-0.438130137239898	-0.14762550243739	-0.0746261346430797	0.287145283808926	0.0479248318572955	-0.0497544797221045	0.236690533531824	-0.0239843545537307	0.119097198788094	-0.0128499808023311	0.0282946094099368	0.00178765702441466	0.00702372456810259	0.0166011230132759	0.014956248915862	0.0593133537113088	0.0157768170541265	0.00920071109046623	0.00812892914095376	0.128847454047493	0.0930469525967143	0	0.0610070470499127	0.034859698164041	0.0252932560993652	0.0534031057707538
[truncated: 1,835 more rows]
